# Supplementary material for: Comparative transcriptome analysis of axillary buds in response to the shoot branching regulators gibberellin A3 and 6-benzyladenine in Jatropha curcas
Source: Sci Rep. 2017 Sep 12;7:11417. doi: 10.1038/s41598-017-11588-0 (PMC5595854; doi:10.1038/s41598-017-11588-0)
Supplement: Supplementary file 3 — Dataset 2 [file 41598_2017_11588_MOESM3_ESM.xlsx]

## Sheet: Sheet1
Table S3 List of DEGs in the GA3 treated samples
Cluster ID	logFC	logCPM	PValue	FDR	Regulation pattern	GI	description
Cluster-157.0	-5.43167	-0.378147	6.23e-14	6.32e-12	down-regulated	AT2G45360.1	Symbols: | Protein of unknown function (DUF1442) | chr2:18698619-18699360 FORWARD LENGTH=215
Cluster-1740.0	-5.42106	-1.56465	0.000259514	0.00293442	down-regulated	AT1G30260.1	Symbols: | BEST Arabidopsis thaliana protein match is: Galactosyltransferase family protein (TAIR:AT4G21060.1); Has 30 Blast hits to 30 proteins in 8 species: Archae - 0; Bacteria - 0; Metazoa - 0; Fungi - 0; Plants - 30; Viruses - 0; Other Eukaryotes - 0 (source: NCBI BLink). | chr1:10651159-10651452 FORWARD LENGTH=97
Cluster-26.988	-5.10318	-1.36169	0.000801352	0.00759021	down-regulated	AT3G26040.1	Symbols: | HXXXD-type acyl-transferase family protein | chr3:9519741-9521069 FORWARD LENGTH=442
Cluster-26.19758	-4.52386	0.00752918	4.48e-06	8.72e-05	down-regulated	AT3G22640.1	Symbols: PAP85 | cupin family protein | chr3:8011902-8013883 REVERSE LENGTH=486
Cluster-1197.0	-4.42372	-0.103235	0.000959782	0.00875938	down-regulated	AT4G23160.1	Symbols: CRK8 | cysteine-rich RLK (RECEPTOR-like protein kinase) 8 | chr4:12129485-12134086 FORWARD LENGTH=1262
Cluster-26.4799	-3.77141	3.58199	2.1e-29	1.29e-26	down-regulated	XP_012074358.1	ribosome-inactivating protein cucurmosin-like [Jatropha curcas]
Cluster-26.12831	-3.64796	2.63021	4.56e-09	1.87e-07	down-regulated	AT2G38870.1	Symbols: | Serine protease inhibitor, potato inhibitor I-type family protein | chr2:16236546-16237050 REVERSE LENGTH=70
Cluster-26.8773	-3.51148	3.40528	2.57e-29	1.54e-26	down-regulated	Cluster-26.8773	no_hits_found
Cluster-26.8818	-3.30842	2.05123	1.04e-06	2.41e-05	down-regulated	AT5G43580.1	Symbols: | Serine protease inhibitor, potato inhibitor I-type family protein | chr5:17508098-17508668 REVERSE LENGTH=99
Cluster-26.21633	-3.25881	0.707212	3.09e-08	1.06e-06	down-regulated	AT1G69490.1	Symbols: NAP, ANAC029, ATNAP | NAC-like, activated by AP3/PI | chr1:26122233-26123222 FORWARD LENGTH=268
Cluster-1691.1	-3.1482	7.18831	4.94e-19	9.95e-17	down-regulated	Cluster-1691.1	no_hits_found
Cluster-26.11636	-3.13526	-1.18284	0.000163296	0.00198212	down-regulated	AT3G19270.1	Symbols: CYP707A4 | cytochrome P450, family 707, subfamily A, polypeptide 4 | chr3:6673885-6676400 REVERSE LENGTH=468
Cluster-26.11	-3.05694	-0.937435	0.000542335	0.00544447	down-regulated	AT2G33580.1	Symbols: | Protein kinase superfamily protein | chr2:14219848-14221842 REVERSE LENGTH=664
Cluster-26.20341	-3.04704	7.86159	1.79e-42	2.69e-39	down-regulated	AT4G24350.1	Symbols: | Phosphorylase superfamily protein | chr4:12609637-12611328 FORWARD LENGTH=336
Cluster-2015.0	-3.04022	0.337373	1.12e-14	1.28e-12	down-regulated	AT3G63110.1	Symbols: ATIPT3, IPT3 | isopentenyltransferase 3 | chr3:23318437-23319447 REVERSE LENGTH=336
Cluster-26.17063	-2.98516	2.32353	4.8e-07	1.22e-05	down-regulated	AT2G38870.1	Symbols: | Serine protease inhibitor, potato inhibitor I-type family protein | chr2:16236546-16237050 REVERSE LENGTH=70
Cluster-26.2964	-2.88885	2.45363	8.56e-32	7.08e-29	down-regulated	AT3G63010.1	Symbols: ATGID1B, GID1B | alpha/beta-Hydrolases superfamily protein | chr3:23289717-23290998 FORWARD LENGTH=358
Cluster-26.11772	-2.88625	5.61604	1.33e-39	1.52e-36	down-regulated	XP_012070219.1	bark storage protein A-like [Jatropha curcas]
Cluster-26.1414	-2.84677	0.147668	9.11e-08	2.76e-06	down-regulated	AT1G19210.1	Symbols: | Integrase-type DNA-binding superfamily protein | chr1:6626973-6627530 REVERSE LENGTH=185
Cluster-26.2907	-2.846	6.32738	1.27e-131	3.03e-127	down-regulated	AT3G63010.1	Symbols: ATGID1B, GID1B | alpha/beta-Hydrolases superfamily protein | chr3:23289717-23290998 FORWARD LENGTH=358
Cluster-26.8898	-2.84082	0.188374	1.36e-10	7.69e-09	down-regulated	Cluster-26.8898	no_hits_found
Cluster-26.4854	-2.79985	3.7371	1.1e-64	3.77e-61	down-regulated	AT3G63010.1	Symbols: ATGID1B, GID1B | alpha/beta-Hydrolases superfamily protein | chr3:23289717-23290998 FORWARD LENGTH=358
Cluster-26.2552	-2.77298	-0.827801	0.000174617	0.00209409	down-regulated	AT1G61560.1	Symbols: MLO6, ATMLO6 | Seven transmembrane MLO family protein | chr1:22708875-22712032 REVERSE LENGTH=583
Cluster-26.11966	-2.76361	3.2174	5.47e-32	4.68e-29	down-regulated	AT2G36790.1	Symbols: UGT73C6 | UDP-glucosyl transferase 73C6 | chr2:15420339-15421826 REVERSE LENGTH=495
Cluster-26.4399	-2.76037	1.86491	3.8e-27	1.86e-24	down-regulated	AT3G49180.1	Symbols: RID3 | Transducin/WD40 repeat-like superfamily protein | chr3:18229810-18231874 FORWARD LENGTH=438
Cluster-967.0	-2.72883	0.212806	3.44e-07	9.1e-06	down-regulated	AT5G40990.1	Symbols: GLIP1 | GDSL lipase 1 | chr5:16418920-16420400 FORWARD LENGTH=374
Cluster-26.9265	-2.7129	4.55425	4.14e-86	3.31e-82	down-regulated	AT3G61890.1	Symbols: ATHB-12, ATHB12, HB-12 | homeobox 12 | chr3:22914346-22915239 REVERSE LENGTH=235
Cluster-26.4540	-2.63508	4.7932	1.81e-21	4.62e-19	down-regulated	AT4G24350.1	Symbols: | Phosphorylase superfamily protein | chr4:12609637-12611328 FORWARD LENGTH=336
Cluster-1467.0	-2.58514	-0.398312	1.23e-06	2.79e-05	down-regulated	Cluster-1467.0	no_hits_found
Cluster-26.4408	-2.55413	9.78949	2.17e-22	6.06e-20	down-regulated	AT4G24340.1	Symbols: | Phosphorylase superfamily protein | chr4:12607475-12609148 FORWARD LENGTH=338
Cluster-26.1310	-2.52727	-0.678838	0.000483929	0.0049409	down-regulated	AT5G50700.1	Symbols: HSD1 | hydroxysteroid dehydrogenase 1 | chr5:20623259-20624995 REVERSE LENGTH=349
Cluster-26.7873	-2.50253	1.7591	1.79e-16	2.52e-14	down-regulated	AT1G26665.2	Symbols: | Mediator complex, subunit Med10 | chr1:9214510-9215426 FORWARD LENGTH=189
Cluster-26.16979	-2.46571	-0.632446	0.000500962	0.00508019	down-regulated	AT1G02800.1	Symbols: ATCEL2, CEL2 | cellulase 2 | chr1:613386-616103 REVERSE LENGTH=501
Cluster-26.1263	-2.4317	2.72607	1.24e-05	0.000214165	down-regulated	AT5G43580.1	Symbols: | Serine protease inhibitor, potato inhibitor I-type family protein | chr5:17508098-17508668 REVERSE LENGTH=99
Cluster-1630.0	-2.3786	-0.268589	4.45e-05	0.000642573	down-regulated	XP_012087336.1	E3 ubiquitin-protein ligase MARCH1 isoform X2 [Jatropha curcas]
Cluster-26.15519	-2.35854	1.38133	2.29e-18	4.32e-16	down-regulated	AT2G40170.1	Symbols: ATEM6, GEA6, EM6 | Stress induced protein | chr2:16779792-16780167 REVERSE LENGTH=92
Cluster-26.6331	-2.22971	2.43166	1.85e-05	0.000303098	down-regulated	AT3G15500.1	Symbols: ATNAC3, ANAC055, NAC055, NAC3 | NAC domain containing protein 3 | chr3:5234731-5235882 FORWARD LENGTH=317
Cluster-26.20104	-2.21667	2.11748	3.08e-14	3.26e-12	down-regulated	AT2G28305.1	Symbols: LOG1, ATLOG1 | Putative lysine decarboxylase family protein | chr2:12081186-12084307 FORWARD LENGTH=213
Cluster-978.0	-2.20455	-0.56436	7.79e-05	0.00105183	down-regulated	AT4G20520.1	Symbols: | RNA binding;RNA-directed DNA polymerases | chr4:11045912-11047716 FORWARD LENGTH=376
Cluster-26.13147	-2.19898	2.54783	2.11e-09	9.41e-08	down-regulated	AT5G52300.1	Symbols: RD29B, LTI65 | CAP160 protein | chr5:21237205-21239404 FORWARD LENGTH=619
Cluster-1680.0	-2.15502	1.51359	0.000491779	0.00500825	down-regulated	AT1G76010.1	Symbols: | Alba DNA/RNA-binding protein | chr1:28528505-28530488 REVERSE LENGTH=350
Cluster-26.4598	-2.14545	1.7762	1.34e-13	1.3e-11	down-regulated	AT1G73270.1	Symbols: scpl6 | serine carboxypeptidase-like 6 | chr1:27549021-27552517 REVERSE LENGTH=452
Cluster-26.20018	-2.12512	5.48074	1.63e-101	1.95e-97	down-regulated	AT2G19810.1	Symbols: | CCCH-type zinc finger family protein | chr2:8550419-8551498 FORWARD LENGTH=359
Cluster-26.5499	-2.09283	6.26505	7.94e-44	1.36e-40	down-regulated	AT3G60740.1	Symbols: TTN1, EMB133, TFC D, CHO | ARM repeat superfamily protein | chr3:22447385-22453325 REVERSE LENGTH=1254
Cluster-26.17719	-2.08798	0.0220557	3.95e-07	1.02e-05	down-regulated	AT3G14470.1	Symbols: | NB-ARC domain-containing disease resistance protein | chr3:4857940-4861104 FORWARD LENGTH=1054
Cluster-26.12811	-2.0655	4.99712	7.24e-26	3.05e-23	down-regulated	AT3G12350.1	Symbols: | F-box family protein | chr3:3931626-3933104 FORWARD LENGTH=422
Cluster-26.4726	-2.06448	0.830259	4.55e-12	3.31e-10	down-regulated	XP_012065568.1	uncharacterized protein LOC105628704 isoform X2 [Jatropha curcas]
Cluster-26.1396	-2.0629	-0.323349	0.000431229	0.00445789	down-regulated	AT1G70510.1	Symbols: KNAT2, ATK1 | KNOTTED-like from Arabidopsis thaliana 2 | chr1:26576635-26582145 FORWARD LENGTH=310
Cluster-1133.0	-2.06018	0.274257	1.04e-06	2.43e-05	down-regulated	AT1G01490.1	Symbols: | Heavy metal transport/detoxification superfamily protein | chr1:180401-182066 REVERSE LENGTH=177
Cluster-26.4645	-2.05418	2.50523	2.38e-11	1.52e-09	down-regulated	XP_012084657.1	uncharacterized protein LOC105644022 [Jatropha curcas]
Cluster-140.0	-2.05237	2.51498	1.7e-19	3.63e-17	down-regulated	AT3G13227.1	Symbols: | serine-rich protein-related | chr3:4258028-4258363 FORWARD LENGTH=111
Cluster-26.13143	-2.04815	3.48999	2.94e-21	7.34e-19	down-regulated	AT1G19670.1	Symbols: ATCLH1, CORI1, ATHCOR1, CLH1 | chlorophyllase 1 | chr1:6803796-6804923 REVERSE LENGTH=324
Cluster-26.18487	-2.02327	6.96032	9.98e-85	5.98e-81	down-regulated	AT2G19810.1	Symbols: | CCCH-type zinc finger family protein | chr2:8550419-8551498 FORWARD LENGTH=359
Cluster-26.18785	-2.01069	0.793298	6.15e-08	1.95e-06	down-regulated	AT5G40990.1	Symbols: GLIP1 | GDSL lipase 1 | chr5:16418920-16420400 FORWARD LENGTH=374
Cluster-26.4373	-1.95315	1.21679	3.33e-12	2.5e-10	down-regulated	AT3G51810.1	Symbols: ATEM1, GEA1, AT3, EM1 | Stress induced protein | chr3:19214818-19215461 FORWARD LENGTH=152
Cluster-26.16268	-1.93202	2.48817	7.12e-21	1.67e-18	down-regulated	AT4G27450.1	Symbols: | Aluminium induced protein with YGL and LRDR motifs | chr4:13727665-13728683 REVERSE LENGTH=250
Cluster-26.12069	-1.92054	1.43467	1.09e-11	7.39e-10	down-regulated	AT1G02700.1	Symbols: | unknown protein; FUNCTIONS IN: molecular_function unknown; INVOLVED IN: biological_process unknown; LOCATED IN: mitochondrion; BEST Arabidopsis thaliana protein match is: unknown protein (TAIR:AT4G02140.1); Has 49 Blast hits to 49 proteins in 21 species: Archae - 0; Bacteria - 0; Metazoa - 10; Fungi - 6; Plants - 29; Viruses - 0; Other Eukaryotes - 4 (source: NCBI BLink). | chr1:588367…
Cluster-26.16883	-1.91625	1.73818	1.83e-08	6.56e-07	down-regulated	AT5G51810.1	Symbols: GA20OX2, AT2353, ATGA20OX2 | gibberellin 20 oxidase 2 | chr5:21055389-21056746 REVERSE LENGTH=378
Cluster-26.4680	-1.85765	-0.564345	0.000604738	0.00598571	down-regulated	Cluster-26.4680	no_hits_found
Cluster-26.6101	-1.84481	2.02481	1.61e-06	3.56e-05	down-regulated	AT3G25810.1	Symbols: | Terpenoid cyclases/Protein prenyltransferases superfamily protein | chr3:9430805-9433844 FORWARD LENGTH=598
Cluster-26.21115	-1.8354	7.31349	2.58e-72	1.24e-68	down-regulated	AT3G24520.1	Symbols: AT-HSFC1, HSFC1 | heat shock transcription factor C1 | chr3:8941455-8942531 FORWARD LENGTH=330
Cluster-26.12763	-1.82834	2.64317	1.42e-21	3.66e-19	down-regulated	AT3G63060.1	Symbols: EDL3 | EID1-like 3 | chr3:23300638-23301456 REVERSE LENGTH=272
Cluster-26.4955	-1.8257	9.85097	6.14e-15	7.28e-13	down-regulated	AT3G01670.1	Symbols: | unknown protein; BEST Arabidopsis thaliana protein match is: unknown protein (TAIR:AT3G01680.1); Has 121 Blast hits to 111 proteins in 12 species: Archae - 0; Bacteria - 0; Metazoa - 0; Fungi - 0; Plants - 121; Viruses - 0; Other Eukaryotes - 0 (source: NCBI BLink). | chr3:247288-250261 FORWARD LENGTH=822
Cluster-26.5425	-1.81446	0.334611	1.32e-05	0.000225555	down-regulated	AT5G47670.1	Symbols: NF-YB6, L1L | nuclear factor Y, subunit B6 | chr5:19315061-19315975 FORWARD LENGTH=234
Cluster-26.13891	-1.81167	-0.165454	5.91e-05	0.000823369	down-regulated	AT1G52200.1	Symbols: | PLAC8 family protein | chr1:19442271-19443407 REVERSE LENGTH=190
Cluster-26.12514	-1.80401	1.3289	3.06e-07	8.21e-06	down-regulated	AT2G17880.1	Symbols: | Chaperone DnaJ-domain superfamily protein | chr2:7767176-7767658 REVERSE LENGTH=160
Cluster-26.18095	-1.7894	3.29051	2.16e-19	4.53e-17	down-regulated	AT3G48000.1	Symbols: ALDH2B4, ALDH2, ALDH2A | aldehyde dehydrogenase 2B4 | chr3:17717082-17719843 REVERSE LENGTH=538
Cluster-26.6036	-1.75717	-0.500327	0.000802016	0.0075935	down-regulated	AT4G21020.1	Symbols: | Late embryogenesis abundant protein (LEA) family protein | chr4:11228263-11229392 FORWARD LENGTH=266
Cluster-26.18104	-1.75446	1.88856	2.32e-11	1.49e-09	down-regulated	AT3G21560.1	Symbols: UGT84A2 | UDP-Glycosyltransferase superfamily protein | chr3:7595884-7597374 FORWARD LENGTH=496
Cluster-26.10938	-1.74943	7.30798	8.4e-66	3.36e-62	down-regulated	AT5G06370.1	Symbols: | NC domain-containing protein-related | chr5:1947299-1948432 REVERSE LENGTH=259
Cluster-26.17332	-1.73614	0.619421	3.62e-05	0.000539672	down-regulated	Cluster-26.17332	no_hits_found
Cluster-26.19592	-1.73464	1.79608	8.1e-15	9.47e-13	down-regulated	AT3G12960.1	Symbols: | unknown protein; Has 44 Blast hits to 44 proteins in 14 species: Archae - 0; Bacteria - 0; Metazoa - 0; Fungi - 0; Plants - 44; Viruses - 0; Other Eukaryotes - 0 (source: NCBI BLink). | chr3:4136546-4136806 FORWARD LENGTH=86
Cluster-26.19073	-1.73077	1.53064	7.51e-12	5.24e-10	down-regulated	AT1G56010.2	Symbols: NAC1, ANAC022 | NAC domain containing protein 1 | chr1:20946852-20949144 REVERSE LENGTH=324
Cluster-26.1016	-1.70925	8.04008	3.38e-37	3.52e-34	down-regulated	AT2G04240.1	Symbols: XERICO | RING/U-box superfamily protein | chr2:1461816-1462304 REVERSE LENGTH=162
Cluster-26.2421	-1.67938	1.90631	1.18e-08	4.41e-07	down-regulated	AT2G16890.2	Symbols: | UDP-Glycosyltransferase superfamily protein | chr2:7316938-7319022 FORWARD LENGTH=478
Cluster-583.0	-1.67912	-0.10048	0.000222822	0.00258429	down-regulated	AT1G48130.1	Symbols: ATPER1, PER1 | 1-cysteine peroxiredoxin 1 | chr1:17780610-17781500 FORWARD LENGTH=216
Cluster-328.0	-1.67798	-0.0843229	0.000758548	0.00724489	down-regulated	AT3G03190.1	Symbols: ATGSTF11, ATGSTF6, GSTF11 | glutathione S-transferase F11 | chr3:735071-735877 FORWARD LENGTH=214
Cluster-1662.0	-1.67756	2.29423	5.64e-08	1.8e-06	down-regulated	AT5G02020.1	Symbols: SIS | Encodes a protein involved in salt tolerance, names SIS (Salt Induced Serine rich). | chr5:386557-387921 REVERSE LENGTH=149
Cluster-295.0	-1.67238	4.37034	2.57e-14	2.81e-12	down-regulated	AT5G16080.1	Symbols: AtCXE17, CXE17 | carboxyesterase 17 | chr5:5252533-5253567 REVERSE LENGTH=344
Cluster-26.18436	-1.67133	4.23367	2.76e-28	1.5e-25	down-regulated	AT3G17520.1	Symbols: | Late embryogenesis abundant protein (LEA) family protein | chr3:5999462-6000358 REVERSE LENGTH=298
Cluster-26.8678	-1.66845	1.60663	0.000849935	0.00794367	down-regulated	AT5G11880.1	Symbols: | Pyridoxal-dependent decarboxylase family protein | chr5:3827806-3829942 REVERSE LENGTH=489
Cluster-26.15254	-1.66802	-0.18269	0.000584646	0.00581179	down-regulated	AT5G64667.1	Symbols: IDL2 | inflorescence deficient in abscission (IDA)-like 2 | chr5:25850797-25851084 FORWARD LENGTH=95
Cluster-26.229	-1.662	3.75687	5.04e-17	7.7e-15	down-regulated	AT1G08170.1	Symbols: | Histone superfamily protein | chr1:2562941-2563672 REVERSE LENGTH=243
Cluster-26.6359	-1.66028	1.33238	5.19e-06	9.93e-05	down-regulated	AT2G29090.1	Symbols: CYP707A2 | cytochrome P450, family 707, subfamily A, polypeptide 2 | chr2:12495038-12499080 REVERSE LENGTH=482
Cluster-26.16746	-1.65373	2.20416	5.82e-10	2.94e-08	down-regulated	AT3G28857.1	Symbols: | basic helix-loop-helix (bHLH) DNA-binding family protein | chr3:10855781-10856313 REVERSE LENGTH=92
Cluster-26.9254	-1.64264	-0.19897	0.000324226	0.00349805	down-regulated	Cluster-26.9254	no_hits_found
Cluster-26.13706	-1.6413	2.87465	9.48e-13	7.86e-11	down-regulated	AT1G50420.1	Symbols: SCL3, SCL-3 | scarecrow-like 3 | chr1:18678177-18679625 REVERSE LENGTH=482
Cluster-26.21052	-1.63941	3.0899	1.48e-13	1.42e-11	down-regulated	AT3G48520.1	Symbols: CYP94B3 | cytochrome P450, family 94, subfamily B, polypeptide 3 | chr3:17975104-17976624 REVERSE LENGTH=506
Cluster-26.10011	-1.63915	1.64744	7.08e-09	2.8e-07	down-regulated	AT4G01250.1	Symbols: WRKY22, AtWRKY22 | WRKY family transcription factor | chr4:522839-524129 REVERSE LENGTH=298
Cluster-26.16861	-1.63304	0.835467	1.72e-06	3.76e-05	down-regulated	AT1G49920.1	Symbols: | MuDR family transposase | chr1:18481798-18484233 REVERSE LENGTH=785
Cluster-26.11340	-1.60208	1.65368	3.02e-05	0.000462553	down-regulated	AT1G72830.2	Symbols: HAP2C, ATHAP2C, NF-YA3 | nuclear factor Y, subunit A3 | chr1:27405699-27407088 REVERSE LENGTH=341
Cluster-26.21313	-1.6	2.50781	5.16e-09	2.09e-07	down-regulated	AT5G56550.1	Symbols: OXS3, ATOXS3 | oxidative stress 3 | chr5:22895847-22896502 REVERSE LENGTH=172
Cluster-26.21537	-1.59384	0.90775	3.95e-06	7.77e-05	down-regulated	AT5G14750.1	Symbols: WER, ATMYB66, WER1, MYB66 | myb domain protein 66 | chr5:4763656-4764738 REVERSE LENGTH=203
Cluster-26.8409	-1.58372	0.838485	1.7e-05	0.000280406	down-regulated	AT2G47180.1	Symbols: AtGolS1, GolS1 | galactinol synthase 1 | chr2:19369049-19370372 REVERSE LENGTH=344
Cluster-26.4921	-1.57383	3.39344	5.15e-21	1.22e-18	down-regulated	AT4G31980.1	Symbols: | unknown protein; CONTAINS InterPro DOMAIN/s: Protein of unknown function DUF247, plant (InterPro:IPR004158), Protein of unknown function DUF862, eukaryotic (InterPro:IPR008580); BEST Arabidopsis thaliana protein match is: Plant protein of unknown function (DUF247) (TAIR:AT5G11290.1); Has 1967 Blast hits to 1844 proteins in 183 species: Archae - 0; Bacteria - 6; Metazoa - 223; Fungi - 8…
Cluster-26.14422	-1.5709	9.12065	3.56e-14	3.76e-12	down-regulated	AT3G01680.1	Symbols: | CONTAINS InterPro DOMAIN/s: Mediator complex subunit Med28 (InterPro:IPR021640); BEST Arabidopsis thaliana protein match is: unknown protein (TAIR:AT3G01670.1); Has 122 Blast hits to 112 proteins in 13 species: Archae - 0; Bacteria - 0; Metazoa - 0; Fungi - 0; Plants - 122; Viruses - 0; Other Eukaryotes - 0 (source: NCBI BLink). | chr3:252033-255246 FORWARD LENGTH=740
Cluster-26.17495	-1.57011	2.65616	4.3e-17	6.78e-15	down-regulated	AT5G50720.1	Symbols: ATHVA22E, HVA22E | HVA22 homologue E | chr5:20633442-20634502 REVERSE LENGTH=116
Cluster-26.123	-1.55932	-0.149689	0.000974187	0.00887317	down-regulated	XP_012072731.1	serine carboxypeptidase-like 45 [Jatropha curcas]
Cluster-26.13282	-1.54912	0.818812	2.98e-06	6.08e-05	down-regulated	Cluster-26.13282	no_hits_found
Cluster-26.3149	-1.53712	2.2689	2.76e-07	7.48e-06	down-regulated	AT5G06760.1	Symbols: LEA4-5 | Late Embryogenesis Abundant 4-5 | chr5:2089754-2090313 REVERSE LENGTH=158
Cluster-26.16506	-1.53634	2.01835	2.89e-05	0.000445289	down-regulated	AT5G13330.1	Symbols: Rap2.6L | related to AP2 6l | chr5:4272384-4274461 FORWARD LENGTH=212
Cluster-26.2604	-1.53553	0.414994	0.000419046	0.00435071	down-regulated	AT3G25830.1	Symbols: ATTPS-CIN, TPS-CIN | terpene synthase-like sequence-1,8-cineole | chr3:9447545-9450316 FORWARD LENGTH=600
Cluster-26.15613	-1.53209	4.27304	1.42e-20	3.24e-18	down-regulated	AT5G63160.1	Symbols: BT1 | BTB and TAZ domain protein 1 | chr5:25333485-25335399 REVERSE LENGTH=365
Cluster-26.8988	-1.52579	3.30613	6.94e-18	1.24e-15	down-regulated	AT1G76490.1	Symbols: HMG1, HMGR1, AtHMGR1 | hydroxy methylglutaryl CoA reductase 1 | chr1:28695801-28698206 FORWARD LENGTH=642
Cluster-26.12356	-1.52138	0.380458	0.000310591	0.00338446	down-regulated	AT1G04580.1	Symbols: AAO4, ATAO-4, ATAO2, AO4 | aldehyde oxidase 4 | chr1:1252212-1257510 REVERSE LENGTH=1337
Cluster-26.4104	-1.5202	1.21811	8.59e-05	0.00114982	down-regulated	AT4G17980.1	Symbols: anac071, NAC071 | NAC domain containing protein 71 | chr4:9978850-9980038 REVERSE LENGTH=262
Cluster-26.7734	-1.5138	0.224863	0.000433429	0.00447871	down-regulated	AT4G20520.1	Symbols: | RNA binding;RNA-directed DNA polymerases | chr4:11045912-11047716 FORWARD LENGTH=376
Cluster-26.3664	-1.51294	5.08428	6.18e-23	1.79e-20	down-regulated	AT1G06920.1	Symbols: ATOFP4, OFP4 | ovate family protein 4 | chr1:2124854-2125801 REVERSE LENGTH=315
Cluster-26.16782	-1.50537	2.61254	7.87e-13	6.69e-11	down-regulated	AT4G25310.1	Symbols: | 2-oxoglutarate (2OG) and Fe(II)-dependent oxygenase superfamily protein | chr4:12949753-12951138 FORWARD LENGTH=353
Cluster-26.3197	-1.48844	3.85827	6.76e-05	0.00092687	down-regulated	AT5G57800.1	Symbols: FLP1, YRE, CER3, WAX2 | Fatty acid hydroxylase superfamily | chr5:23420589-23423832 FORWARD LENGTH=632
Cluster-869.0	-1.47891	0.479616	0.000941857	0.00865433	down-regulated	AT4G12320.1	Symbols: CYP706A6 | cytochrome P450, family 706, subfamily A, polypeptide 6 | chr4:7314939-7316647 REVERSE LENGTH=518
Cluster-26.3889	-1.47845	4.67379	2.19e-24	7.2e-22	down-regulated	AT2G39210.1	Symbols: | Major facilitator superfamily protein | chr2:16366287-16368231 REVERSE LENGTH=601
Cluster-26.20627	-1.47797	4.82619	8.3e-17	1.23e-14	down-regulated	AT1G13080.1	Symbols: CYP71B2 | cytochrome P450, family 71, subfamily B, polypeptide 2 | chr1:4459212-4460807 FORWARD LENGTH=502
Cluster-26.18709	-1.46388	1.811	1.39e-09	6.47e-08	down-regulated	AT3G15670.1	Symbols: | Late embryogenesis abundant protein (LEA) family protein | chr3:5310141-5310901 REVERSE LENGTH=225
Cluster-26.2160	-1.46241	3.2097	1.66e-15	2.09e-13	down-regulated	AT2G39210.1	Symbols: | Major facilitator superfamily protein | chr2:16366287-16368231 REVERSE LENGTH=601
Cluster-1241.0	-1.46091	0.275026	0.000382304	0.00403252	down-regulated	AT3G63088.1	Symbols: RTFL14, DVL14 | ROTUNDIFOLIA like 14 | chr3:23313053-23313199 FORWARD LENGTH=48
Cluster-545.0	-1.45818	4.91129	0.000592023	0.00586955	down-regulated	AT3G57240.1	Symbols: BG3 | beta-1,3-glucanase 3 | chr3:21181916-21183045 REVERSE LENGTH=341
Cluster-26.4060	-1.45569	0.631148	1.37e-05	0.0002333	down-regulated	AT3G29575.1	Symbols: AFP3 | ABI five binding protein 3 | chr3:11382416-11383657 REVERSE LENGTH=231
Cluster-26.20267	-1.4513	2.52971	3.63e-07	9.52e-06	down-regulated	AT1G15170.1	Symbols: | MATE efflux family protein | chr1:5220690-5222756 FORWARD LENGTH=481
Cluster-26.1252	-1.44962	0.592163	9.64e-05	0.00126999	down-regulated	AT5G01180.1	Symbols: PTR5, ATPTR5 | peptide transporter 5 | chr5:61257-63240 REVERSE LENGTH=570
Cluster-26.10363	-1.43827	1.15959	1.13e-05	0.00019679	down-regulated	POPTR_0004s05840.1	known chromosome:JGI2.0:4:4577552:4578263:-1 gene:POPTR_0004s05840 transcript:POPTR_0004s05840.1 description:"Predicted protein"
Cluster-26.6355	-1.4353	0.58103	0.000164033	0.00199007	down-regulated	Cluster-26.6355	no_hits_found
Cluster-26.16913	-1.43414	0.580216	0.00110093	0.00976061	down-regulated	AT3G26040.1	Symbols: | HXXXD-type acyl-transferase family protein | chr3:9519741-9521069 FORWARD LENGTH=442
Cluster-26.14348	-1.4196	4.87859	1.02e-26	4.79e-24	down-regulated	AT4G27250.1	Symbols: | NAD(P)-binding Rossmann-fold superfamily protein | chr4:13642803-13644425 REVERSE LENGTH=354
Cluster-1208.0	-1.41458	1.25861	1.14e-06	2.61e-05	down-regulated	AT3G10020.1	Symbols: | unknown protein; FUNCTIONS IN: molecular_function unknown; INVOLVED IN: response to oxidative stress, anaerobic respiration; LOCATED IN: cellular_component unknown; EXPRESSED IN: 23 plant structures; EXPRESSED DURING: 13 growth stages; Has 47 Blast hits to 47 proteins in 12 species: Archae - 0; Bacteria - 0; Metazoa - 1; Fungi - 0; Plants - 46; Viruses - 0; Other Eukaryotes - 0 (source…
Cluster-26.19110	-1.38854	3.78175	1.07e-05	0.000188506	down-regulated	AT2G36630.1	Symbols: | Sulfite exporter TauE/SafE family protein | chr2:15352767-15355050 REVERSE LENGTH=459
Cluster-26.8896	-1.38026	2.80737	2.88e-06	5.9e-05	down-regulated	AT5G56840.1	Symbols: | myb-like transcription factor family protein | chr5:22980789-22982152 FORWARD LENGTH=233
Cluster-26.1825	-1.37446	0.298674	0.000361911	0.00385597	down-regulated	AT3G42170.1	Symbols: | BED zinc finger ;hAT family dimerisation domain | chr3:14321838-14323928 FORWARD LENGTH=696
Cluster-695.0	-1.3735	3.80115	7.35e-12	5.14e-10	down-regulated	AT2G29420.1	Symbols: ATGSTU7, GST25, GSTU7 | glutathione S-transferase tau 7 | chr2:12618111-12618871 REVERSE LENGTH=227
Cluster-26.2554	-1.37015	3.7461	2.24e-15	2.79e-13	down-regulated	ATCG00790.1	Symbols: RPL16 | ribosomal protein L16 | chrC:81189-82652 REVERSE LENGTH=135
Cluster-26.21353	-1.35926	1.37699	0.00093206	0.00858735	down-regulated	AT2G32510.1	Symbols: MAPKKK17 | mitogen-activated protein kinase kinase kinase 17 | chr2:13798821-13799939 REVERSE LENGTH=372
Cluster-26.13849	-1.35865	8.93399	7.69e-41	9.7e-38	down-regulated	AT5G64260.1	Symbols: EXL2 | EXORDIUM like 2 | chr5:25703980-25704897 FORWARD LENGTH=305
Cluster-26.6230	-1.35054	6.99416	1.62e-27	8.26e-25	down-regulated	AT5G57580.1	Symbols: | Calmodulin-binding protein | chr5:23314994-23317683 REVERSE LENGTH=647
Cluster-1885.0	-1.33804	0.658939	0.000322829	0.00348769	down-regulated	GLYMA12G01970.1	known chromosome:V1.0:12:1201914:1203362:-1 gene:GLYMA12G01970 transcript:GLYMA12G01970.1 description:"Uncharacterized protein "
Cluster-2005.0	-1.33503	0.9567	1.45e-05	0.000244369	down-regulated	AT3G11980.1	Symbols: MS2, FAR2 | Jojoba acyl CoA reductase-related male sterility protein | chr3:3814484-3816927 FORWARD LENGTH=616
Cluster-26.8252	-1.33422	4.665	3.68e-19	7.54e-17	down-regulated	AT4G16563.1	Symbols: | Eukaryotic aspartyl protease family protein | chr4:9329933-9331432 REVERSE LENGTH=499
Cluster-1515.0	-1.32943	4.58621	1.98e-11	1.29e-09	down-regulated	AT1G19530.1	Symbols: | unknown protein; FUNCTIONS IN: molecular_function unknown; INVOLVED IN: N-terminal protein myristoylation, anaerobic respiration; LOCATED IN: cellular_component unknown; EXPRESSED IN: leaf apex, inflorescence meristem, hypocotyl, root, flower; EXPRESSED DURING: petal differentiation and expansion stage; Has 47 Blast hits to 47 proteins in 13 species: Archae - 0; Bacteria - 0; Metazoa -…
Cluster-26.12832	-1.32923	8.00109	3.76e-27	1.86e-24	down-regulated	AT2G33830.2	Symbols: | Dormancy/auxin associated family protein | chr2:14309768-14310286 REVERSE LENGTH=108
Cluster-26.20795	-1.32544	0.581854	0.000130662	0.0016417	down-regulated	AT4G13395.1	Symbols: DVL10, RTFL12 | ROTUNDIFOLIA like 12 | chr4:7785883-7786050 REVERSE LENGTH=55
Cluster-26.17643	-1.31542	6.52728	5.7e-31	4.27e-28	down-regulated	AT3G22550.1	Symbols: | Protein of unknown function (DUF581) | chr3:7991827-7992805 REVERSE LENGTH=267
Cluster-26.8698	-1.31281	1.77763	1.14e-06	2.63e-05	down-regulated	AT4G27710.1	Symbols: CYP709B3 | cytochrome P450, family 709, subfamily B, polypeptide 3 | chr4:13828520-13830417 FORWARD LENGTH=518
Cluster-26.4937	-1.31043	3.0606	2.08e-12	1.62e-10	down-regulated	AT3G14440.1	Symbols: NCED3, ATNCED3, STO1, SIS7 | nine-cis-epoxycarotenoid dioxygenase 3 | chr3:4831678-4833477 REVERSE LENGTH=599
Cluster-26.15375	-1.30992	0.334359	0.000954287	0.00872476	down-regulated	AT5G49620.2	Symbols: MYB78 | myb domain protein 78 | chr5:20137491-20139384 REVERSE LENGTH=321
Cluster-1476.0	-1.30108	1.29994	6.11e-06	0.000115035	down-regulated	AT4G01720.1	Symbols: WRKY47, AtWRKY47 | WRKY family transcription factor | chr4:744949-748219 FORWARD LENGTH=489
Cluster-26.1972	-1.29607	1.97243	0.000707865	0.00684536	down-regulated	AT4G39250.1	Symbols: ATRL1, RSM2, RL1 | RAD-like 1 | chr4:18271457-18271857 REVERSE LENGTH=100
Cluster-26.511	-1.28827	5.61803	1.14e-19	2.5e-17	down-regulated	AT1G30500.2	Symbols: NF-YA7 | nuclear factor Y, subunit A7 | chr1:10804736-10805896 REVERSE LENGTH=190
Cluster-26.18705	-1.28513	9.28555	9.74e-45	1.95e-41	down-regulated	AT2G18050.1	Symbols: HIS1-3 | histone H1-3 | chr2:7846095-7846670 FORWARD LENGTH=167
Cluster-26.8115	-1.28457	2.19501	1.43e-08	5.27e-07	down-regulated	AT5G21940.1	Symbols: | unknown protein; BEST Arabidopsis thaliana protein match is: unknown protein (TAIR:AT3G43850.1); Has 30201 Blast hits to 17322 proteins in 780 species: Archae - 12; Bacteria - 1396; Metazoa - 17338; Fungi - 3422; Plants - 5037; Viruses - 0; Other Eukaryotes - 2996 (source: NCBI BLink). | chr5:7249446-7250353 REVERSE LENGTH=264
Cluster-26.9630	-1.28244	2.67035	0.000167913	0.00202821	down-regulated	AT1G01720.1	Symbols: ATAF1, ANAC002 | NAC (No Apical Meristem) domain transcriptional regulator superfamily protein | chr1:268471-269514 FORWARD LENGTH=289
Cluster-26.2422	-1.27882	6.19065	7.08e-41	9.43e-38	down-regulated	AT1G15740.1	Symbols: | Leucine-rich repeat family protein | chr1:5411509-5414544 FORWARD LENGTH=585
Cluster-26.19151	-1.27355	3.89714	6.48e-13	5.57e-11	down-regulated	AT3G47600.1	Symbols: MYB94, ATMYBCP70, ATMYB94 | myb domain protein 94 | chr3:17539627-17541035 REVERSE LENGTH=333
Cluster-26.11233	-1.27228	6.59313	6.04e-17	9.16e-15	down-regulated	AT1G71695.1	Symbols: | Peroxidase superfamily protein | chr1:26964359-26966557 FORWARD LENGTH=358
Cluster-26.8012	-1.27173	3.31331	4.45e-14	4.62e-12	down-regulated	AT4G31940.1	Symbols: CYP82C4 | cytochrome P450, family 82, subfamily C, polypeptide 4 | chr4:15452040-15453966 FORWARD LENGTH=524
Cluster-26.18988	-1.26992	5.13584	1.53e-24	5.16e-22	down-regulated	AT5G38970.1	Symbols: BR6OX1, ATBR6OX, CYP85A1, BR6OX | brassinosteroid-6-oxidase 1 | chr5:15594935-15597774 REVERSE LENGTH=465
Cluster-1570.0	-1.26952	1.47751	0.000470616	0.00481934	down-regulated	GLYMA13G31870.1	novel chromosome:V1.0:13:34219796:34220266:1 gene:GLYMA13G31870 transcript:GLYMA13G31870.1 description:"Uncharacterized protein "
Cluster-1374.0	-1.26678	3.69009	2.39e-08	8.34e-07	down-regulated	XP_012069813.1	basic salivary proline-rich protein 1-like [Jatropha curcas]
Cluster-26.2500	-1.26185	5.96869	2.25e-43	3.6e-40	down-regulated	AT5G53420.1	Symbols: | CCT motif family protein | chr5:21673683-21675469 FORWARD LENGTH=264
Cluster-26.10359	-1.26057	4.10352	2.2e-07	6.07e-06	down-regulated	AT3G19850.1	Symbols: | Phototropic-responsive NPH3 family protein | chr3:6898383-6901157 REVERSE LENGTH=554
Cluster-26.18665	-1.25136	3.52821	1.81e-14	2.01e-12	down-regulated	AT5G12840.1	Symbols: HAP2A, EMB2220, ATHAP2A, NF-YA1 | nuclear factor Y, subunit A1 | chr5:4051147-4052961 REVERSE LENGTH=272
Cluster-26.19803	-1.24962	3.76599	1.17e-08	4.39e-07	down-regulated	AT3G30530.1	Symbols: ATBZIP42, bZIP42 | basic leucine-zipper 42 | chr3:12139512-12140033 FORWARD LENGTH=173
Cluster-26.2998	-1.24904	3.68405	1.23e-13	1.2e-11	down-regulated	AT4G16447.1	Symbols: | unknown protein; Has 30201 Blast hits to 17322 proteins in 780 species: Archae - 12; Bacteria - 1396; Metazoa - 17338; Fungi - 3422; Plants - 5037; Viruses - 0; Other Eukaryotes - 2996 (source: NCBI BLink). | chr4:9278829-9279206 FORWARD LENGTH=125
Cluster-26.3898	-1.24753	4.27361	2.05e-14	2.26e-12	down-regulated	AT4G27450.1	Symbols: | Aluminium induced protein with YGL and LRDR motifs | chr4:13727665-13728683 REVERSE LENGTH=250
Cluster-26.261	-1.24702	1.25699	2.99e-05	0.000458849	down-regulated	AT3G25830.1	Symbols: ATTPS-CIN, TPS-CIN | terpene synthase-like sequence-1,8-cineole | chr3:9447545-9450316 FORWARD LENGTH=600
Cluster-26.5833	-1.24356	9.43105	2.41e-23	7.15e-21	down-regulated	AT2G33830.2	Symbols: | Dormancy/auxin associated family protein | chr2:14309768-14310286 REVERSE LENGTH=108
Cluster-26.9750	-1.24086	1.03031	4.8e-05	0.000685912	down-regulated	AT1G75680.1	Symbols: AtGH9B7, GH9B7 | glycosyl hydrolase 9B7 | chr1:28417215-28419231 REVERSE LENGTH=525
Cluster-26.16556	-1.24018	3.08744	1.87e-11	1.23e-09	down-regulated	AT4G12910.1	Symbols: scpl20 | serine carboxypeptidase-like 20 | chr4:7550576-7553051 REVERSE LENGTH=497
Cluster-26.8928	-1.23826	1.32643	0.0009898	0.00899828	down-regulated	AT4G16563.1	Symbols: | Eukaryotic aspartyl protease family protein | chr4:9329933-9331432 REVERSE LENGTH=499
Cluster-26.11979	-1.23788	5.21946	4.95e-07	1.25e-05	down-regulated	AT4G17880.1	Symbols: | Basic helix-loop-helix (bHLH) DNA-binding family protein | chr4:9933702-9935471 REVERSE LENGTH=589
Cluster-26.5435	-1.23703	0.96205	8.65e-05	0.00115598	down-regulated	AT5G14180.1	Symbols: MPL1 | Myzus persicae-induced lipase 1 | chr5:4571442-4574413 REVERSE LENGTH=418
Cluster-26.3479	-1.23572	1.62413	3.75e-08	1.25e-06	down-regulated	AT4G35770.1	Symbols: SEN1, ATSEN1, DIN1 | Rhodanese/Cell cycle control phosphatase superfamily protein | chr4:16945073-16945983 FORWARD LENGTH=182
Cluster-26.13620	-1.23364	1.57488	7.18e-07	1.74e-05	down-regulated	AT5G03230.1	Symbols: | Protein of unknown function, DUF584 | chr5:769636-770136 FORWARD LENGTH=166
Cluster-26.19572	-1.23207	4.56405	1.68e-25	6.4e-23	down-regulated	AT5G21940.1	Symbols: | unknown protein; BEST Arabidopsis thaliana protein match is: unknown protein (TAIR:AT3G43850.1); Has 30201 Blast hits to 17322 proteins in 780 species: Archae - 12; Bacteria - 1396; Metazoa - 17338; Fungi - 3422; Plants - 5037; Viruses - 0; Other Eukaryotes - 2996 (source: NCBI BLink). | chr5:7249446-7250353 REVERSE LENGTH=264
Cluster-26.10628	-1.22899	1.6095	4.56e-07	1.17e-05	down-regulated	XP_012092350.1	uncharacterized protein LOC105650077 [Jatropha curcas]
Cluster-26.10560	-1.22522	3.87116	1.47e-16	2.1e-14	down-regulated	AT5G66390.1	Symbols: | Peroxidase superfamily protein | chr5:26516063-26517329 REVERSE LENGTH=336
Cluster-26.1748	-1.22502	5.54303	1.09e-12	8.95e-11	down-regulated	AT5G01600.1	Symbols: ATFER1, FER1 | ferretin 1 | chr5:228149-229594 REVERSE LENGTH=255
Cluster-26.7596	-1.22458	5.55766	7.43e-33	6.6e-30	down-regulated	AT2G25810.1	Symbols: TIP4;1 | tonoplast intrinsic protein 4;1 | chr2:11012658-11013906 FORWARD LENGTH=249
Cluster-26.14556	-1.22313	5.55273	8.2e-26	3.33e-23	down-regulated	AT4G24210.1	Symbols: SLY1 | F-box family protein | chr4:12563658-12564113 FORWARD LENGTH=151
Cluster-26.18796	-1.21956	4.31955	3.01e-18	5.47e-16	down-regulated	AT3G01990.1	Symbols: ACR6 | ACT domain repeat 6 | chr3:330256-332066 FORWARD LENGTH=433
Cluster-26.20172	-1.21466	3.51229	3.43e-10	1.79e-08	down-regulated	AT2G39710.1	Symbols: | Eukaryotic aspartyl protease family protein | chr2:16562051-16563379 REVERSE LENGTH=442
Cluster-26.10271	-1.21196	6.11368	8.27e-16	1.08e-13	down-regulated	AT3G16770.1	Symbols: RAP2.3, ATEBP, ERF72, EBP | ethylene-responsive element binding protein | chr3:5705784-5706768 FORWARD LENGTH=248
Cluster-26.14395	-1.21169	4.70583	3.07e-14	3.26e-12	down-regulated	AT3G01670.1	Symbols: | unknown protein; BEST Arabidopsis thaliana protein match is: unknown protein (TAIR:AT3G01680.1); Has 121 Blast hits to 111 proteins in 12 species: Archae - 0; Bacteria - 0; Metazoa - 0; Fungi - 0; Plants - 121; Viruses - 0; Other Eukaryotes - 0 (source: NCBI BLink). | chr3:247288-250261 FORWARD LENGTH=822
Cluster-171.0	-1.20642	2.348	2.07e-10	1.13e-08	down-regulated	AT3G63088.1	Symbols: RTFL14, DVL14 | ROTUNDIFOLIA like 14 | chr3:23313053-23313199 FORWARD LENGTH=48
Cluster-26.12824	-1.20404	0.237655	0.00105269	0.00942697	down-regulated	AT5G55620.1	Symbols: | unknown protein; BEST Arabidopsis thaliana protein match is: unknown protein (TAIR:AT3G09950.1); Has 30201 Blast hits to 17322 proteins in 780 species: Archae - 12; Bacteria - 1396; Metazoa - 17338; Fungi - 3422; Plants - 5037; Viruses - 0; Other Eukaryotes - 2996 (source: NCBI BLink). | chr5:22530373-22530678 FORWARD LENGTH=101
Cluster-26.19981	-1.19614	5.70922	1.78e-31	1.38e-28	down-regulated	AT3G47800.1	Symbols: | Galactose mutarotase-like superfamily protein | chr3:17634971-17636998 FORWARD LENGTH=358
Cluster-26.5614	-1.1924	5.94197	0.000516113	0.00521838	down-regulated	AT3G56400.1	Symbols: WRKY70, ATWRKY70 | WRKY DNA-binding protein 70 | chr3:20909082-20910409 REVERSE LENGTH=294
Cluster-26.16732	-1.19053	5.22383	1.67e-26	7.44e-24	down-regulated	AT5G60680.1	Symbols: | Protein of unknown function, DUF584 | chr5:24386247-24386738 FORWARD LENGTH=163
Cluster-26.2767	-1.18846	6.9968	1.68e-31	1.34e-28	down-regulated	AT4G28240.1	Symbols: | Wound-responsive family protein | chr4:13997979-13998239 REVERSE LENGTH=86
Cluster-26.16142	-1.18778	1.05115	6.56e-05	0.000901847	down-regulated	AT1G06460.1	Symbols: ACD32.1, ACD31.2 | alpha-crystallin domain 32.1 | chr1:1967308-1969414 REVERSE LENGTH=285
Cluster-26.21198	-1.18681	2.48695	1.07e-06	2.49e-05	down-regulated	AT5G11720.1	Symbols: | Glycosyl hydrolases family 31 protein | chr5:3776840-3780025 FORWARD LENGTH=902
Cluster-26.21480	-1.18601	4.68845	8.12e-18	1.44e-15	down-regulated	AT1G45249.3	Symbols: ABF2 | abscisic acid responsive elements-binding factor 2 | chr1:17165420-17167415 REVERSE LENGTH=427
Cluster-26.18571	-1.18034	2.09839	1.34e-07	3.92e-06	down-regulated	AT3G48690.1	Symbols: ATCXE12, CXE12 | alpha/beta-Hydrolases superfamily protein | chr3:18037186-18038160 REVERSE LENGTH=324
Cluster-26.8213	-1.17796	0.741219	0.0010352	0.00932611	down-regulated	ATMG00710.1	Symbols: ORF120 | Polynucleotidyl transferase, ribonuclease H-like superfamily protein | chrM:207553-207915 REVERSE LENGTH=120
Cluster-26.10533	-1.16986	4.27477	2.36e-13	2.18e-11	down-regulated	AT4G23810.1	Symbols: WRKY53, ATWRKY53 | WRKY family transcription factor | chr4:12392666-12393739 REVERSE LENGTH=324
Cluster-26.7442	-1.16715	6.16375	3.22e-28	1.72e-25	down-regulated	AT3G22550.1	Symbols: | Protein of unknown function (DUF581) | chr3:7991827-7992805 REVERSE LENGTH=267
Cluster-26.21433	-1.16578	2.74744	1.68e-05	0.000278617	down-regulated	AT3G21760.1	Symbols: HYR1 | UDP-Glycosyltransferase superfamily protein | chr3:7667099-7668556 FORWARD LENGTH=485
Cluster-26.11503	-1.16016	2.7755	3.57e-07	9.41e-06	down-regulated	AT1G01380.1	Symbols: ETC1 | Homeodomain-like superfamily protein | chr1:147267-147740 FORWARD LENGTH=83
Cluster-26.7210	-1.15966	5.24246	1.47e-30	1.06e-27	down-regulated	Cluster-26.7210	no_hits_found
Cluster-26.1697	-1.15505	4.98566	1.05e-08	4.01e-07	down-regulated	AT5G17850.1	Symbols: | Sodium/calcium exchanger family protein | chr5:5899253-5900932 FORWARD LENGTH=559
Cluster-26.15214	-1.15465	2.3039	3.09e-06	6.25e-05	down-regulated	AT4G15920.1	Symbols: SWEET17, AtSWEET17 | Nodulin MtN3 family protein | chr4:9030742-9033343 REVERSE LENGTH=241
Cluster-26.17206	-1.14744	4.64826	4.87e-16	6.64e-14	down-regulated	AT4G19380.1	Symbols: | Long-chain fatty alcohol dehydrogenase family protein | chr4:10568427-10572288 REVERSE LENGTH=726
Cluster-26.7519	-1.14451	2.64179	1.4e-09	6.54e-08	down-regulated	AT5G19740.1	Symbols: | Peptidase M28 family protein | chr5:6673986-6676767 FORWARD LENGTH=681
Cluster-26.9407	-1.14271	1.56908	3.04e-06	6.16e-05	down-regulated	XP_012077663.1	uncharacterized protein LOC105638463 [Jatropha curcas]
Cluster-26.20380	-1.14077	3.94838	5.04e-16	6.83e-14	down-regulated	AT5G21940.1	Symbols: | unknown protein; BEST Arabidopsis thaliana protein match is: unknown protein (TAIR:AT3G43850.1); Has 30201 Blast hits to 17322 proteins in 780 species: Archae - 12; Bacteria - 1396; Metazoa - 17338; Fungi - 3422; Plants - 5037; Viruses - 0; Other Eukaryotes - 2996 (source: NCBI BLink). | chr5:7249446-7250353 REVERSE LENGTH=264
Cluster-26.10837	-1.13957	3.01189	1.19e-11	8.07e-10	down-regulated	AT1G22550.1	Symbols: | Major facilitator superfamily protein | chr1:7966608-7968552 REVERSE LENGTH=564
Cluster-26.13766	-1.13903	6.89489	3.48e-12	2.59e-10	down-regulated	AT4G26850.1	Symbols: VTC2 | mannose-1-phosphate guanylyltransferase (GDP)s;GDP-galactose:mannose-1-phosphate guanylyltransferases;GDP-galactose:glucose-1-phosphate guanylyltransferases;GDP-galactose:myoinositol-1- phosphate guanylyltransferases;glucose-1-phosphate guanylyltransferase | chr4:13499262-13501145 REVERSE LENGTH=442
Cluster-26.4627	-1.13199	4.28666	4.89e-14	5.03e-12	down-regulated	XP_012077663.1	uncharacterized protein LOC105638463 [Jatropha curcas]
Cluster-26.10485	-1.12865	5.03344	1.64e-06	3.61e-05	down-regulated	AT3G10185.1	Symbols: | Gibberellin-regulated family protein | chr3:3145579-3146199 FORWARD LENGTH=103
Cluster-26.4671	-1.1274	2.54541	1.9e-05	0.000309558	down-regulated	AT4G32480.1	Symbols: | Protein of unknown function (DUF506) | chr4:15676488-15677776 FORWARD LENGTH=287
Cluster-26.2001	-1.12596	4.30233	9.88e-11	5.7e-09	down-regulated	AT2G32150.1	Symbols: | Haloacid dehalogenase-like hydrolase (HAD) superfamily protein | chr2:13659095-13660531 FORWARD LENGTH=263
Cluster-26.1339	-1.12484	7.13886	5.74e-33	5.29e-30	down-regulated	XP_012068988.1	uncharacterized protein LOC105631463 [Jatropha curcas]
Cluster-26.21523	-1.12467	7.59228	3.46e-29	2.02e-26	down-regulated	AT4G13370.1	Symbols: | Plant protein of unknown function (DUF936) | chr4:7777916-7780334 REVERSE LENGTH=673
Cluster-26.12025	-1.11984	3.44127	1.31e-05	0.000223884	down-regulated	AT2G18700.1	Symbols: ATTPS11, TPS11, ATTPSB | trehalose phosphatase/synthase 11 | chr2:8109043-8111799 FORWARD LENGTH=862
Cluster-26.6933	-1.11407	2.11342	6.98e-06	0.000129921	down-regulated	AT1G13245.1	Symbols: RTFL17, DVL4 | ROTUNDIFOLIA like 17 | chr1:4525852-4525977 REVERSE LENGTH=41
Cluster-26.10250	-1.11218	0.999995	0.000199447	0.00234494	down-regulated	Cluster-26.10250	no_hits_found
Cluster-26.5272	-1.1084	4.89474	0.000183846	0.0021862	down-regulated	AT3G62550.1	Symbols: | Adenine nucleotide alpha hydrolases-like superfamily protein | chr3:23136194-23137074 FORWARD LENGTH=162
Cluster-26.19926	-1.10732	2.08876	2.65e-05	0.000414636	down-regulated	AT2G45680.1	Symbols: | TCP family transcription factor | chr2:18820717-18821787 REVERSE LENGTH=356
Cluster-26.20659	-1.10021	7.81373	2.6e-26	1.13e-23	down-regulated	AT1G60030.1	Symbols: ATNAT7, NAT7 | nucleobase-ascorbate transporter 7 | chr1:22113993-22116648 REVERSE LENGTH=538
Cluster-26.13191	-1.09999	3.83207	2.16e-10	1.17e-08	down-regulated	AT3G12750.1	Symbols: ZIP1 | zinc transporter 1 precursor | chr3:4051950-4053156 REVERSE LENGTH=355
Cluster-26.4358	-1.09998	6.51427	1.68e-29	1.12e-26	down-regulated	AT5G67300.1	Symbols: ATMYBR1, ATMYB44, MYBR1, MYB44 | myb domain protein r1 | chr5:26854109-26855026 FORWARD LENGTH=305
Cluster-26.19475	-1.09609	6.40002	1.97e-29	1.25e-26	down-regulated	AT5G24800.1	Symbols: ATBZIP9, BZO2H2, BZIP9 | basic leucine zipper 9 | chr5:8515259-8516541 FORWARD LENGTH=277
Cluster-26.589	-1.09429	5.18736	9.14e-22	2.38e-19	down-regulated	AT3G57540.1	Symbols: | Remorin family protein | chr3:21301623-21302924 REVERSE LENGTH=296
Cluster-26.2509	-1.08969	6.71664	8.35e-10	4.11e-08	down-regulated	AT4G15910.1	Symbols: ATDI21, DI21 | drought-induced 21 | chr4:9028657-9029269 FORWARD LENGTH=104
Cluster-26.21196	-1.0857	4.65348	4.48e-22	1.19e-19	down-regulated	AT4G01870.1	Symbols: | tolB protein-related | chr4:808473-810431 REVERSE LENGTH=652
Cluster-26.14560	-1.08486	5.46912	0.000316762	0.00343919	down-regulated	AT5G16020.1	Symbols: GEX3 | gamete-expressed 3 | chr5:5229692-5232241 FORWARD LENGTH=641
Cluster-26.18565	-1.08482	1.82366	2.25e-05	0.000361507	down-regulated	AT4G29190.1	Symbols: | Zinc finger C-x8-C-x5-C-x3-H type family protein | chr4:14392233-14393303 REVERSE LENGTH=356
Cluster-26.18166	-1.08463	5.54231	0.000150672	0.00185424	down-regulated	AT2G26110.1	Symbols: | Protein of unknown function (DUF761) | chr2:11120869-11121798 FORWARD LENGTH=309
Cluster-26.21043	-1.08433	5.74622	9.04e-23	2.58e-20	down-regulated	Cluster-26.21043	no_hits_found
Cluster-26.11631	-1.08415	6.82109	4.67e-21	1.12e-18	down-regulated	AT3G29780.1	Symbols: RALFL27 | ralf-like 27 | chr3:11671741-11672094 FORWARD LENGTH=117
Cluster-26.12125	-1.08247	3.23411	3.29e-10	1.72e-08	down-regulated	AT1G64700.1	Symbols: | unknown protein; FUNCTIONS IN: molecular_function unknown; INVOLVED IN: N-terminal protein myristoylation; LOCATED IN: cellular_component unknown; EXPRESSED IN: 17 plant structures; EXPRESSED DURING: 11 growth stages; BEST Arabidopsis thaliana protein match is: unknown protein (TAIR:AT3G61920.1); Has 48 Blast hits to 47 proteins in 7 species: Archae - 0; Bacteria - 0; Metazoa - 0; Fung…
Cluster-26.10146	-1.08131	6.54444	0.000496589	0.00504945	down-regulated	XP_012088154.1	sporozoite surface protein 2-like [Jatropha curcas]
Cluster-26.17536	-1.0807	7.34555	1.04e-39	1.24e-36	down-regulated	AT2G27830.1	Symbols: | unknown protein; BEST Arabidopsis thaliana protein match is: unknown protein (TAIR:AT4G22758.1); Has 131 Blast hits to 131 proteins in 17 species: Archae - 0; Bacteria - 0; Metazoa - 0; Fungi - 0; Plants - 131; Viruses - 0; Other Eukaryotes - 0 (source: NCBI BLink). | chr2:11860734-11861306 FORWARD LENGTH=190
Cluster-26.20532	-1.08063	2.56617	9.27e-07	2.19e-05	down-regulated	Cluster-26.20532	no_hits_found
Cluster-26.12345	-1.08057	2.49123	2.82e-07	7.59e-06	down-regulated	XP_012073232.1	late embryogenesis abundant protein D-7 [Jatropha curcas]
Cluster-26.11913	-1.07894	6.00152	5.43e-18	9.78e-16	down-regulated	AT5G63350.1	Symbols: | unknown protein; BEST Arabidopsis thaliana protein match is: unknown protein (TAIR:AT3G48510.1); Has 103 Blast hits to 102 proteins in 13 species: Archae - 0; Bacteria - 0; Metazoa - 2; Fungi - 0; Plants - 101; Viruses - 0; Other Eukaryotes - 0 (source: NCBI BLink). | chr5:25380216-25381124 REVERSE LENGTH=302
Cluster-26.1452	-1.07261	6.42445	4.62e-22	1.22e-19	down-regulated	AT1G68050.1	Symbols: ADO3, FKF1 | flavin-binding, kelch repeat, f box 1 | chr1:25508737-25510697 FORWARD LENGTH=619
Cluster-26.1778	-1.07028	1.70693	2.41e-05	0.000383086	down-regulated	AT3G49940.1	Symbols: LBD38 | LOB domain-containing protein 38 | chr3:18514465-18515302 FORWARD LENGTH=247
Cluster-26.5862	-1.06972	6.4241	0.000719132	0.00693474	down-regulated	POPTR_0580s00210.1	known scaffold:JGI2.0:scaffold_580:8308:9196:-1 gene:POPTR_0580s00210 transcript:POPTR_0580s00210.1 description:"Predicted protein"
Cluster-26.8051	-1.065	2.956	3.66e-08	1.23e-06	down-regulated	Cluster-26.8051	no_hits_found
Cluster-26.19958	-1.06458	3.39242	1.03e-11	7.03e-10	down-regulated	AT3G27250.1	Symbols: | unknown protein; BEST Arabidopsis thaliana protein match is: unknown protein (TAIR:AT5G40800.1); Has 104 Blast hits to 104 proteins in 13 species: Archae - 0; Bacteria - 0; Metazoa - 0; Fungi - 0; Plants - 104; Viruses - 0; Other Eukaryotes - 0 (source: NCBI BLink). | chr3:10061633-10062481 FORWARD LENGTH=282
Cluster-26.1011	-1.06306	3.4274	4.62e-09	1.9e-07	down-regulated	AT4G19170.1	Symbols: NCED4, CCD4 | nine-cis-epoxycarotenoid dioxygenase 4 | chr4:10481835-10483622 FORWARD LENGTH=595
Cluster-528.0	-1.0612	1.99203	4.6e-05	0.000660195	down-regulated	AT1G33340.1	Symbols: | ENTH/ANTH/VHS superfamily protein | chr1:12087628-12088752 FORWARD LENGTH=374
Cluster-26.5216	-1.06069	1.37097	6.42e-05	0.000885694	down-regulated	AT2G26695.1	Symbols: | Ran BP2/NZF zinc finger-like superfamily protein | chr2:11365275-11365789 FORWARD LENGTH=138
Cluster-26.442	-1.05699	4.37635	1.73e-17	2.96e-15	down-regulated	AT5G19740.1	Symbols: | Peptidase M28 family protein | chr5:6673986-6676767 FORWARD LENGTH=681
Cluster-26.19989	-1.05667	1.61633	0.00033869	0.0036296	down-regulated	AT2G46770.1	Symbols: NST1, EMB2301, ANAC043 | NAC (No Apical Meristem) domain transcriptional regulator superfamily protein | chr2:19220917-19222822 REVERSE LENGTH=365
Cluster-26.14793	-1.05549	1.43157	0.000124629	0.00157414	down-regulated	AT5G20710.1	Symbols: BGAL7 | beta-galactosidase 7 | chr5:7010536-7013994 FORWARD LENGTH=826
Cluster-26.7154	-1.05453	7.28676	1.62e-24	5.38e-22	down-regulated	AT4G24340.1	Symbols: | Phosphorylase superfamily protein | chr4:12607475-12609148 FORWARD LENGTH=338
Cluster-26.8318	-1.05391	1.99371	0.000312732	0.0034016	down-regulated	AT5G40230.1	Symbols: | nodulin MtN21 /EamA-like transporter family protein | chr5:16079814-16081735 REVERSE LENGTH=370
Cluster-26.5784	-1.0534	2.38335	3e-06	6.11e-05	down-regulated	AT5G08480.2	Symbols: | VQ motif-containing protein | chr5:2744486-2745007 FORWARD LENGTH=173
Cluster-26.13496	-1.05327	1.63051	0.000193772	0.00228756	down-regulated	AT4G40010.1	Symbols: SNRK2-7, SNRK2.7, SRK2F | SNF1-related protein kinase 2.7 | chr4:18548704-18551056 REVERSE LENGTH=350
Cluster-26.7902	-1.05136	9.22719	6.66e-09	2.64e-07	down-regulated	XP_012085168.1	glycine-rich cell wall structural protein [Jatropha curcas]
Cluster-26.14736	-1.04962	5.2371	3.78e-21	9.26e-19	down-regulated	AT3G47500.1	Symbols: CDF3 | cycling DOF factor 3 | chr3:17504276-17505964 REVERSE LENGTH=448
Cluster-26.18389	-1.04735	11.1153	4.37e-08	1.44e-06	down-regulated	AT3G26040.1	Symbols: | HXXXD-type acyl-transferase family protein | chr3:9519741-9521069 FORWARD LENGTH=442
Cluster-884.0	-1.04619	2.64814	0.000326425	0.0035149	down-regulated	GSMUA_AchrUn_randomP25790_001	novel chromosome:MA1:chrUn_random:127148551:127149411:1 gene:GSMUA_AchrUn_randomG25790_001 transcript:GSMUA_AchrUn_randomT25790_001 description:"Beta-lactamase TEM"
Cluster-26.17543	-1.04152	1.68944	0.000498431	0.0050588	down-regulated	Cluster-26.17543	no_hits_found
Cluster-26.14031	-1.03673	3.84026	3.87e-09	1.63e-07	down-regulated	AT4G15550.1	Symbols: IAGLU | indole-3-acetate beta-D-glucosyltransferase | chr4:8877877-8879301 REVERSE LENGTH=474
Cluster-1223.0	-1.03509	1.86392	0.000699288	0.00678156	down-regulated	AT1G75900.1	Symbols: | GDSL-like Lipase/Acylhydrolase superfamily protein | chr1:28499179-28500943 FORWARD LENGTH=364
Cluster-26.9283	-1.03258	6.07543	4.36e-17	6.83e-15	down-regulated	XP_012070219.1	bark storage protein A-like [Jatropha curcas]
Cluster-971.0	-1.03071	1.68836	0.000155924	0.0019081	down-regulated	AT2G01755.1	Symbols: | unknown protein; FUNCTIONS IN: molecular_function unknown; INVOLVED IN: biological_process unknown; LOCATED IN: chloroplast; Has 120 Blast hits to 120 proteins in 52 species: Archae - 0; Bacteria - 80; Metazoa - 0; Fungi - 0; Plants - 24; Viruses - 0; Other Eukaryotes - 16 (source: NCBI BLink). | chr2:332249-332770 REVERSE LENGTH=173
Cluster-26.14899	-1.0216	4.31783	2.82e-13	2.59e-11	down-regulated	AT1G53440.1	Symbols: | Leucine-rich repeat transmembrane protein kinase | chr1:19945959-19951562 FORWARD LENGTH=1035
Cluster-26.10923	-1.021	6.5631	3.77e-22	1.01e-19	down-regulated	AT4G14580.1	Symbols: CIPK4, SnRK3.3 | CBL-interacting protein kinase 4 | chr4:8367887-8369167 REVERSE LENGTH=426
Cluster-26.15781	-1.01862	6.74064	6.86e-24	2.16e-21	down-regulated	AT5G54250.1	Symbols: ATCNGC4, CNGC4, HLM1, DND2 | cyclic nucleotide-gated cation channel 4 | chr5:22025684-22029971 REVERSE LENGTH=694
Cluster-26.1054	-1.01607	6.71917	5.04e-09	2.05e-07	down-regulated	AT5G25610.1	Symbols: RD22, ATRD22 | BURP domain-containing protein | chr5:8914498-8916684 REVERSE LENGTH=392
Cluster-26.20101	-1.01508	5.14775	8.42e-17	1.24e-14	down-regulated	AT4G38580.1	Symbols: ATFP6, HIPP26, FP6 | farnesylated protein 6 | chr4:18034596-18035693 FORWARD LENGTH=153
Cluster-1647.0	-1.01427	3.15816	5.31e-09	2.15e-07	down-regulated	Cluster-1647.0	no_hits_found
Cluster-26.11189	-1.01321	1.18618	0.00095876	0.00875595	down-regulated	Cluster-26.11189	no_hits_found
Cluster-26.15677	-1.01296	2.03422	0.00101358	0.00915705	down-regulated	Cluster-26.15677	no_hits_found
Cluster-26.15350	-1.01206	6.07332	0.000205663	0.00241093	down-regulated	AT3G51550.1	Symbols: FER | Malectin/receptor-like protein kinase family protein | chr3:19117877-19120564 REVERSE LENGTH=895
Cluster-2011.0	-1.01185	3.5272	3.62e-07	9.52e-06	down-regulated	AT3G51660.1	Symbols: | Tautomerase/MIF superfamily protein | chr3:19164229-19165076 REVERSE LENGTH=112
Cluster-26.18086	-1.01112	2.2814	1.12e-06	2.59e-05	down-regulated	Cluster-26.18086	no_hits_found
Cluster-1307.0	-1.01103	2.43481	1.25e-05	0.000215845	down-regulated	AT5G54490.1	Symbols: PBP1 | pinoid-binding protein 1 | chr5:22121458-22121841 FORWARD LENGTH=127
Cluster-26.17459	-1.01087	6.45057	1.42e-05	0.00024069	down-regulated	AT3G51550.1	Symbols: FER | Malectin/receptor-like protein kinase family protein | chr3:19117877-19120564 REVERSE LENGTH=895
Cluster-26.7792	-1.00911	6.60258	9.6e-19	1.89e-16	down-regulated	AT4G38580.1	Symbols: ATFP6, HIPP26, FP6 | farnesylated protein 6 | chr4:18034596-18035693 FORWARD LENGTH=153
Cluster-26.1617	-1.00846	5.42677	4.19e-15	5.04e-13	down-regulated	AT3G08860.1	Symbols: PYD4 | PYRIMIDINE 4 | chr3:2696754-2699087 REVERSE LENGTH=481
Cluster-26.9008	-1.00765	5.17238	2.58e-20	5.73e-18	down-regulated	AT2G25680.1	Symbols: MOT1 | molybdate transporter 1 | chr2:10933167-10934537 REVERSE LENGTH=456
Cluster-26.17792	-1.00723	1.43121	0.000275332	0.00306858	down-regulated	AT5G41410.1	Symbols: BEL1 | POX (plant homeobox) family protein | chr5:16580424-16583770 FORWARD LENGTH=611
Cluster-26.9758	-1.00626	3.88367	2.18e-08	7.65e-07	down-regulated	AT5G62470.2	Symbols: MYB96 | myb domain protein 96 | chr5:25079434-25080858 REVERSE LENGTH=352
Cluster-26.21243	-1.00529	11.5923	1.26e-09	5.91e-08	down-regulated	AT4G34555.1	Symbols: | Ribosomal protein S25 family protein | chr4:16504381-16505339 REVERSE LENGTH=108
Cluster-26.13595	-1.00419	4.19139	1.27e-12	1.03e-10	down-regulated	AT1G31880.1	Symbols: NLM9, BRX | DZC (Disease resistance/zinc finger/chromosome condensation-like region) domain containing protein | chr1:11447804-11450053 FORWARD LENGTH=344
Cluster-26.874	1.00224	3.66918	1.34e-07	3.92e-06	up-regulated	AT4G12620.1	Symbols: ORC1B, ATORC1B, UNE13 | origin of replication complex 1B | chr4:7459812-7462253 REVERSE LENGTH=813
Cluster-26.3799	1.00501	5.29846	1.9e-10	1.04e-08	up-regulated	AT1G74670.1	Symbols: | Gibberellin-regulated family protein | chr1:28053378-28053893 FORWARD LENGTH=101
Cluster-26.14626	1.00634	3.72258	3.07e-06	6.22e-05	up-regulated	AT3G25100.1	Symbols: CDC45 | cell division cycle 45 | chr3:9144292-9146082 FORWARD LENGTH=596
Cluster-26.1250	1.00921	7.21675	5.28e-25	1.86e-22	up-regulated	AT5G63810.1	Symbols: BGAL10 | beta-galactosidase 10 | chr5:25537242-25541315 FORWARD LENGTH=741
Cluster-26.6871	1.01361	1.3249	0.000993789	0.00902428	up-regulated	AT5G23860.1	Symbols: TUB8 | tubulin beta 8 | chr5:8042962-8044528 FORWARD LENGTH=449
Cluster-26.8942	1.01635	3.25041	1.57e-08	5.71e-07	up-regulated	AT2G27920.1	Symbols: SCPL51 | serine carboxypeptidase-like 51 | chr2:11885777-11889043 REVERSE LENGTH=461
Cluster-26.9554	1.0203	2.96791	1.13e-08	4.25e-07	up-regulated	AT3G03690.1	Symbols: UNE7 | Core-2/I-branching beta-1,6-N-acetylglucosaminyltransferase family protein | chr3:911494-913643 REVERSE LENGTH=378
Cluster-26.13676	1.02164	5.30088	2.56e-10	1.37e-08	up-regulated	AT5G59970.1	Symbols: | Histone superfamily protein | chr5:24146352-24146663 REVERSE LENGTH=103
Cluster-26.11721	1.02702	6.30368	4.06e-19	8.25e-17	up-regulated	AT5G48900.1	Symbols: | Pectin lyase-like superfamily protein | chr5:19825240-19828909 FORWARD LENGTH=417
Cluster-26.7981	1.02982	3.24733	6.36e-10	3.2e-08	up-regulated	AT3G02820.1	Symbols: | zinc knuckle (CCHC-type) family protein | chr3:611573-613294 FORWARD LENGTH=282
Cluster-1318.0	1.02987	2.44516	0.000273546	0.00305294	up-regulated	AT5G01630.1	Symbols: BRCA2B, BRCA2(V), ATBRCA2(V) | BRCA2-like B | chr5:235117-240911 REVERSE LENGTH=1155
Cluster-26.13221	1.0307	5.17497	1.48e-12	1.18e-10	up-regulated	AT5G12920.2	Symbols: | Transducin/WD40 repeat-like superfamily protein | chr5:4077917-4082585 REVERSE LENGTH=572
Cluster-26.4710	1.03162	4.0626	1.83e-06	3.98e-05	up-regulated	AT3G61950.1	Symbols: | basic helix-loop-helix (bHLH) DNA-binding superfamily protein | chr3:22939661-22941332 FORWARD LENGTH=358
Cluster-26.5873	1.03429	5.69963	1.63e-13	1.55e-11	up-regulated	AT3G08720.1	Symbols: ATPK19, ATS6K2, S6K2, ATPK2 | serine/threonine protein kinase 2 | chr3:2648625-2650407 REVERSE LENGTH=471
Cluster-26.6835	1.03629	6.3302	5.6e-25	1.95e-22	up-regulated	AT5G48900.1	Symbols: | Pectin lyase-like superfamily protein | chr5:19825240-19828909 FORWARD LENGTH=417
Cluster-286.0	1.0383	2.71348	5.26e-06	0.000100485	up-regulated	AT3G27640.1	Symbols: | Transducin/WD40 repeat-like superfamily protein | chr3:10232307-10235467 FORWARD LENGTH=535
Cluster-26.1353	1.03937	9.64029	1.06e-23	3.26e-21	up-regulated	AT4G37910.1	Symbols: mtHsc70-1 | mitochondrial heat shock protein 70-1 | chr4:17825368-17828099 REVERSE LENGTH=682
Cluster-26.19954	1.04058	6.45844	2.05e-13	1.91e-11	up-regulated	AT2G25320.1	Symbols: | TRAF-like family protein | chr2:10781951-10788065 REVERSE LENGTH=1673
Cluster-26.17650	1.04285	8.47763	1.01e-29	6.94e-27	up-regulated	AT4G26690.1	Symbols: SHV3, MRH5, GPDL2 | PLC-like phosphodiesterase family protein | chr4:13456793-13459890 REVERSE LENGTH=759
Cluster-26.6772	1.04444	1.48986	0.000195009	0.00229614	up-regulated	Cluster-26.6772	no_hits_found
Cluster-326.0	1.05253	2.95322	5.41e-08	1.74e-06	up-regulated	AT5G54970.1	Symbols: | unknown protein; BEST Arabidopsis thaliana protein match is: unknown protein (TAIR:AT4G26960.1); Has 1807 Blast hits to 1807 proteins in 277 species: Archae - 0; Bacteria - 0; Metazoa - 736; Fungi - 347; Plants - 385; Viruses - 0; Other Eukaryotes - 339 (source: NCBI BLink). | chr5:22313271-22313648 FORWARD LENGTH=125
Cluster-26.7332	1.05489	2.25548	2.04e-05	0.000330337	up-regulated	AT1G16350.1	Symbols: | Aldolase-type TIM barrel family protein | chr1:5590951-5592872 FORWARD LENGTH=502
Cluster-26.18818	1.05858	2.19715	6.23e-05	0.000860836	up-regulated	AT1G47990.1	Symbols: ATGA2OX4, GA2OX4 | gibberellin 2-oxidase 4 | chr1:17698655-17700834 FORWARD LENGTH=321
Cluster-26.19068	1.06252	3.7359	2.36e-08	8.27e-07	up-regulated	AT1G04730.1	Symbols: CTF18 | P-loop containing nucleoside triphosphate hydrolases superfamily protein | chr1:1325385-1331086 REVERSE LENGTH=943
Cluster-199.0	1.06321	2.4166	2.97e-06	6.06e-05	up-regulated	AT4G19980.1	Symbols: | unknown protein; FUNCTIONS IN: molecular_function unknown; INVOLVED IN: biological_process unknown; LOCATED IN: chloroplast; EXPRESSED IN: root, pedicel; EXPRESSED DURING: 4 anthesis; Has 30201 Blast hits to 17322 proteins in 780 species: Archae - 12; Bacteria - 1396; Metazoa - 17338; Fungi - 3422; Plants - 5037; Viruses - 0; Other Eukaryotes - 2996 (source: NCBI BLink). | chr4:1082815…
Cluster-26.14774	1.06482	4.17426	2.01e-07	5.65e-06	up-regulated	XP_012066526.1	protodermal factor 1 [Jatropha curcas]
Cluster-26.20845	1.07186	6.31732	3.42e-21	8.46e-19	up-regulated	AT4G25810.1	Symbols: XTR6, XTH23 | xyloglucan endotransglycosylase 6 | chr4:13128694-13129715 FORWARD LENGTH=286
Cluster-26.12318	1.07545	3.01059	1.59e-06	3.51e-05	up-regulated	AT1G67320.3	Symbols: | DNA primase, large subunit family | chr1:25205520-25208966 REVERSE LENGTH=490
Cluster-609.2	1.08139	3.31122	1.44e-08	5.29e-07	up-regulated	AT1G67630.1	Symbols: POLA2 | DNA polymerase alpha 2 | chr1:25344573-25348287 REVERSE LENGTH=620
Cluster-761.0	1.08479	4.59345	7.98e-13	6.76e-11	up-regulated	AT5G67100.1	Symbols: ICU2 | DNA-directed DNA polymerases | chr5:26776994-26785104 FORWARD LENGTH=1524
Cluster-26.3293	1.08897	6.09665	2.79e-11	1.75e-09	up-regulated	AT5G27670.1	Symbols: HTA7 | histone H2A 7 | chr5:9792807-9793365 REVERSE LENGTH=150
Cluster-26.786	1.09584	5.37389	1.63e-23	4.88e-21	up-regulated	AT5G03160.1	Symbols: ATP58IPK, P58IPK | homolog of mamallian P58IPK | chr5:750286-752671 FORWARD LENGTH=482
Cluster-26.5274	1.09727	0.919832	0.00100742	0.0091239	up-regulated	AT3G25070.1	Symbols: RIN4 | RPM1 interacting protein 4 | chr3:9132458-9133747 FORWARD LENGTH=211
Cluster-26.21078	1.09774	4.69812	4.9e-17	7.53e-15	up-regulated	AT3G13960.1	Symbols: AtGRF5, GRF5 | growth-regulating factor 5 | chr3:4608526-4610160 FORWARD LENGTH=397
Cluster-26.5974	1.09858	2.41966	1.17e-06	2.67e-05	up-regulated	AT5G27680.1	Symbols: RECQSIM | RECQ helicase SIM | chr5:9794244-9798637 REVERSE LENGTH=858
Cluster-26.18407	1.10604	2.13598	0.000761498	0.00726146	up-regulated	Cluster-26.18407	no_hits_found
Cluster-26.20563	1.1066	4.60724	6.33e-16	8.43e-14	up-regulated	AT5G42020.1	Symbols: BIP, BIP2 | Heat shock protein 70 (Hsp 70) family protein | chr5:16807697-16810480 REVERSE LENGTH=668
Cluster-26.9102	1.11082	5.60525	7.29e-09	2.85e-07	up-regulated	AT1G62500.1	Symbols: | Bifunctional inhibitor/lipid-transfer protein/seed storage 2S albumin superfamily protein | chr1:23132181-23133074 FORWARD LENGTH=297
Cluster-26.879	1.11804	2.26122	1.44e-05	0.000243835	up-regulated	AT3G05740.1	Symbols: RECQI1 | RECQ helicase l1 | chr3:1698180-1701228 FORWARD LENGTH=606
Cluster-225.0	1.11911	3.47489	1.02e-11	6.98e-10	up-regulated	AT4G02450.1	Symbols: | HSP20-like chaperones superfamily protein | chr4:1073987-1075765 REVERSE LENGTH=241
Cluster-1789.0	1.12413	3.89736	3.6e-12	2.67e-10	up-regulated	AT2G24490.1	Symbols: RPA2, ATRPA2, ROR1, ATRPA32A, RPA32A | replicon protein A2 | chr2:10398651-10400416 REVERSE LENGTH=279
Cluster-26.10769	1.12612	2.20439	2.82e-05	0.000435827	up-regulated	AT1G21910.1	Symbols: DREB26 | Integrase-type DNA-binding superfamily protein | chr1:7696655-7697347 FORWARD LENGTH=230
Cluster-26.978	1.12641	1.89857	0.000174474	0.00209342	up-regulated	AT3G01330.1	Symbols: DEL3, E2L2, E2FF | DP-E2F-like protein 3 | chr3:124596-126805 REVERSE LENGTH=354
Cluster-26.11325	1.12645	5.05644	1.88e-09	8.49e-08	up-regulated	AT5G48930.1	Symbols: HCT | hydroxycinnamoyl-CoA shikimate/quinate hydroxycinnamoyl transferase | chr5:19836654-19838092 REVERSE LENGTH=433
Cluster-26.10826	1.12659	2.23729	5.73e-06	0.000108745	up-regulated	AT2G44310.1	Symbols: | Calcium-binding EF-hand family protein | chr2:18309285-18309713 FORWARD LENGTH=142
Cluster-26.9214	1.12764	2.93517	2.01e-07	5.65e-06	up-regulated	AT2G37960.1	Symbols: | unknown protein; BEST Arabidopsis thaliana protein match is: unknown protein (TAIR:AT3G54060.2); Has 418 Blast hits to 247 proteins in 92 species: Archae - 0; Bacteria - 163; Metazoa - 49; Fungi - 80; Plants - 28; Viruses - 0; Other Eukaryotes - 98 (source: NCBI BLink). | chr2:15886962-15889180 REVERSE LENGTH=480
Cluster-26.15852	1.14721	4.86109	1.47e-12	1.18e-10	up-regulated	AT2G42840.1	Symbols: PDF1 | protodermal factor 1 | chr2:17826327-17827426 REVERSE LENGTH=306
Cluster-26.9312	1.14861	3.75829	1.16e-10	6.63e-09	up-regulated	XP_012081193.1	uncharacterized protein LOC105641288 [Jatropha curcas]
Cluster-26.90	1.15167	2.16359	1.07e-05	0.000188506	up-regulated	AT1G79890.1	Symbols: | RAD3-like DNA-binding helicase protein | chr1:30048655-30052203 FORWARD LENGTH=882
Cluster-26.14007	1.15368	4.69469	2.64e-09	1.16e-07	up-regulated	AT1G70710.1	Symbols: ATGH9B1, CEL1, GH9B1 | glycosyl hydrolase 9B1 | chr1:26659356-26662962 REVERSE LENGTH=492
Cluster-26.12739	1.15665	6.01593	7.11e-27	3.41e-24	up-regulated	AT5G09590.1	Symbols: MTHSC70-2, HSC70-5 | mitochondrial HSO70 2 | chr5:2975721-2978508 FORWARD LENGTH=682
Cluster-1711.0	1.16853	3.34759	9e-10	4.4e-08	up-regulated	AT5G65120.1	Symbols: | unknown protein; BEST Arabidopsis thaliana protein match is: unknown protein (TAIR:AT5G10110.1); Has 30201 Blast hits to 17322 proteins in 780 species: Archae - 12; Bacteria - 1396; Metazoa - 17338; Fungi - 3422; Plants - 5037; Viruses - 0; Other Eukaryotes - 2996 (source: NCBI BLink). | chr5:26013274-26014504 FORWARD LENGTH=317
Cluster-26.20873	1.17114	9.0994	6.11e-39	6.65e-36	up-regulated	AT5G02500.1	Symbols: HSC70-1, HSP70-1, AT-HSC70-1, HSC70 | heat shock cognate protein 70-1 | chr5:554055-556334 REVERSE LENGTH=651
Cluster-26.8923	1.17437	1.79311	9.45e-08	2.85e-06	up-regulated	AT3G24450.1	Symbols: | Heavy metal transport/detoxification superfamily protein | chr3:8880286-8881611 REVERSE LENGTH=140
Cluster-26.14893	1.17513	3.32706	7.69e-14	7.72e-12	up-regulated	AT1G60060.1	Symbols: | Serine/threonine-protein kinase WNK (With No Lysine)-related | chr1:22139282-22141585 FORWARD LENGTH=386
Cluster-26.13455	1.17704	6.30278	1.45e-23	4.39e-21	up-regulated	AT3G46940.1	Symbols: DUT1 | DUTP-PYROPHOSPHATASE-LIKE 1 | chr3:17288367-17288867 REVERSE LENGTH=166
Cluster-26.2327	1.17779	6.4303	1.06e-18	2.07e-16	up-regulated	AT1G30690.1	Symbols: | Sec14p-like phosphatidylinositol transfer family protein | chr1:10888284-10890085 FORWARD LENGTH=540
Cluster-26.19824	1.17852	5.23689	1.35e-18	2.61e-16	up-regulated	AT4G02060.1	Symbols: PRL, MCM7 | Minichromosome maintenance (MCM2/3/5) family protein | chr4:901484-905297 FORWARD LENGTH=716
Cluster-26.6307	1.17861	3.34878	3.22e-05	0.000488381	up-regulated	AT5G27690.1	Symbols: | Heavy metal transport/detoxification superfamily protein | chr5:9803796-9805036 FORWARD LENGTH=352
Cluster-26.20613	1.18329	5.81418	1.22e-16	1.76e-14	up-regulated	AT5G65360.1	Symbols: | Histone superfamily protein | chr5:26120099-26120509 REVERSE LENGTH=136
Cluster-26.6968	1.18568	2.58065	4.58e-07	1.17e-05	up-regulated	AT1G27880.1	Symbols: | DEAD/DEAH box RNA helicase family protein | chr1:9708940-9713901 FORWARD LENGTH=911
Cluster-26.2234	1.18585	2.42721	0.000680031	0.00662429	up-regulated	AT1G68350.1	Symbols: | unknown protein; FUNCTIONS IN: molecular_function unknown; INVOLVED IN: biological_process unknown; LOCATED IN: mitochondrion; Has 20 Blast hits to 20 proteins in 7 species: Archae - 0; Bacteria - 0; Metazoa - 0; Fungi - 0; Plants - 20; Viruses - 0; Other Eukaryotes - 0 (source: NCBI BLink). | chr1:25616516-25617004 FORWARD LENGTH=162
Cluster-26.20056	1.18945	4.99299	3.65e-14	3.84e-12	up-regulated	AT5G07180.1	Symbols: ERL2 | ERECTA-like 2 | chr5:2227787-2233232 REVERSE LENGTH=967
Cluster-26.19778	1.19315	4.7535	6.04e-12	4.26e-10	up-regulated	AT5G65360.1	Symbols: | Histone superfamily protein | chr5:26120099-26120509 REVERSE LENGTH=136
Cluster-26.1045	1.19619	2.17044	0.000543551	0.00545439	up-regulated	AT5G61865.1	Symbols: | unknown protein; Has 30201 Blast hits to 17322 proteins in 780 species: Archae - 12; Bacteria - 1396; Metazoa - 17338; Fungi - 3422; Plants - 5037; Viruses - 0; Other Eukaryotes - 2996 (source: NCBI BLink). | chr5:24847395-24849706 FORWARD LENGTH=417
Cluster-26.10550	1.20442	6.06769	1.46e-26	6.6e-24	up-regulated	AT1G44900.1	Symbols: MCM2, ATMCM2 | minichromosome maintenance (MCM2/3/5) family protein | chr1:16970291-16974457 FORWARD LENGTH=936
Cluster-26.4191	1.20532	3.54652	4.42e-09	1.83e-07	up-regulated	AT2G23180.1	Symbols: CYP96A1 | cytochrome P450, family 96, subfamily A, polypeptide 1 | chr2:9874953-9876503 FORWARD LENGTH=516
Cluster-26.17016	1.21074	3.95804	1.77e-14	1.97e-12	up-regulated	AT1G14440.1	Symbols: AtHB31, HB31, ZHD4 | homeobox protein 31 | chr1:4939076-4940014 REVERSE LENGTH=312
Cluster-26.17723	1.21918	3.14658	5.48e-08	1.76e-06	up-regulated	AT5G03840.1	Symbols: TFL1, TFL-1 | PEBP (phosphatidylethanolamine-binding protein) family protein | chr5:1024760-1025796 REVERSE LENGTH=177
Cluster-26.9572	1.22052	3.09941	2.76e-09	1.2e-07	up-regulated	Cluster-26.9572	no_hits_found
Cluster-803.1	1.2251	3.47235	1.39e-10	7.78e-09	up-regulated	AT4G02110.1	Symbols: | transcription coactivators | chr4:935191-940191 FORWARD LENGTH=1329
Cluster-26.12375	1.22618	1.14172	0.000401635	0.00419538	up-regulated	AT1G12060.1	Symbols: ATBAG5, BAG5 | BCL-2-associated athanogene 5 | chr1:4076334-4076981 FORWARD LENGTH=215
Cluster-26.11528	1.22644	1.16836	0.000553622	0.00555081	up-regulated	AT1G10490.1	Symbols: | Domain of unknown function (DUF1726) ;Putative ATPase (DUF699) | chr1:3453589-3459925 FORWARD LENGTH=1028
Cluster-26.5395	1.2312	2.80116	8.62e-10	4.22e-08	up-regulated	AT5G19330.1	Symbols: ARIA | ARM repeat protein interacting with ABF2 | chr5:6508095-6512701 REVERSE LENGTH=710
Cluster-26.706	1.2355	2.10015	1.69e-06	3.7e-05	up-regulated	AT1G52340.1	Symbols: ABA2, SIS4, GIN1, SDR1, ISI4, SRE1, ATABA2, ATSDR1 | NAD(P)-binding Rossmann-fold superfamily protein | chr1:19489997-19491527 REVERSE LENGTH=285
Cluster-26.1275	1.23654	5.1952	2.08e-17	3.49e-15	up-regulated	AT2G07690.1	Symbols: MCM5 | Minichromosome maintenance (MCM2/3/5) family protein | chr2:3523379-3527388 REVERSE LENGTH=727
Cluster-26.20602	1.23809	2.83559	1.66e-08	5.99e-07	up-regulated	AT3G16490.1	Symbols: IQD26 | IQ-domain 26 | chr3:5603962-5605489 REVERSE LENGTH=389
Cluster-570.0	1.2434	0.901903	0.000978124	0.00890227	up-regulated	AT3G24330.1	Symbols: | O-Glycosyl hydrolases family 17 protein | chr3:8830336-8831838 FORWARD LENGTH=500
Cluster-26.13333	1.25242	5.79597	4.39e-42	6.19e-39	up-regulated	AT1G60060.1	Symbols: | Serine/threonine-protein kinase WNK (With No Lysine)-related | chr1:22139282-22141585 FORWARD LENGTH=386
Cluster-26.5143	1.25973	6.84752	1.44e-17	2.48e-15	up-regulated	AT3G20820.1	Symbols: | Leucine-rich repeat (LRR) family protein | chr3:7280930-7282027 FORWARD LENGTH=365
Cluster-2010.0	1.26346	2.18137	3.25e-07	8.69e-06	up-regulated	XP_012075298.1	citrate-binding protein-like [Jatropha curcas]
Cluster-26.2756	1.27635	5.90777	3.04e-05	0.00046522	up-regulated	AT4G32690.1	Symbols: GLB3, ATGLB3 | hemoglobin 3 | chr4:15765486-15766862 FORWARD LENGTH=175
Cluster-26.17800	1.28259	2.37085	5.93e-06	0.000112234	up-regulated	AT4G22970.1	Symbols: RSW4, AESP, ESP | homolog of separase | chr4:12033703-12043572 REVERSE LENGTH=2180
Cluster-26.11146	1.29004	7.22656	8.34e-16	1.09e-13	up-regulated	AT4G14130.1	Symbols: XTR7, XTH15 | xyloglucan endotransglucosylase/hydrolase 15 | chr4:8137161-8138196 REVERSE LENGTH=289
Cluster-26.8102	1.31083	1.70689	1.14e-05	0.000199289	up-regulated	AT5G05240.1	Symbols: | Uncharacterised conserved protein (UCP030365) | chr5:1554023-1556230 REVERSE LENGTH=530
Cluster-1649.0	1.31185	2.02435	9.52e-06	0.00017074	up-regulated	AT4G17030.1	Symbols: ATEXLB1, EXPR, AT-EXPR, ATEXPR1, ATHEXP BETA 3.1, EXLB1 | expansin-like B1 | chr4:9581817-9583181 REVERSE LENGTH=250
Cluster-26.3621	1.31248	3.97961	1.01e-09	4.85e-08	up-regulated	AT5G09590.1	Symbols: MTHSC70-2, HSC70-5 | mitochondrial HSO70 2 | chr5:2975721-2978508 FORWARD LENGTH=682
Cluster-1377.0	1.31299	1.89206	4.17e-06	8.17e-05	up-regulated	AT3G59550.1	Symbols: SYN3, ATRAD21.2, ATSYN3 | Rad21/Rec8-like family protein | chr3:21997262-22000496 FORWARD LENGTH=693
Cluster-26.6057	1.3311	4.99837	7.28e-16	9.65e-14	up-regulated	Cluster-26.6057	no_hits_found
Cluster-1572.0	1.33778	1.65844	2.06e-06	4.4e-05	up-regulated	AT5G05330.1	Symbols: | HMG-box (high mobility group) DNA-binding family protein | chr5:1577289-1578750 REVERSE LENGTH=220
Cluster-26.20626	1.3403	7.23309	2.36e-10	1.26e-08	up-regulated	AT1G62500.1	Symbols: | Bifunctional inhibitor/lipid-transfer protein/seed storage 2S albumin superfamily protein | chr1:23132181-23133074 FORWARD LENGTH=297
Cluster-26.9760	1.35553	0.995149	5.19e-05	0.000733477	up-regulated	AT2G39180.1	Symbols: CCR2, ATCRR2 | CRINKLY4 related 2 | chr2:16344278-16346608 REVERSE LENGTH=776
Cluster-26.2320	1.35765	2.43143	2.11e-08	7.43e-07	up-regulated	AT2G20980.1	Symbols: MCM10 | minichromosome maintenance 10 | chr2:9011654-9013856 REVERSE LENGTH=396
Cluster-1102.0	1.35824	3.28715	8.84e-14	8.76e-12	up-regulated	AT3G14740.2	Symbols: | RING/FYVE/PHD zinc finger superfamily protein | chr3:4952185-4953306 REVERSE LENGTH=343
Cluster-54.0	1.36797	1.88398	3.91e-06	7.71e-05	up-regulated	AT1G18090.1	Symbols: | 5'-3' exonuclease family protein | chr1:6224539-6227715 FORWARD LENGTH=577
Cluster-26.9163	1.3764	3.81813	3.61e-13	3.24e-11	up-regulated	AT4G21070.1	Symbols: ATBRCA1, BRCA1 | breast cancer susceptibility1 | chr4:11248174-11252633 FORWARD LENGTH=941
Cluster-26.15106	1.3841	5.02632	1.65e-25	6.4e-23	up-regulated	AT5G44635.1	Symbols: MCM6 | minichromosome maintenance (MCM2/3/5) family protein | chr5:18006431-18010542 REVERSE LENGTH=831
Cluster-26.17277	1.39346	0.69298	0.000399991	0.00418185	up-regulated	AT3G26040.1	Symbols: | HXXXD-type acyl-transferase family protein | chr3:9519741-9521069 FORWARD LENGTH=442
Cluster-26.16183	1.403	4.72354	2.15e-28	1.2e-25	up-regulated	AT3G23740.1	Symbols: | unknown protein; FUNCTIONS IN: molecular_function unknown; INVOLVED IN: biological_process unknown; LOCATED IN: chloroplast; EXPRESSED IN: 9 plant structures; EXPRESSED DURING: C globular stage, F mature embryo stage, petal differentiation and expansion stage, E expanded cotyledon stage, D bilateral stage; BEST Arabidopsis thaliana protein match is: unknown protein (TAIR:AT4G14120.1); …
Cluster-26.9501	1.41714	5.35111	1.15e-26	5.29e-24	up-regulated	AT2G16440.1	Symbols: MCM4 | Minichromosome maintenance (MCM2/3/5) family protein | chr2:7126536-7130665 REVERSE LENGTH=847
Cluster-26.13067	1.41971	6.16025	2.74e-05	0.00042636	up-regulated	AT3G13080.1	Symbols: ATMRP3, MRP3, ABCC3 | multidrug resistance-associated protein 3 | chr3:4196019-4201250 REVERSE LENGTH=1514
Cluster-26.5373	1.4234	6.89294	4.8e-17	7.42e-15	up-regulated	AT1G62660.1	Symbols: | Glycosyl hydrolases family 32 protein | chr1:23199949-23203515 FORWARD LENGTH=648
Cluster-26.9506	1.43976	3.21883	6.36e-11	3.79e-09	up-regulated	AT4G14130.1	Symbols: XTR7, XTH15 | xyloglucan endotransglucosylase/hydrolase 15 | chr4:8137161-8138196 REVERSE LENGTH=289
Cluster-26.5925	1.44241	4.91482	1.84e-29	1.19e-26	up-regulated	AT1G44760.1	Symbols: | Adenine nucleotide alpha hydrolases-like superfamily protein | chr1:16896894-16898427 REVERSE LENGTH=213
Cluster-26.12550	1.45706	1.09568	3.96e-05	0.000582039	up-regulated	AT2G36985.1	Symbols: ROT4, DVL16 | DVL family protein | chr2:15534943-15535104 REVERSE LENGTH=53
Cluster-26.17569	1.4677	2.88455	2.92e-10	1.55e-08	up-regulated	AT1G26840.1	Symbols: ORC6, ATORC6 | origin recognition complex protein 6 | chr1:9298822-9300603 FORWARD LENGTH=284
Cluster-26.4361	1.47248	1.59505	4.64e-07	1.18e-05	up-regulated	AT5G52950.1	Symbols: | unknown protein; Has 30201 Blast hits to 17322 proteins in 780 species: Archae - 12; Bacteria - 1396; Metazoa - 17338; Fungi - 3422; Plants - 5037; Viruses - 0; Other Eukaryotes - 2996 (source: NCBI BLink). | chr5:21473887-21476939 REVERSE LENGTH=948
Cluster-26.11851	1.47365	0.664589	0.000276798	0.00307777	up-regulated	AT3G26040.1	Symbols: | HXXXD-type acyl-transferase family protein | chr3:9519741-9521069 FORWARD LENGTH=442
Cluster-1770.0	1.47474	0.626046	0.000255657	0.00289781	up-regulated	AT5G20635.1	Symbols: | FUNCTIONS IN: molecular_function unknown; INVOLVED IN: biological_process unknown; LOCATED IN: keratin filament, chloroplast; CONTAINS InterPro DOMAIN/s: Keratin, high sulphur B2 protein (InterPro:IPR002494); Has 6153 Blast hits to 2882 proteins in 265 species: Archae - 6; Bacteria - 47; Metazoa - 4777; Fungi - 68; Plants - 187; Viruses - 30; Other Eukaryotes - 1038 (source: NCBI BLink…
Cluster-26.14360	1.47558	0.233568	0.000560356	0.00560192	up-regulated	Cluster-26.14360	no_hits_found
Cluster-26.15607	1.47589	1.71722	2.85e-06	5.86e-05	up-regulated	Cluster-26.15607	no_hits_found
Cluster-293.0	1.47774	0.0468791	0.000809019	0.00763361	up-regulated	AT5G08350.1	Symbols: | GRAM domain-containing protein / ABA-responsive protein-related | chr5:2686417-2687175 REVERSE LENGTH=222
Cluster-1442.0	1.47805	5.59298	5.1e-25	1.82e-22	up-regulated	AT1G10550.1	Symbols: XTH33, XET | xyloglucan:xyloglucosyl transferase 33 | chr1:3479257-3480957 REVERSE LENGTH=310
Cluster-26.1105	1.48768	6.17248	8.48e-35	8.14e-32	up-regulated	AT1G11545.1	Symbols: XTH8 | xyloglucan endotransglucosylase/hydrolase 8 | chr1:3878689-3880286 REVERSE LENGTH=305
Cluster-26.626	1.49137	5.42622	2.02e-36	2.02e-33	up-regulated	AT1G74310.1	Symbols: ATHSP101, HSP101, HOT1 | heat shock protein 101 | chr1:27936715-27939862 REVERSE LENGTH=911
Cluster-26.3505	1.51677	6.68138	6.57e-30	4.63e-27	up-regulated	AT3G61640.1	Symbols: AGP20, AtAGP20 | arabinogalactan protein 20 | chr3:22810283-22810629 REVERSE LENGTH=74
Cluster-26.9482	1.5248	5.42954	3.02e-13	2.76e-11	up-regulated	AT1G30040.1	Symbols: ATGA2OX2, GA2OX2 | gibberellin 2-oxidase | chr1:10537769-10539570 FORWARD LENGTH=341
Cluster-26.10369	1.53948	0.4002	0.000656402	0.00642199	up-regulated	AT1G16030.1	Symbols: Hsp70b | heat shock protein 70B | chr1:5502386-5504326 REVERSE LENGTH=646
Cluster-26.10	1.55786	0.804336	8.14e-05	0.00109471	up-regulated	AT5G49610.1	Symbols: | F-box family protein | chr5:20131448-20132527 REVERSE LENGTH=359
Cluster-26.12510	1.55844	0.40071	7.78e-05	0.00105159	up-regulated	AT1G29460.1	Symbols: | SAUR-like auxin-responsive protein family | chr1:10307609-10308055 REVERSE LENGTH=148
Cluster-26.9920	1.57235	6.60596	6.59e-44	1.22e-40	up-regulated	AT4G28310.1	Symbols: | unknown protein; BEST Arabidopsis thaliana protein match is: unknown protein (TAIR:AT1G52270.1); Has 30201 Blast hits to 17322 proteins in 780 species: Archae - 12; Bacteria - 1396; Metazoa - 17338; Fungi - 3422; Plants - 5037; Viruses - 0; Other Eukaryotes - 2996 (source: NCBI BLink). | chr4:14017458-14018066 FORWARD LENGTH=202
Cluster-405.0	1.57881	3.97384	2.48e-22	6.83e-20	up-regulated	AT3G56870.1	Symbols: | unknown protein; Has 204 Blast hits to 201 proteins in 58 species: Archae - 0; Bacteria - 10; Metazoa - 72; Fungi - 8; Plants - 41; Viruses - 0; Other Eukaryotes - 73 (source: NCBI BLink). | chr3:21053077-21055518 FORWARD LENGTH=700
Cluster-26.10090	1.59119	0.102432	0.000818003	0.00769321	up-regulated	AT1G07850.1	Symbols: | Protein of unknown function (DUF604) | chr1:2426745-2428719 FORWARD LENGTH=541
Cluster-26.9644	1.60006	3.31557	2.61e-16	3.66e-14	up-regulated	AT3G42660.1	Symbols: | transducin family protein / WD-40 repeat family protein | chr3:14751280-14755701 FORWARD LENGTH=953
Cluster-26.8932	1.62381	0.895398	1.19e-06	2.72e-05	up-regulated	AT1G69180.1	Symbols: CRC | Plant-specific transcription factor YABBY family protein | chr1:26007734-26008940 REVERSE LENGTH=181
Cluster-26.3410	1.63032	5.01017	5.66e-24	1.81e-21	up-regulated	AT5G08020.1	Symbols: ATRPA70B, RPA70B | RPA70-kDa subunit B | chr5:2572107-2574879 FORWARD LENGTH=604
Cluster-2004.0	1.65513	2.25106	2.22e-09	9.84e-08	up-regulated	AT1G07270.1	Symbols: | Cell division control, Cdc6 | chr1:2229757-2232897 REVERSE LENGTH=505
Cluster-26.20017	1.67181	0.911057	3.09e-06	6.25e-05	up-regulated	AT4G21200.1	Symbols: ATGA2OX8, GA2OX8 | gibberellin 2-oxidase 8 | chr4:11302751-11306601 FORWARD LENGTH=338
Cluster-26.1626	1.69142	0.516602	7.75e-06	0.000142806	up-regulated	AT2G24400.1	Symbols: | SAUR-like auxin-responsive protein family | chr2:10377993-10378529 REVERSE LENGTH=178
Cluster-44.0	1.70138	1.67155	8.65e-08	2.64e-06	up-regulated	AT5G24330.1	Symbols: ATXR6, SDG34 | ARABIDOPSIS TRITHORAX-RELATED PROTEIN 6 | chr5:8295245-8296997 REVERSE LENGTH=349
Cluster-26.8308	1.74098	6.6279	8.59e-14	8.54e-12	up-regulated	AT1G62500.1	Symbols: | Bifunctional inhibitor/lipid-transfer protein/seed storage 2S albumin superfamily protein | chr1:23132181-23133074 FORWARD LENGTH=297
Cluster-26.14934	1.76328	3.02948	0.000609694	0.00602233	up-regulated	AT1G09155.1	Symbols: AtPP2-B15, PP2-B15 | phloem protein 2-B15 | chr1:2949831-2950842 REVERSE LENGTH=289
Cluster-26.13264	1.78131	5.89506	1.19e-28	6.8e-26	up-regulated	AT4G08950.1	Symbols: EXO | Phosphate-responsive 1 family protein | chr4:5740378-5741322 FORWARD LENGTH=314
Cluster-26.1509	1.80957	0.497238	3.62e-05	0.000538979	up-regulated	AT5G24105.1	Symbols: AGP41 | arabinogalactan protein 41 | chr5:8152097-8152656 FORWARD LENGTH=63
Cluster-26.15294	1.82265	3.02099	2.2e-15	2.74e-13	up-regulated	AT1G26945.1	Symbols: KDR | basic helix-loop-helix (bHLH) DNA-binding superfamily protein | chr1:9351571-9352474 FORWARD LENGTH=94
Cluster-26.1425	1.82328	1.24368	1.75e-08	6.29e-07	up-regulated	AT2G32280.1	Symbols: | Protein of unknown function (DUF1218) | chr2:13713210-13713977 FORWARD LENGTH=163
Cluster-26.5612	1.85923	1.42396	2.27e-08	7.95e-07	up-regulated	AT5G50300.1	Symbols: AZG2, ATAZG2 | Xanthine/uracil permease family protein | chr5:20466492-20468084 REVERSE LENGTH=530
Cluster-26.16576	1.86802	3.25174	1.43e-22	4.04e-20	up-regulated	AT3G58120.1	Symbols: ATBZIP61, BZIP61 | Basic-leucine zipper (bZIP) transcription factor family protein | chr3:21521289-21523078 REVERSE LENGTH=329
Cluster-1106.0	1.9883	3.71007	2.61e-18	4.88e-16	up-regulated	AT1G20330.1	Symbols: SMT2, CVP1, FRL1 | sterol methyltransferase 2 | chr1:7038968-7040053 REVERSE LENGTH=361
Cluster-26.4918	2.00665	-0.0418272	0.000148829	0.00183821	up-regulated	POPTR_0013s12360.1	novel chromosome:JGI2.0:13:12977292:12977827:-1 gene:POPTR_0013s12360 transcript:POPTR_0013s12360.1
Cluster-26.5963	2.17688	4.74144	4.58e-47	9.99e-44	up-regulated	AT3G54770.1	Symbols: | RNA-binding (RRM/RBD/RNP motifs) family protein | chr3:20273863-20275827 REVERSE LENGTH=261
Cluster-688.0	2.25572	0.155953	1.5e-07	4.36e-06	up-regulated	AT5G06920.1	Symbols: FLA21 | FASCICLIN-like arabinogalactan protein 21 precursor | chr5:2142858-2143919 FORWARD LENGTH=353
Cluster-26.410	2.28679	0.454051	5.18e-08	1.68e-06	up-regulated	AT4G38840.1	Symbols: | SAUR-like auxin-responsive protein family | chr4:18125174-18125473 REVERSE LENGTH=99
Cluster-26.10783	2.37763	-0.219583	0.000176932	0.00211762	up-regulated	AT1G54030.1	Symbols: MVP1 | GDSL-like Lipase/Acylhydrolase superfamily protein | chr1:20167685-20169476 FORWARD LENGTH=417
Cluster-26.2653	2.43826	5.90339	3.44e-51	9.16e-48	up-regulated	AT4G02290.1	Symbols: AtGH9B13, GH9B13 | glycosyl hydrolase 9B13 | chr4:1002654-1005125 REVERSE LENGTH=516
Cluster-26.93	2.43868	0.963973	7.77e-11	4.59e-09	up-regulated	Cluster-26.93	no_hits_found
Cluster-26.20624	2.44383	5.90055	4.54e-50	1.09e-46	up-regulated	AT4G02290.1	Symbols: AtGH9B13, GH9B13 | glycosyl hydrolase 9B13 | chr4:1002654-1005125 REVERSE LENGTH=516
Cluster-26.2592	2.55334	5.40414	4.48e-57	1.34e-53	up-regulated	AT4G02290.1	Symbols: AtGH9B13, GH9B13 | glycosyl hydrolase 9B13 | chr4:1002654-1005125 REVERSE LENGTH=516
Cluster-748.0	3.20511	4.59672	7.26e-07	1.76e-05	up-regulated	AT1G12030.1	Symbols: | Protein of unknown function (DUF506) | chr1:4064751-4066319 REVERSE LENGTH=295
Cluster-26.13347	3.30266	1.21269	6.78e-05	0.000929226	up-regulated	AT2G36690.1	Symbols: | 2-oxoglutarate (2OG) and Fe(II)-dependent oxygenase superfamily protein | chr2:15379930-15381987 FORWARD LENGTH=366
Cluster-5.0	4.99245	-1.28901	0.000846219	0.0079151	up-regulated	AT1G12790.1	Symbols: | CONTAINS InterPro DOMAIN/s: RuvA domain 2-like (InterPro:IPR010994); Has 29 Blast hits to 29 proteins in 9 species: Archae - 0; Bacteria - 2; Metazoa - 0; Fungi - 0; Plants - 27; Viruses - 0; Other Eukaryotes - 0 (source: NCBI BLink). | chr1:4359597-4361222 REVERSE LENGTH=250
