# Supplementary material for: Comparative transcriptome analysis of axillary buds in response to the shoot branching regulators gibberellin A3 and 6-benzyladenine in Jatropha curcas
Source: Sci Rep. 2017 Sep 12;7:11417. doi: 10.1038/s41598-017-11588-0 (PMC5595854; doi:10.1038/s41598-017-11588-0)
Supplement: Supplementary file 4 — Dataset 3 [file 41598_2017_11588_MOESM4_ESM.xls]

## Sheet: Sheet1
Table S4 GO analysis of the DEGs by GA3 or BA treatment
GO.TERM	Gene.percentage	Treatment	Function
Transporter activity	4.71976	GA3	MF
Transporter activity	6.51341	BA	MF
Structural molecule activity	0.589971	GA3	MF
Structural molecule activity	2.04342	BA	MF
Receptor activity	0	GA3	MF
Receptor activity	0.893997	BA	MF
Protein binding transcription factor activity	0.884956	GA3	MF
Protein binding transcription factor activity	0.383142	BA	MF
Nutrient reservoir activity	0.294985	GA3	MF
Nutrient reservoir activity	0.510856	BA	MF
Nucleic acid binding transcription factor activity	12.0944	GA3	MF
Nucleic acid binding transcription factor activity	13.0268	BA	MF
Multicellular organismal process	0	GA3	MF
Multicellular organismal process	21.4559	BA	MF
Molecular transducer activity	0.294985	GA3	MF
Molecular transducer activity	1.78799	BA	MF
Immune system process	0	GA3	MF
Immune system process	6.76884	BA	MF
Enzyme regulator activity	0.884956	GA3	MF
Enzyme regulator activity	1.02171	BA	MF
Electron carrier activity	3.24484	GA3	MF
Electron carrier activity	3.44828	BA	MF
Developmental process	0	GA3	MF
Developmental process	22.0945	BA	MF
Catalytic activity	36.5782	GA3	MF
Catalytic activity	36.0153	BA	MF
Binding	46.0177	GA3	MF
Binding	44.0613	BA	MF
Antioxidant activity	0.589971	GA3	MF
Antioxidant activity	0.766284	BA	MF
Single-organism process	57.8171	GA3	BP
Single-organism process	57.0881	BA	BP
Signaling	0	GA3	BP
Signaling	12.7714	BA	BP
Rhythmic process	0.294985	GA3	BP
Rhythmic process	0.63857	BA	BP
Response to stimulus	42.1829	GA3	BP
Response to stimulus	39.719	BA	BP
Reproductive process	0	GA3	BP
Reproductive process	12.7714	BA	BP
Reproduction	0	GA3	BP
Reproduction	13.9208	BA	BP
Regulation of biological process	28.3186	GA3	BP
Regulation of biological process	30.2682	BA	BP
Positive regulation of biological process	6.48968	GA3	BP
Positive regulation of biological process	5.4917	BA	BP
Negative regulation of biological process	6.19469	GA3	BP
Negative regulation of biological process	6.76884	BA	BP
Multi-organism process	13.2743	GA3	BP
Multi-organism process	13.0268	BA	BP
Localization	17.4041	GA3	BP
Localization	17.6245	BA	BP
Establishment of localization	15.6342	GA3	BP
Establishment of localization	16.2197	BA	BP
Cellular process	0	GA3	BP
Cellular process	58.8761	BA	BP
Biological regulation	30.9735	GA3	BP
Biological regulation	33.461	BA	BP
Biological adhesion	0.589971	GA3	BP
Biological adhesion	0.255428	BA	BP
Symplast	5.60472	GA3	CC
Symplast	3.95913	BA	CC
Organelle part	7.9646	GA3	CC
Organelle part	9.32312	BA	CC
Organelle	61.3569	GA3	CC
Organelle	63.9847	BA	CC
Metabolic process	0	GA3	CC
Metabolic process	59.6424	BA	CC
Membrane-enclosed lumen	2.35988	GA3	CC
Membrane-enclosed lumen	2.68199	BA	CC
Membrane part	4.12979	GA3	CC
Membrane part	4.85313	BA	CC
Membrane	19.764	GA3	CC
Membrane	22.0945	BA	CC
Macromolecular complex	5.89971	GA3	CC
Macromolecular complex	5.74713	BA	CC
Growth	0	GA3	CC
Growth	4.98084	BA	CC
Extracellular region	15.0442	GA3	CC
Extracellular region	11.4943	BA	CC
Cellular component organization or biogenesis	15.6342	GA3	CC
Cellular component organization or biogenesis	17.1137	BA	CC
Cell part	80.236	GA3	CC
Cell part	82.2478	BA	CC
Cell junction	5.60472	GA3	CC
Cell junction	3.95913	BA	CC
Cell	80.236	GA3	CC
Cell	82.2478	BA	CC
