# Supplementary material for: Comparative transcriptome analysis of axillary buds in response to the shoot branching regulators gibberellin A3 and 6-benzyladenine in Jatropha curcas
Source: Sci Rep. 2017 Sep 12;7:11417. doi: 10.1038/s41598-017-11588-0 (PMC5595854; doi:10.1038/s41598-017-11588-0)
Supplement: Supplementary file 5 — Dataset 4 [file 41598_2017_11588_MOESM5_ESM.xlsx]

## Sheet: Sheet1
Table S5 List of the co-regulated DEGs by GA3 and BA treatment
Cluster ID	BA_logFC	BA_logCPM	BA_Pvalue	BA_FDR	GA3_logFC	GA3_logCPM	GA3_PValue	GA3_FDR	Regulation pattern	GI	Gene name	Description
Cluster-26.9482	-1.82629	5.42954	4.29e-16	1.57e-14	1.5248	5.42954	3.02e-13	2.76e-11	BA-down-regulated and GA3-up-regulated	AT1G30040.1	JcGA2ox2	Symbols: ATGA2ox2, GA2ox2 | gibberellin 2-oxidase | chr1:10537769-10539570 FORWARD LENGTH=341
Cluster-26.18818	-1.52658	2.19715	2.73e-06	2.46e-05	1.05858	2.19715	6.23e-05	0.000860836	BA-down-regulated and GA3-up-regulated	AT1G47990.1	JcGA2ox4	Symbols: ATGA2ox4, GA2ox4 | gibberellin 2-oxidase 4 | chr1:17698655-17700834 FORWARD LENGTH=321
Cluster-26.3799	-2.12768	5.29846	9.54e-33	1.53e-30	1.00501	5.29846	1.9e-10	1.04e-08	BA-down-regulated and GA3-up-regulated	AT1G74670.1	JcGASA6	Symbols: | Gibberellin-regulated family protein | chr1:28053378-28053893 FORWARD LENGTH=101
Cluster-26.17723	-1.43517	3.14658	4.81e-08	6.01e-07	1.21918	3.14658	5.48e-08	1.76e-06	BA-down-regulated and GA3-up-regulated	AT5G03840.1	JcTFL1b	Symbols: TFL1, TFL-1 | PEBP (phosphatidylethanolamine-binding protein) family protein | chr5:1024760-1025796 REVERSE LENGTH=177
Cluster-545.0	1.30907	4.91129	0.00165422	0.00768687	-1.45818	4.91129	0.000592023	0.00586955	BA-up-regulated and GA3-down-regulated	AT3G57240.1	JcBG3	Symbols: BG3 | beta-1,3-glucanase 3 | chr3:21181916-21183045 REVERSE LENGTH=341
Cluster-26.20627	1.14907	4.82619	5.66e-13	1.44e-11	-1.47797	4.82619	8.3e-17	1.23e-14	BA-up-regulated and GA3-down-regulated	AT1G13080.1	JcCYP71B2	Symbols: CYP71B2 | cytochrome P450, family 71, subfamily B, polypeptide 2 | chr1:4459212-4460807 FORWARD LENGTH=502
Cluster-26.8252	1.311	4.665	3.32e-25	2.98e-23	-1.33422	4.665	3.68e-19	7.54e-17	BA-up-regulated and GA3-down-regulated	AT4G16563.1	Eukaryotic aspartyl protease family protein	Symbols: | Eukaryotic aspartyl protease family protein | chr4:9329933-9331432 REVERSE LENGTH=499
Cluster-26.8928	1.22625	1.32643	4.83e-06	4.13e-05	-1.23826	1.32643	0.0009898	0.00899828	BA-up-regulated and GA3-down-regulated	AT4G16563.1	Eukaryotic aspartyl protease family protein	Symbols: | Eukaryotic aspartyl protease family protein | chr4:9329933-9331432 REVERSE LENGTH=499
Cluster-26.16883	1.22063	1.73818	4.03e-08	5.08e-07	-1.91625	1.73818	1.83e-08	6.56e-07	BA-up-regulated and GA3-down-regulated	AT5G51810.1	JcGA20ox2	Symbols: GA20ox2, AT2353, ATGA20OX2 | gibberellin 20 oxidase 2 | chr5:21055389-21056746 REVERSE LENGTH=378
Cluster-695.0	2.08533	3.80115	4.83e-47	2.03e-44	-1.3735	3.80115	7.35e-12	5.14e-10	BA-up-regulated and GA3-down-regulated	AT2G29420.1	JcGST25	Symbols: ATGSTU7, GST25, GSTU7 | glutathione S-transferase tau 7 | chr2:12618111-12618871 REVERSE LENGTH=227
Cluster-26.3889	1.0341	4.67379	5.2e-17	2.08e-15	-1.47845	4.67379	2.19e-24	7.2e-22	BA-up-regulated and GA3-down-regulated	AT2G39210.1	Major facilitator superfamily protein	Symbols: | Major facilitator superfamily protein | chr2:16366287-16368231 REVERSE LENGTH=601
Cluster-26.1972	2.20473	1.97243	1.61e-18	7.69e-17	-1.29607	1.97243	0.000707865	0.00684536	BA-up-regulated and GA3-down-regulated	AT4G39250.1	JcRL1	Symbols: ATRL1, RSM2, RL1 | RAD-like 1 | chr4:18271457-18271857 REVERSE LENGTH=100
Cluster-26.6101	1.83628	2.02481	1.86e-12	4.43e-11	-1.84481	2.02481	1.61e-06	3.56e-05	BA-up-regulated and GA3-down-regulated	AT3G25810.1	Terpenoid cyclases/Protein prenyltransferases superfamily protein	Symbols: | Terpenoid cyclases/Protein prenyltransferases superfamily protein | chr3:9430805-9433844 FORWARD LENGTH=598
Cluster-26.14560	1.55503	5.46912	1.73e-07	1.96e-06	-1.08486	5.46912	0.000316762	0.00343919	BA-up-regulated and GA3-down-regulated	XR_002285863	ncRNA	PREDICTED: Jatropha curcas uncharacterized LOC110010846 (LOC110010846), ncRNA
Cluster-26.10146	1.08292	6.54444	0.000448642	0.00242838	-1.08131	6.54444	0.000496589	0.00504945	BA-up-regulated and GA3-down-regulated	GQ386939	JcrRL_ASP0122 hypothetical protein	Jatropha curcas clone JcrRL_ASP0122 hypothetical protein mRNA, complete cds
Cluster-26.8409	-4.48111	0.838485	4.05e-18	1.85e-16	-1.58372	0.838485	1.7e-05	0.000280406	co-down-regulated	AT2G47180.1	JcGolS1, GolS1	Symbols: AtGolS1, GolS1 | galactinol synthase 1 | chr2:19369049-19370372 REVERSE LENGTH=344
Cluster-26.20018	-2.18736	5.48074	4.48e-106	2.68e-102	-2.12512	5.48074	1.63e-101	1.95e-97	co-down-regulated	AT2G19810.1	CCCH-type zinc finger family protein	Symbols: | CCCH-type zinc finger family protein | chr2:8550419-8551498 FORWARD LENGTH=359
Cluster-26.229	-1.79088	3.75687	3.35e-19	1.72e-17	-1.662	3.75687	5.04e-17	7.7e-15	co-down-regulated	AT1G08170.1	Histone superfamily protein	Symbols: | Histone superfamily protein | chr1:2562941-2563672 REVERSE LENGTH=243
Cluster-26.16782	-1.54306	2.61254	2.19e-13	5.84e-12	-1.50537	2.61254	7.87e-13	6.69e-11	co-down-regulated	AT4G25300.1	2-oxoglutarate (2OG) and Fe(II)-dependent oxygenase superfamily protein	Symbols: | 2-oxoglutarate (2OG) and Fe(II)-dependent oxygenase superfamily protein | chr4:12945263-12946642 FORWARD LENGTH=356
Cluster-26.21480	-1.65592	4.68845	2.98e-31	4.33e-29	-1.18601	4.68845	8.12e-18	1.44e-15	co-down-regulated	AT1G45249.3	JcABF2	Symbols: ABF2 | abscisic acid responsive elements-binding factor 2 | chr1:17165420-17167415 REVERSE LENGTH=427
Cluster-26.16142	-1.21064	1.05115	4.36e-05	0.000306569	-1.18778	1.05115	6.56e-05	0.000901847	co-down-regulated	AT1G06460.1	JcACD32.1, ACD31.2	Symbols: ACD32.1, ACD31.2 | alpha-crystallin domain 32.1 | chr1:1967308-1969414 REVERSE LENGTH=285
Cluster-26.18796	-1.58916	4.31955	2.29e-28	2.68e-26	-1.21956	4.31955	3.01e-18	5.47e-16	co-down-regulated	AT3G01990.1	JcACR6	Symbols: ACR6 | ACT domain repeat 6 | chr3:330256-332066 FORWARD LENGTH=433
Cluster-26.1452	-1.06922	6.42445	6.32e-22	4.24e-20	-1.07261	6.42445	4.62e-22	1.22e-19	co-down-regulated	AT1G68050.1	JcADO3, FKF1	Symbols: ADO3, FKF1 | flavin-binding, kelch repeat, f box 1 | chr1:25508737-25510697 FORWARD LENGTH=619
Cluster-26.4060	-1.39837	0.631148	3.19e-05	0.000231855	-1.45569	0.631148	1.37e-05	0.0002333	co-down-regulated	AT3G29575.1	JcAFP3 | ABI five binding protein 3	Symbols: AFP3 | ABI five binding protein 3 | chr3:11382416-11383657 REVERSE LENGTH=231
Cluster-26.18095	-2.16514	3.29051	7.64e-26	7.16e-24	-1.7894	3.29051	2.16e-19	4.53e-17	co-down-regulated	AT3G48000.1	JcALDH2B4, ALDH2, ALDH2A	Symbols: ALDH2B4, ALDH2, ALDH2A | aldehyde dehydrogenase 2B4 | chr3:17717082-17719843 REVERSE LENGTH=538
Cluster-26.18571	-1.692	2.09839	1.32e-12	3.2e-11	-1.18034	2.09839	1.34e-07	3.92e-06	co-down-regulated	AT2G03550.1	alpha/beta-Hydrolases superfamily protein	Symbols: | alpha/beta-Hydrolases superfamily protein | chr2:1077080-1078018 FORWARD LENGTH=312
Cluster-26.16268	-1.67971	2.48817	4.98e-17	1.99e-15	-1.93202	2.48817	7.12e-21	1.67e-18	co-down-regulated	AT4G27450.1	Aluminium induced protein with YGL and LRDR motifs	Symbols: | Aluminium induced protein with YGL and LRDR motifs | chr4:13727665-13728683 REVERSE LENGTH=250
Cluster-26.3898	-2.31678	4.27361	1.63e-39	4.35e-37	-1.24753	4.27361	2.05e-14	2.26e-12	co-down-regulated	AT4G27450.1	Aluminium induced protein with YGL and LRDR motifs	Symbols: | Aluminium induced protein with YGL and LRDR motifs | chr4:13727665-13728683 REVERSE LENGTH=250
Cluster-26.19475	-1.04794	6.40002	4.35e-27	4.7e-25	-1.09609	6.40002	1.97e-29	1.25e-26	co-down-regulated	AT5G24800.1	JcATBZIP9, BZO2H2, BZIP9	Symbols: ATBZIP9, BZO2H2, BZIP9 | basic leucine zipper 9 | chr5:8515259-8516541 FORWARD LENGTH=277
Cluster-26.2509	-1.54601	5.90339	8.07e-18	3.57e-16	-1.08969	6.71664	8.35e-10	4.11e-08	co-down-regulated	AT4G15910.1	JcATDI21, DI21	Symbols: ATDI21, DI21 | drought-induced 21 | chr4:9028657-9029269 FORWARD LENGTH=104
Cluster-26.4373	-3.40468	1.21679	3.22e-23	2.44e-21	-1.95315	1.21679	3.33e-12	2.5e-10	co-down-regulated	AT3G51810.1	JcATEM1, GEA1, AT3, EM1	Symbols: ATEM1, GEA1, AT3, EM1 | Stress induced protein | chr3:19214818-19215461 FORWARD LENGTH=152
Cluster-26.15519	-3.57667	1.38133	1.77e-28	2.11e-26	-2.35854	1.38133	2.29e-18	4.32e-16	co-down-regulated	AT2G40170.1	JcATEM6, GEA6, EM6	Symbols: ATEM6, GEA6, EM6 | Stress induced protein | chr2:16779792-16780167 REVERSE LENGTH=92
Cluster-26.1748	-1.10867	5.54303	9.92e-11	1.88e-09	-1.22502	5.54303	1.09e-12	8.95e-11	co-down-regulated	AT5G01600.1	JcATFER1, FER1	Symbols: ATFER1, FER1 | ferretin 1 | chr5:228149-229594 REVERSE LENGTH=255
Cluster-26.9750	-1.06984	1.03031	0.00033213	0.00186598	-1.24086	1.03031	4.8e-05	0.000685912	co-down-regulated	AT1G75680.1	JcGH9B7, GH9B7	Symbols: AtGH9B7, GH9B7 | glycosyl hydrolase 9B7 | chr1:28417215-28419231 REVERSE LENGTH=525
Cluster-26.2907	-1.99973	6.32738	5.02e-75	1e-71	-2.846	6.32738	1.27e-131	3.03e-127	co-down-regulated	AT3G63010.1	JcGID1B, GID1B	Symbols: ATGID1B, GID1B | alpha/beta-Hydrolases superfamily protein | chr3:23289717-23290998 FORWARD LENGTH=358
Cluster-26.2964	-1.90945	2.45363	5.4e-18	2.41e-16	-2.88885	2.45363	8.56e-32	7.08e-29	co-down-regulated	AT3G63010.1	JcGID1B, GID1B	Symbols: ATGID1B, GID1B | alpha/beta-Hydrolases superfamily protein | chr3:23289717-23290998 FORWARD LENGTH=358
Cluster-26.4854	-1.99854	3.7371	1.19e-39	3.2e-37	-2.79985	3.7371	1.1e-64	3.77e-61	co-down-regulated	AT3G63010.1	JcGID1B, GID1B	Symbols: ATGID1B, GID1B | alpha/beta-Hydrolases superfamily protein | chr3:23289717-23290998 FORWARD LENGTH=358
Cluster-26.9265	-3.07773	4.55425	8.54e-103	4.1e-99	-2.7129	4.55425	4.14e-86	3.31e-82	co-down-regulated	AT3G61890.1	ATHB-12, ATHB12, HB-12	Symbols: ATHB-12, ATHB12, HB-12 | homeobox 12 | chr3:22914346-22915239 REVERSE LENGTH=235
Cluster-26.21115	-1.50688	7.31349	2.01e-50	1.05e-47	-1.8354	7.31349	2.58e-72	1.24e-68	co-down-regulated	AT3G24520.1	AT-HSFC1, HSFC1	Symbols: AT-HSFC1, HSFC1 | heat shock transcription factor C1 | chr3:8941455-8942531 FORWARD LENGTH=330
Cluster-26.17495	-1.97296	2.65616	8.39e-24	6.87e-22	-1.57011	2.65616	4.3e-17	6.78e-15	co-down-regulated	AT5G50720.1	ATHVA22E, HVA22E	Symbols: ATHVA22E, HVA22E | HVA22 homologue E | chr5:20633442-20634502 REVERSE LENGTH=116
Cluster-2015.0	-3.47228	0.337373	1.03e-16	4e-15	-3.04022	0.337373	1.12e-14	1.28e-12	co-down-regulated	AT3G63110.1	JcIPT3, IPT3 | isopentenyltransferase 3	Symbols: ATIPT3, IPT3 | isopentenyltransferase 3 | chr3:23318437-23319447 REVERSE LENGTH=336
Cluster-26.6331	-2.292	2.43166	1.24e-05	9.73e-05	-2.22971	2.43166	1.85e-05	0.000303098	co-down-regulated	AT3G15500.1	JcNAC3, ANAC055, NAC055, NAC3	Symbols: ATNAC3, ANAC055, NAC055, NAC3 | NAC domain containing protein 3 | chr3:5234731-5235882 FORWARD LENGTH=317
Cluster-583.0	-3.35813	-0.10048	1.42e-08	1.93e-07	-1.67912	-0.10048	0.000222822	0.00258429	co-down-regulated	AT1G48130.1	JcPER1, PER1	Symbols: ATPER1, PER1 | 1-cysteine peroxiredoxin 1 | chr1:17780610-17781500 FORWARD LENGTH=216
Cluster-26.11979	-2.26344	5.21946	1.26e-18	6.06e-17	-1.23788	5.21946	4.95e-07	1.25e-05	co-down-regulated	AT4G17880.1	Basic helix-loop-helix (bHLH) DNA-binding family protein	Symbols: | Basic helix-loop-helix (bHLH) DNA-binding family protein | chr4:9933702-9935471 REVERSE LENGTH=589
Cluster-26.16746	-1.91364	2.20416	3.57e-12	8.25e-11	-1.65373	2.20416	5.82e-10	2.94e-08	co-down-regulated	AT3G28857.1	basic helix-loop-helix (bHLH) DNA-binding family protein	Symbols: | basic helix-loop-helix (bHLH) DNA-binding family protein | chr3:10855781-10856313 REVERSE LENGTH=92
Cluster-26.1825	-1.62444	0.298674	3.86e-05	0.000274893	-1.37446	0.298674	0.000361911	0.00385597	co-down-regulated	AT3G42170.1	BED zinc finger ;hAT family dimerisation domain	Symbols: | BED zinc finger ;hAT family dimerisation domain | chr3:14321838-14323928 FORWARD LENGTH=696
Cluster-26.17792	-1.04586	1.43121	0.000150884	0.000931561	-1.00723	1.43121	0.000275332	0.00306858	co-down-regulated	AT5G41410.1	JcBEL1	Symbols: BEL1 | POX (plant homeobox) family protein | chr5:16580424-16583770 FORWARD LENGTH=611
Cluster-26.15613	-1.51092	4.27304	5.04e-20	2.82e-18	-1.53209	4.27304	1.42e-20	3.24e-18	co-down-regulated	AT5G63160.1	JcBT1 | BTB and TAZ domain protein 1	Symbols: BT1 | BTB and TAZ domain protein 1 | chr5:25333485-25335399 REVERSE LENGTH=365
Cluster-26.18487	-2.03762	6.96032	9.5e-86	2.53e-82	-2.02327	6.96032	9.98e-85	5.98e-81	co-down-regulated	AT2G19810.1	CCCH-type zinc finger family protein	Symbols: | CCCH-type zinc finger family protein | chr2:8550419-8551498 FORWARD LENGTH=359
Cluster-26.14736	-1.96432	5.2371	8.48e-61	7.82e-58	-1.04962	5.2371	3.78e-21	9.26e-19	co-down-regulated	AT3G47500.1	JcCDF3	Symbols: CDF3 | cycling DOF factor 3 | chr3:17504276-17505964 REVERSE LENGTH=448
Cluster-26.12514	-3.60319	1.3289	2.17e-17	8.97e-16	-1.80401	1.3289	3.06e-07	8.21e-06	co-down-regulated	AT2G17880.1	Chaperone DnaJ-domain superfamily protein	Symbols: | Chaperone DnaJ-domain superfamily protein | chr2:7767176-7767658 REVERSE LENGTH=160
Cluster-26.19981	-1.27597	5.70922	2.91e-35	5.54e-33	-1.19614	5.70922	1.78e-31	1.38e-28	co-down-regulated	AT2G17880.1	Chaperone DnaJ-domain superfamily protein	Symbols: | Chaperone DnaJ-domain superfamily protein | chr2:7767176-7767658 REVERSE LENGTH=160
Cluster-26.8213	-1.47215	0.741219	0.000123522	0.000778236	-1.17796	0.741219	0.0010352	0.00932611	co-down-regulated	AT4G23160.1	JcCRK8	Symbols: CRK8 | cysteine-rich RLK (RECEPTOR-like protein kinase) 8 | chr4:12129485-12134086 FORWARD LENGTH=1262
Cluster-26.11636	-2.2501	-1.18284	0.0019569	0.00891031	-3.13526	-1.18284	0.000163296	0.00198212	co-down-regulated	AT3G19270.1	JcCYP707A4	Symbols: CYP707A4 | cytochrome P450, family 707, subfamily A, polypeptide 4 | chr3:6673885-6676400 REVERSE LENGTH=468
Cluster-26.8012	-2.07621	3.31331	3.96e-30	5.31e-28	-1.27173	3.31331	4.45e-14	4.62e-12	co-down-regulated	AT4G31940.1	JcCYP82C4	Symbols: CYP82C4 | cytochrome P450, family 82, subfamily C, polypeptide 4 | chr4:15452040-15453966 FORWARD LENGTH=524
Cluster-26.12832	-2.06118	8.00109	5.19e-60	4.29e-57	-1.32923	8.00109	3.76e-27	1.86e-24	co-down-regulated	AT2G33830.2	JcDRML	Symbols: | Dormancy/auxin associated family protein | chr2:14309768-14310286 REVERSE LENGTH=108
Cluster-26.5833	-1.98919	9.43105	1.13e-54	7.71e-52	-1.24356	9.43105	2.41e-23	7.15e-21	co-down-regulated	AT2G33830.2	JcDRM1	Symbols: | Dormancy/auxin associated family protein | chr2:14309768-14310286 REVERSE LENGTH=108
Cluster-26.13620	-2.50621	1.57488	1.22e-17	5.25e-16	-1.23364	1.57488	7.18e-07	1.74e-05	co-down-regulated	AT5G03230.1	JcDUF584	Symbols: | Protein of unknown function, DUF584 | chr5:769636-770136 FORWARD LENGTH=166
Cluster-26.16732	-1.47683	5.22383	2.49e-38	6.16e-36	-1.19053	5.22383	1.67e-26	7.44e-24	co-down-regulated	AT5G60680.1	JcDUF584	Symbols: | Protein of unknown function, DUF584 | chr5:24386247-24386738 FORWARD LENGTH=163
Cluster-26.20795	-1.62027	0.581854	1.3e-05	0.00010201	-1.32544	0.581854	0.000130662	0.0016417	co-down-regulated	AT4G13395.1	JcDVL10, RTFL12 | ROTUNDIFOLIA like 12	Symbols: DVL10, RTFL12 | ROTUNDIFOLIA like 12 | chr4:7785883-7786050 REVERSE LENGTH=55
Cluster-26.12763	-2.11172	2.64317	2.19e-26	2.18e-24	-1.82834	2.64317	1.42e-21	3.66e-19	co-down-regulated	AT3G63060.1	JcEDL3 | EID1-like 3	Symbols: EDL3 | EID1-like 3 | chr3:23300638-23301456 REVERSE LENGTH=272
Cluster-528.0	-1.31842	1.99203	7.65e-07	7.67e-06	-1.0612	1.99203	4.6e-05	0.000660195	co-down-regulated	AT1G33340.1	ENTH/ANTH/VHS superfamily protein	Symbols: | ENTH/ANTH/VHS superfamily protein | chr1:12087628-12088752 FORWARD LENGTH=374
Cluster-26.20172	-1.23722	3.51229	2.02e-10	3.67e-09	-1.21466	3.51229	3.43e-10	1.79e-08	co-down-regulated	AT2G39710.1	Eukaryotic aspartyl protease family protein	Symbols: | Eukaryotic aspartyl protease family protein | chr2:16562051-16563379 REVERSE LENGTH=442
Cluster-26.13849	-1.32345	8.93399	6.64e-39	1.73e-36	-1.35865	8.93399	7.69e-41	9.7e-38	co-down-regulated	AT5G64260.1	JcEXL2 | EXORDIUM like 2	Symbols: EXL2 | EXORDIUM like 2 | chr5:25703980-25704897 FORWARD LENGTH=305
Cluster-26.12811	-2.41849	4.99712	1.66e-33	2.88e-31	-2.0655	4.99712	7.24e-26	3.05e-23	co-down-regulated	AT3G12350.1	F-box family protein	Symbols: | F-box family protein | chr3:3931626-3933104 FORWARD LENGTH=422
Cluster-26.3197	-1.28376	3.85827	0.000548442	0.00290046	-1.48844	3.85827	6.76e-05	0.00092687	co-down-regulated	AT5G57800.1	JcFLP1, YRE, CER3, WAX2	Symbols: FLP1, YRE, CER3, WAX2 | Fatty acid hydroxylase superfamily | chr5:23420589-23423832 FORWARD LENGTH=632
Cluster-1740.0	-5.41652	-1.56465	0.000259514	0.00150674	-5.42106	-1.56465	0.000259514	0.00293442	co-down-regulated	AT1G30260.1	Galactosyltransferase family protein	Symbols: | BEST Arabidopsis thaliana protein match is: Galactosyltransferase family protein (TAIR:AT4G21060.1); Has 30 Blast hits to 30 proteins in 8 species: Archae - 0; Bacteria - 0; Metazoa - 0; Fungi - 0; Plants - 30; Viruses - 0; Other Eukaryotes - 0 (source: NCBI BLink). | chr1:10651159-10651452 FORWARD LENGTH=97
Cluster-1223.0	-1.58996	1.86392	7.55e-07	7.58e-06	-1.03509	1.86392	0.000699288	0.00678156	co-down-regulated	AT1G75900.1	GDSL-like Lipase/Acylhydrolase superfamily protein	Symbols: | GDSL-like Lipase/Acylhydrolase superfamily protein | chr1:28499179-28500943 FORWARD LENGTH=364
Cluster-26.18665	-1.0728	3.52821	2.44e-11	4.99e-10	-1.25136	3.52821	1.81e-14	2.01e-12	co-down-regulated	AT5G12840.1	JcHAP2A, EMB2220, ATHAP2A, NF-YA1	Symbols: HAP2A, EMB2220, ATHAP2A, NF-YA1 | nuclear factor Y, subunit A1 | chr5:4051147-4052961 REVERSE LENGTH=272
Cluster-26.18705	-1.91437	9.28555	1.88e-93	6.42e-90	-1.28513	9.28555	9.74e-45	1.95e-41	co-down-regulated	AT2G18050.1	JcHIS1-3 | histone H1-3	Symbols: HIS1-3 | histone H1-3 | chr2:7846095-7846670 FORWARD LENGTH=167
Cluster-26.8988	-1.17273	3.30613	8.24e-12	1.82e-10	-1.52579	3.30613	6.94e-18	1.24e-15	co-down-regulated	AT1G76490.1	HMG1, HMGR1, AtHMGR1	Symbols: HMG1, HMGR1, AtHMGR1 | hydroxy methylglutaryl CoA reductase 1 | chr1:28695801-28698206 FORWARD LENGTH=642
Cluster-26.18436	-4.27131	4.23367	6.03e-108	4.82e-104	-1.67133	4.23367	2.76e-28	1.5e-25	co-down-regulated	AT3G17520.1	Late embryogenesis abundant protein (LEA) family protein	Symbols: | Late embryogenesis abundant protein (LEA) family protein | chr3:5999462-6000358 REVERSE LENGTH=298
Cluster-26.18709	-2.36327	1.811	3.22e-18	1.48e-16	-1.46388	1.811	1.39e-09	6.47e-08	co-down-regulated	AT3G15670.1	Late embryogenesis abundant protein (LEA) family protein	Symbols: | Late embryogenesis abundant protein (LEA) family protein | chr3:5310141-5310901 REVERSE LENGTH=225
Cluster-26.6036	-1.89424	-0.500327	0.000363717	0.00202104	-1.75717	-0.500327	0.000802016	0.0075935	co-down-regulated	AT4G21020.1	Late embryogenesis abundant protein (LEA) family protein	Symbols: | Late embryogenesis abundant protein (LEA) family protein | chr4:11228263-11229392 FORWARD LENGTH=266
Cluster-26.3149	-2.95974	2.2689	1.02e-18	4.95e-17	-1.53712	2.2689	2.76e-07	7.48e-06	co-down-regulated	AT5G06760.1	JcLEA4-5	Symbols: LEA4-5 | Late Embryogenesis Abundant 4-5 | chr5:2089754-2090313 REVERSE LENGTH=158
Cluster-26.2422	-1.64252	6.19065	2.89e-64	3.74e-61	-1.27882	6.19065	7.08e-41	9.43e-38	co-down-regulated	AT1G15740.1	Leucine-rich repeat family protein	Symbols: | Leucine-rich repeat family protein | chr1:5411509-5414544 FORWARD LENGTH=585
Cluster-26.10837	-1.01758	3.01189	1.04e-09	1.7e-08	-1.13957	3.01189	1.19e-11	8.07e-10	co-down-regulated	AT1G22540.1	Major facilitator superfamily protein	Symbols: | Major facilitator superfamily protein | chr1:7964202-7966222 FORWARD LENGTH=557
Cluster-26.21353	-1.75483	1.37699	3.47e-05	0.000250106	-1.35926	1.37699	0.00093206	0.00858735	co-down-regulated	AT2G32510.1	JcMAPKKK17	Symbols: MAPKKK17 | mitogen-activated protein kinase kinase kinase 17 | chr2:13798821-13799939 REVERSE LENGTH=372
Cluster-26.7873	-1.26178	1.7591	2.52e-06	2.28e-05	-2.50253	1.7591	1.79e-16	2.52e-14	co-down-regulated	AT1G26665.2	Mediator complex, subunit Med10	Symbols: | Mediator complex, subunit Med10 | chr1:9214510-9215426 FORWARD LENGTH=189
Cluster-2005.0	-4.84595	0.9567	4.41e-23	3.28e-21	-1.33503	0.9567	1.45e-05	0.000244369	co-down-regulated	AT3G11980.1	JcMS2, FAR2	Symbols: MS2, FAR2 | Jojoba acyl CoA reductase-related male sterility protein | chr3:3814484-3816927 FORWARD LENGTH=616
Cluster-26.15375	-1.75055	0.334359	2.36e-05	0.000175903	-1.30992	0.334359	0.000954287	0.00872476	co-down-regulated	AT5G49620.2	JcMYB78	Symbols: MYB78 | myb domain protein 78 | chr5:20137491-20139384 REVERSE LENGTH=321
Cluster-26.19073	-1.74817	1.53064	7.51e-12	1.66e-10	-1.73077	1.53064	7.51e-12	5.24e-10	co-down-regulated	AT1G56010.2	JcNAC1, ANAC022 | NAC domain containing protein 1	Symbols: NAC1, ANAC022 | NAC domain containing protein 1 | chr1:20946852-20949144 REVERSE LENGTH=324
Cluster-26.21633	-2.61709	0.707212	2.76e-06	2.48e-05	-3.25881	0.707212	3.09e-08	1.06e-06	co-down-regulated	AT1G69490.1	JcNAP, ANAC029, ATNAP | NAC-like	Symbols: NAP, ANAC029, ATNAP | NAC-like, activated by AP3/PI | chr1:26122233-26123222 FORWARD LENGTH=268
Cluster-26.17719	-2.41616	0.0220557	1.93e-08	2.56e-07	-2.08798	0.0220557	3.95e-07	1.02e-05	co-down-regulated	AT3G14470.1	NB-ARC domain-containing disease resistance protein	Symbols: | NB-ARC domain-containing disease resistance protein | chr3:4857940-4861104 FORWARD LENGTH=1054
Cluster-26.10938	-1.96637	7.30798	2.44e-81	5.86e-78	-1.74943	7.30798	8.4e-66	3.36e-62	co-down-regulated	AT5G06370.1	NC domain-containing protein-related	Symbols: | NC domain-containing protein-related | chr5:1947299-1948432 REVERSE LENGTH=259
Cluster-26.4937	-2.34802	3.0606	4.31e-30	5.74e-28	-1.31043	3.0606	2.08e-12	1.62e-10	co-down-regulated	AT3G14440.1	JcNCED3, ATNCED3, STO1, SIS7	Symbols: NCED3, ATNCED3, STO1, SIS7 | nine-cis-epoxycarotenoid dioxygenase 3 | chr3:4831678-4833477 REVERSE LENGTH=599
Cluster-26.511	-2.12546	5.61803	4.58e-46	1.74e-43	-1.28827	5.61803	1.14e-19	2.5e-17	co-down-regulated	AT1G30500.2	NF-YA7	Symbols: NF-YA7 | nuclear factor Y, subunit A7 | chr1:10804736-10805896 REVERSE LENGTH=190
Cluster-1374.0	-1.22182	3.69009	6.14e-08	7.55e-07	-1.26678	3.69009	2.39e-08	8.34e-07	co-down-regulated	XP_012069813.1	basic salivary proline-rich protein 1-like	basic salivary proline-rich protein 1-like [Jatropha curcas]
Cluster-1467.0	-4.38718	-0.398312	1.23e-09	1.99e-08	-2.58514	-0.398312	1.23e-06	2.79e-05	co-down-regulated	Cluster-1467.0	no_hits_found	no_hits_found
Cluster-1662.0	-1.58046	2.29423	2.5e-07	2.74e-06	-1.67756	2.29423	5.64e-08	1.8e-06	co-down-regulated	AT5G02020.1	SIS	Symbols: SIS | Encodes a protein involved in salt tolerance, names SIS (Salt Induced Serine rich). | chr5:386557-387921 REVERSE LENGTH=149
Cluster-1691.1	-1.27895	7.18831	0.000108101	0.000692544	-3.1482	7.18831	4.94e-19	9.95e-17	co-down-regulated	Cluster-1691.1	no_hits_found	no_hits_found
Cluster-1885.0	-1.29121	0.658939	0.000405552	0.00222418	-1.33804	0.658939	0.000322829	0.00348769	co-down-regulated	GLYMA12G01970.1	Uncharacterized protein	known chromosome:V1.0:12:1201914:1203362:-1 gene:GLYMA12G01970 transcript:GLYMA12G01970.1 description:"Uncharacterized protein "
Cluster-26.10628	-1.71493	1.6095	2.53e-11	5.16e-10	-1.22899	1.6095	4.56e-07	1.17e-05	co-down-regulated	XP_012092350.1	uncharacterized protein	uncharacterized protein LOC105650077 [Jatropha curcas]
Cluster-26.11772	-3.2372	5.61604	1.73e-47	7.53e-45	-2.88625	5.61604	1.33e-39	1.52e-36	co-down-regulated	XP_012070219.1	bark storage protein A-like	bark storage protein A-like [Jatropha curcas]
Cluster-26.12069	-1.36274	1.43467	2.56e-07	2.79e-06	-1.92054	1.43467	1.09e-11	7.39e-10	co-down-regulated	AT1G02700.1	unknown protein	Symbols: | unknown protein; FUNCTIONS IN: molecular_function unknown; INVOLVED IN: biological_process unknown; LOCATED IN: mitochondrion; BEST Arabidopsis thaliana protein match is: unknown protein (TAIR:AT4G02140.1); Has 49 Blast hits to 49 proteins in 21 species: Archae - 0; Bacteria - 0; Metazoa - 10; Fungi - 6; Plants - 29; Viruses - 0; Other Eukaryotes - 4 (source: NCBI BLink). | chr1:588367…
Cluster-26.12345	-1.21738	2.49123	9.8e-09	1.37e-07	-1.08057	2.49123	2.82e-07	7.59e-06	co-down-regulated	XP_012073232.1	late embryogenesis abundant protein D-7	late embryogenesis abundant protein D-7 [Jatropha curcas]
Cluster-26.1339	-1.24907	7.13886	6.32e-40	1.76e-37	-1.12484	7.13886	5.74e-33	5.29e-30	co-down-regulated	XP_012068988.1	uncharacterized protein	uncharacterized protein LOC105631463 [Jatropha curcas]
Cluster-26.15677	-1.10663	2.03422	0.000303278	0.00172531	-1.01296	2.03422	0.00101358	0.00915705	co-down-regulated	XP_012077667.1	haperonin CPN60-2	chaperonin CPN60-2, mitochondrial [Jatropha curcas]
Cluster-26.15781	-1.21035	6.74064	1.23e-32	1.95e-30	-1.01862	6.74064	6.86e-24	2.16e-21	co-down-regulated	AT5G54250.1	JcATCNGC4, CNGC4, HLM1, DND2	Symbols: ATCNGC4, CNGC4, HLM1, DND2 | cyclic nucleotide-gated cation channel 4 | chr5:22025684-22029971 REVERSE LENGTH=694
Cluster-26.17536	-1.35278	7.34555	4.2e-60	3.6e-57	-1.0807	7.34555	1.04e-39	1.24e-36	co-down-regulated	AT2G27830.1	unknown protein	Symbols: | unknown protein; BEST Arabidopsis thaliana protein match is: unknown protein (TAIR:AT4G22758.1); Has 131 Blast hits to 131 proteins in 17 species: Archae - 0; Bacteria - 0; Metazoa - 0; Fungi - 0; Plants - 131; Viruses - 0; Other Eukaryotes - 0 (source: NCBI BLink). | chr2:11860734-11861306 FORWARD LENGTH=190
Cluster-26.18086	-1.36938	2.2814	1.23e-10	2.31e-09	-1.01112	2.2814	1.12e-06	2.59e-05	co-down-regulated	XP_012084943.1	expansin-A12	expansin-A12 [Jatropha curcas]
Cluster-26.19572	-1.68066	4.56405	1.33e-42	4.14e-40	-1.23207	4.56405	1.68e-25	6.4e-23	co-down-regulated	AT5G21940.1	unknown protein	Symbols: | unknown protein; BEST Arabidopsis thaliana protein match is: unknown protein (TAIR:AT3G43850.1); Has 30201 Blast hits to 17322 proteins in 780 species: Archae - 12; Bacteria - 1396; Metazoa - 17338; Fungi - 3422; Plants - 5037; Viruses - 0; Other Eukaryotes - 2996 (source: NCBI BLink). | chr5:7249446-7250353 REVERSE LENGTH=264
Cluster-26.20380	-1.56885	3.94838	8.36e-27	8.64e-25	-1.14077	3.94838	5.04e-16	6.83e-14	co-down-regulated	AT5G21940.1	unknown protein	Symbols: | unknown protein; BEST Arabidopsis thaliana protein match is: unknown protein (TAIR:AT3G43850.1); Has 30201 Blast hits to 17322 proteins in 780 species: Archae - 12; Bacteria - 1396; Metazoa - 17338; Fungi - 3422; Plants - 5037; Viruses - 0; Other Eukaryotes - 2996 (source: NCBI BLink). | chr5:7249446-7250353 REVERSE LENGTH=264
Cluster-26.21043	-1.01473	5.74622	3.07e-20	1.76e-18	-1.08433	5.74622	9.04e-23	2.58e-20	co-down-regulated	XP_012092299.1	elongation factor Tu	elongation factor Tu, mitochondrial [Jatropha curcas]
Cluster-26.4627	-1.13513	4.28666	4.55e-14	1.34e-12	-1.13199	4.28666	4.89e-14	5.03e-12	co-down-regulated	XP_012077663.1	uncharacterized protein	uncharacterized protein LOC105638463 [Jatropha curcas]
Cluster-26.17120	-1.425	1.08588	0.00053396	0.002832	-1.26981	1.08588	0.00156736	0.0130014	co-down-regulated	AT5G67190.1	JcDEAR2	Symbols: DEAR2 | DREB and EAR motif protein 2 | chr5:26809135-26809689 REVERSE LENGTH=184
Cluster-26.4726	-3.19047	0.830259	3.79e-19	1.94e-17	-2.06448	0.830259	4.55e-12	3.31e-10	co-down-regulated	XP_012065568.1	uncharacterized protein	uncharacterized protein LOC105628704 isoform X2 [Jatropha curcas]
Cluster-26.7210	-1.04568	5.24246	5.99e-26	5.68e-24	-1.15966	5.24246	1.47e-30	1.06e-27	co-down-regulated	Cluster-26.7210	no_hits_found	no_hits_found
Cluster-26.8051	-1.17621	2.956	1.4e-09	2.23e-08	-1.065	2.956	3.66e-08	1.23e-06	co-down-regulated	Cluster-26.8051	no_hits_found	no_hits_found
Cluster-26.8898	-3.4561	0.188374	5.68e-13	1.44e-11	-2.84082	0.188374	1.36e-10	7.69e-09	co-down-regulated	Cluster-26.8898	no_hits_found	no_hits_found
Cluster-26.9254	-1.84842	-0.19897	7.45e-05	0.000496239	-1.64264	-0.19897	0.000324226	0.00349805	co-down-regulated	Cluster-26.9254	no_hits_found	no_hits_found
Cluster-26.9283	-1.4468	6.07543	3.87e-31	5.59e-29	-1.03258	6.07543	4.36e-17	6.83e-15	co-down-regulated	XP_012070219.1	bark storage protein A-like	bark storage protein A-like [Jatropha curcas]
Cluster-26.9407	-1.22325	1.56908	6.33e-07	6.43e-06	-1.14271	1.56908	3.04e-06	6.16e-05	co-down-regulated	XP_012077663.1	uncharacterized protein	uncharacterized protein LOC105638463 [Jatropha curcas]
Cluster-26.21313	-2.5916	2.50781	2.32e-18	1.09e-16	-1.6	2.50781	5.16e-09	2.09e-07	co-down-regulated	AT5G56550.1	JcOXS3, ATOXS3 | oxidative stress 3	Symbols: OXS3, ATOXS3 | oxidative stress 3 | chr5:22895847-22896502 REVERSE LENGTH=172
Cluster-26.19758	-3.81671	0.00752918	3.33e-05	0.000240926	-4.52386	0.00752918	4.48e-06	8.72e-05	co-down-regulated	AT3G22640.1	JcPAP85	Symbols: PAP85 | cupin family protein | chr3:8011902-8013883 REVERSE LENGTH=486
Cluster-26.7519	-1.2378	2.64179	7.57e-11	1.46e-09	-1.14451	2.64179	1.4e-09	6.54e-08	co-down-regulated	AT5G19740.1	Peptidase M28 family protein	Symbols: | Peptidase M28 family protein | chr5:6673986-6676767 FORWARD LENGTH=681
Cluster-26.10560	-1.52663	3.87116	1.22e-23	9.72e-22	-1.22522	3.87116	1.47e-16	2.1e-14	co-down-regulated	AT5G66390.1	Peroxidase superfamily protein	Symbols: | Peroxidase superfamily protein | chr5:26516063-26517329 REVERSE LENGTH=336
Cluster-26.20341	-3.44333	7.86159	6.16e-52	3.69e-49	-3.04704	7.86159	1.79e-42	2.69e-39	co-down-regulated	AT4G24340.1	Phosphorylase superfamily protein	Symbols: | Phosphorylase superfamily protein | chr4:12607475-12609148 FORWARD LENGTH=338
Cluster-26.4408	-3.10807	9.78949	5.66e-31	8.08e-29	-2.55413	9.78949	2.17e-22	6.06e-20	co-down-regulated	AT4G24340.1	Phosphorylase superfamily protein	Symbols: | Phosphorylase superfamily protein | chr4:12607475-12609148 FORWARD LENGTH=338
Cluster-26.4540	-3.56711	4.7932	3.11e-34	5.49e-32	-2.63508	4.7932	1.81e-21	4.62e-19	co-down-regulated	AT4G24340.1	Phosphorylase superfamily protein	Symbols: | Phosphorylase superfamily protein | chr4:12607475-12609148 FORWARD LENGTH=338
Cluster-26.5499	-2.05657	6.26505	1.77e-42	5.37e-40	-2.09283	6.26505	7.94e-44	1.36e-40	co-down-regulated	AT4G24350.1	Phosphorylase superfamily protein	Symbols: | Phosphorylase superfamily protein | chr4:12609637-12611328 FORWARD LENGTH=336
Cluster-26.13891	-1.80374	-0.165454	5.91e-05	0.000403484	-1.81167	-0.165454	5.91e-05	0.000823369	co-down-regulated	AT1G52200.1	PLAC8 family protein	Symbols: | PLAC8 family protein | chr1:19442271-19443407 REVERSE LENGTH=190
Cluster-157.0	-5.42396	-0.378147	1.04e-13	2.93e-12	-5.43167	-0.378147	6.23e-14	6.32e-12	co-down-regulated	AT2G45360.1	Protein of unknown function (DUF1442)	Symbols: | Protein of unknown function (DUF1442) | chr2:18698619-18699360 FORWARD LENGTH=215
Cluster-26.4671	-3.26231	2.54541	4.66e-25	4.11e-23	-1.1274	2.54541	1.9e-05	0.000309558	co-down-regulated	AT4G32480.1	Protein of unknown function (DUF506)	Symbols: | Protein of unknown function (DUF506) | chr4:15676488-15677776 FORWARD LENGTH=287
Cluster-26.17643	-1.29182	6.52728	6.21e-30	8.18e-28	-1.31542	6.52728	5.7e-31	4.27e-28	co-down-regulated	AT3G22550.1	Protein of unknown function (DUF581)	Symbols: | Protein of unknown function (DUF581) | chr3:7991827-7992805 REVERSE LENGTH=267
Cluster-26.7442	-1.12219	6.16375	2.89e-26	2.83e-24	-1.16715	6.16375	3.22e-28	1.72e-25	co-down-regulated	AT3G22550.1	Protein of unknown function (DUF581)	Symbols: | Protein of unknown function (DUF581) | chr3:7991827-7992805 REVERSE LENGTH=267
Cluster-26.10271	-1.44231	6.11368	1.92e-21	1.23e-19	-1.21196	6.11368	8.27e-16	1.08e-13	co-down-regulated	AT3G16770.1	JcRAP2.3, ATEBP, ERF72, EBP	Symbols: RAP2.3, ATEBP, ERF72, EBP | ethylene-responsive element binding protein | chr3:5705784-5706768 FORWARD LENGTH=248
Cluster-26.13147	-3.27424	2.54783	2.17e-16	8.16e-15	-2.19898	2.54783	2.11e-09	9.41e-08	co-down-regulated	AT5G52300.1	JcRD29B, LTI65 | CAP160 protein	Symbols: RD29B, LTI65 | CAP160 protein | chr5:21237205-21239404 FORWARD LENGTH=619
Cluster-26.4399	-2.39743	1.86491	5.35e-23	3.91e-21	-2.76037	1.86491	3.8e-27	1.86e-24	co-down-regulated	AT3G49180.1	JcRID3	Symbols: RID3 | Transducin/WD40 repeat-like superfamily protein | chr3:18229810-18231874 FORWARD LENGTH=438
Cluster-978.0	-1.70289	-0.56436	0.00216107	0.00973638	-2.20455	-0.56436	7.79e-05	0.00105183	co-down-regulated	AT4G20520.1	RNA binding;RNA-directed DNA polymerases	Symbols: | RNA binding;RNA-directed DNA polymerases | chr4:11045912-11047716 FORWARD LENGTH=376
Cluster-26.2554	-1.22736	3.7461	6.37e-13	1.6e-11	-1.37015	3.7461	2.24e-15	2.79e-13	co-down-regulated	ATCG00790.1	JcRPL16	Symbols: RPL16 | ribosomal protein L16 | chrC:81189-82652 REVERSE LENGTH=135
Cluster-171.0	-1.55776	2.348	3.72e-15	1.24e-13	-1.20642	2.348	2.07e-10	1.13e-08	co-down-regulated	AT3G63088.1	JcRTFL14, DVL14	Symbols: RTFL14, DVL14 | ROTUNDIFOLIA like 14 | chr3:23313053-23313199 FORWARD LENGTH=48
Cluster-26.6933	-1.44306	2.11342	1.11e-08	1.53e-07	-1.11407	2.11342	6.98e-06	0.000129921	co-down-regulated	AT1G13245.1	JcRTFL17, DVL4 | ROTUNDIFOLIA like 17	Symbols: RTFL17, DVL4 | ROTUNDIFOLIA like 17 | chr1:4525852-4525977 REVERSE LENGTH=41
Cluster-26.3479	-1.8777	1.62413	2.34e-14	7.14e-13	-1.23572	1.62413	3.75e-08	1.25e-06	co-down-regulated	AT4G35770.1	JcSEN1, ATSEN1, DIN1	Symbols: SEN1, ATSEN1, DIN1 | Rhodanese/Cell cycle control phosphatase superfamily protein | chr4:16945073-16945983 FORWARD LENGTH=182
Cluster-26.8818	-1.94956	2.05123	0.00192812	0.00879096	-3.30842	2.05123	1.04e-06	2.41e-05	co-down-regulated	AT5G43580.1	Serine protease inhibitor, potato inhibitor I-type family protein	Symbols: | Serine protease inhibitor, potato inhibitor I-type family protein | chr5:17508098-17508668 REVERSE LENGTH=99
Cluster-140.0	-2.15549	2.51498	8.49e-21	5.13e-19	-2.05237	2.51498	1.7e-19	3.63e-17	co-down-regulated	AT3G13227.1	serine-rich protein-related	Symbols: | serine-rich protein-related | chr3:4258028-4258363 FORWARD LENGTH=111
Cluster-26.1697	-1.33601	4.98566	4.98e-11	9.85e-10	-1.15505	4.98566	1.05e-08	4.01e-07	co-down-regulated	AT5G17850.1	Sodium/calcium exchanger family protein	Symbols: | Sodium/calcium exchanger family protein | chr5:5899253-5900932 FORWARD LENGTH=559
Cluster-2011.0	-1.11807	3.5272	2.13e-08	2.81e-07	-1.01185	3.5272	3.62e-07	9.52e-06	co-down-regulated	AT3G51660.1	Tautomerase/MIF superfamily protein	Symbols: | Tautomerase/MIF superfamily protein | chr3:19164229-19165076 REVERSE LENGTH=112
Cluster-26.19926	-1.68608	2.08876	9.8e-10	1.61e-08	-1.10732	2.08876	2.65e-05	0.000414636	co-down-regulated	AT2G45680.1	TCP family transcription factor, JcTCP9	Symbols: | TCP family transcription factor | chr2:18820717-18821787 REVERSE LENGTH=356
Cluster-26.7596	-1.37788	5.55766	1.58e-40	4.46e-38	-1.22458	5.55766	7.43e-33	6.6e-30	co-down-regulated	AT2G25810.1	JcTIP4	Symbols: TIP4;1 | tonoplast intrinsic protein 4;1 | chr2:11012658-11013906 FORWARD LENGTH=249
Cluster-26.18988	-1.00091	5.13584	2.99e-16	1.11e-14	-1.26992	5.13584	1.53e-24	5.16e-22	co-down-regulated	AT1G58420.1	Uncharacterised conserved protein UCP031279	Symbols: | Uncharacterised conserved protein UCP031279 | chr1:21707407-21707946 FORWARD LENGTH=179
Cluster-1208.0	-1.82632	1.25861	2.6e-09	3.98e-08	-1.41458	1.25861	1.14e-06	2.61e-05	co-down-regulated	AT3G10020.1	unknown protein	Symbols: | unknown protein; FUNCTIONS IN: molecular_function unknown; INVOLVED IN: response to oxidative stress, anaerobic respiration; LOCATED IN: cellular_component unknown; EXPRESSED IN: 23 plant structures; EXPRESSED DURING: 13 growth stages; Has 47 Blast hits to 47 proteins in 12 species: Archae - 0; Bacteria - 0; Metazoa - 1; Fungi - 0; Plants - 46; Viruses - 0; Other Eukaryotes - 0 (source…
Cluster-1515.0	-1.64838	4.58621	2.59e-16	9.7e-15	-1.32943	4.58621	1.98e-11	1.29e-09	co-down-regulated	AT1G19530.1	unknown protein	Symbols: | unknown protein; FUNCTIONS IN: molecular_function unknown; INVOLVED IN: N-terminal protein myristoylation, anaerobic respiration; LOCATED IN: cellular_component unknown; EXPRESSED IN: leaf apex, inflorescence meristem, hypocotyl, root, flower; EXPRESSED DURING: petal differentiation and expansion stage; Has 47 Blast hits to 47 proteins in 13 species: Archae - 0; Bacteria - 0; Metazoa -…
Cluster-26.11913	-2.23517	6.00152	1.44e-63	1.73e-60	-1.07894	6.00152	5.43e-18	9.78e-16	co-down-regulated	AT5G63350.1	unknown protein	Symbols: | unknown protein; BEST Arabidopsis thaliana protein match is: unknown protein (TAIR:AT3G48510.1); Has 103 Blast hits to 102 proteins in 13 species: Archae - 0; Bacteria - 0; Metazoa - 2; Fungi - 0; Plants - 101; Viruses - 0; Other Eukaryotes - 0 (source: NCBI BLink). | chr5:25380216-25381124 REVERSE LENGTH=302
Cluster-26.12824	-4.3567	0.237655	1.38e-14	4.34e-13	-1.20404	0.237655	0.00105269	0.00942697	co-down-regulated	AT5G55620.1	unknown protein	Symbols: | unknown protein; BEST Arabidopsis thaliana protein match is: unknown protein (TAIR:AT3G09950.1); Has 30201 Blast hits to 17322 proteins in 780 species: Archae - 12; Bacteria - 1396; Metazoa - 17338; Fungi - 3422; Plants - 5037; Viruses - 0; Other Eukaryotes - 2996 (source: NCBI BLink). | chr5:22530373-22530678 FORWARD LENGTH=101
Cluster-26.19592	-3.82127	1.79608	2.66e-37	6.26e-35	-1.73464	1.79608	8.1e-15	9.47e-13	co-down-regulated	AT3G12960.1	unknown protein	Symbols: | unknown protein; Has 44 Blast hits to 44 proteins in 14 species: Archae - 0; Bacteria - 0; Metazoa - 0; Fungi - 0; Plants - 44; Viruses - 0; Other Eukaryotes - 0 (source: NCBI BLink). | chr3:4136546-4136806 FORWARD LENGTH=86
Cluster-26.19958	-1.76159	3.39242	6.61e-26	6.21e-24	-1.06458	3.39242	1.03e-11	7.03e-10	co-down-regulated	AT3G27250.1	unknown protein	Symbols: | unknown protein; BEST Arabidopsis thaliana protein match is: unknown protein (TAIR:AT5G40800.1); Has 104 Blast hits to 104 proteins in 13 species: Archae - 0; Bacteria - 0; Metazoa - 0; Fungi - 0; Plants - 104; Viruses - 0; Other Eukaryotes - 0 (source: NCBI BLink). | chr3:10061633-10062481 FORWARD LENGTH=282
Cluster-26.8115	-2.38756	2.19501	1.32e-20	7.86e-19	-1.28457	2.19501	1.43e-08	5.27e-07	co-down-regulated	AT5G21940.1	unknown protein	Symbols: | unknown protein; BEST Arabidopsis thaliana protein match is: unknown protein (TAIR:AT3G43850.1); Has 30201 Blast hits to 17322 proteins in 780 species: Archae - 12; Bacteria - 1396; Metazoa - 17338; Fungi - 3422; Plants - 5037; Viruses - 0; Other Eukaryotes - 2996 (source: NCBI BLink). | chr5:7249446-7250353 REVERSE LENGTH=264
Cluster-26.2767	-1.47937	6.9968	5.82e-47	2.4e-44	-1.18846	6.9968	1.68e-31	1.34e-28	co-down-regulated	AT4G28240.1	Wound-responsive family protein	Symbols: | Wound-responsive family protein | chr4:13997979-13998239 REVERSE LENGTH=86
Cluster-26.10011	-1.33164	1.64744	1.23e-06	1.18e-05	-1.63915	1.64744	7.08e-09	2.8e-07	co-down-regulated	AT4G01250.1	JcWRKY35	Symbols: WRKY22, AtWRKY22 | WRKY family transcription factor | chr4:522839-524129 REVERSE LENGTH=298
Cluster-1476.0	-1.08035	1.29994	0.000116155	0.000737636	-1.30108	1.29994	6.11e-06	0.000115035	co-down-regulated	AT4G01720.1	JcWRKY47	Symbols: WRKY47, AtWRKY47 | WRKY family transcription factor | chr4:744949-748219 FORWARD LENGTH=489
Cluster-26.5614	-1.05576	5.94197	0.0020471	0.00927873	-1.1924	5.94197	0.000516113	0.00521838	co-down-regulated	AT3G56400.1	JcWRKY70	Symbols: WRKY70, ATWRKY70 | WRKY DNA-binding protein 70 | chr3:20909082-20910409 REVERSE LENGTH=294
Cluster-26.1016	-3.63628	8.04008	1.45e-138	3.48e-134	-1.70925	8.04008	3.38e-37	3.52e-34	co-down-regulated	AT2G04240.1	XERICO	Symbols: XERICO | RING/U-box superfamily protein | chr2:1461816-1462304 REVERSE LENGTH=162
Cluster-26.13347	6.1721	1.21269	1.74e-24	1.49e-22	3.30266	1.21269	6.78e-05	0.000929226	co-up-regulated	AT2G36690.1	2-oxoglutarate (2OG) and Fe(II)-dependent oxygenase superfamily protein	Symbols: | 2-oxoglutarate (2OG) and Fe(II)-dependent oxygenase superfamily protein | chr2:15379930-15381987 FORWARD LENGTH=366
Cluster-54.0	1.94543	1.88398	4.06e-12	9.29e-11	1.36797	1.88398	3.91e-06	7.71e-05	co-up-regulated	AT1G18090.1	5'-3' exonuclease family protein	Symbols: | 5'-3' exonuclease family protein | chr1:6224539-6227715 FORWARD LENGTH=577
Cluster-26.5925	1.27898	4.91482	2.88e-23	2.19e-21	1.44241	4.91482	1.84e-29	1.19e-26	co-up-regulated	AT1G44760.1	Adenine nucleotide alpha hydrolases-like superfamily protein	Symbols: | Adenine nucleotide alpha hydrolases-like superfamily protein | chr1:16896894-16898427 REVERSE LENGTH=213
Cluster-26.3505	1.23454	6.68138	2.14e-20	1.24e-18	1.51677	6.68138	6.57e-30	4.63e-27	co-up-regulated	AT3G61640.1	AGP20, AtAGP20	Symbols: AGP20, AtAGP20 | arabinogalactan protein 20 | chr3:22810283-22810629 REVERSE LENGTH=74
Cluster-26.7332	1.7198	2.25548	1.17e-13	3.26e-12	1.05489	2.25548	2.04e-05	0.000330337	co-up-regulated	AT1G16350.1	Aldolase-type TIM barrel family protein	Symbols: | Aldolase-type TIM barrel family protein | chr1:5590951-5592872 FORWARD LENGTH=502
Cluster-26.5395	1.40008	2.80116	1.91e-12	4.54e-11	1.2312	2.80116	8.62e-10	4.22e-08	co-up-regulated	AT5G19330.1	JcARIA	Symbols: ARIA | ARM repeat protein interacting with ABF2 | chr5:6508095-6512701 REVERSE LENGTH=710
Cluster-26.12375	1.06497	1.14172	0.00193917	0.00883796	1.22618	1.14172	0.000401635	0.00419538	co-up-regulated	AT1G12060.1	ATBAG5, BAG5	Symbols: ATBAG5, BAG5 | BCL-2-associated athanogene 5 | chr1:4076334-4076981 FORWARD LENGTH=215
Cluster-26.9163	1.60326	3.81813	1.64e-17	6.86e-16	1.3764	3.81813	3.61e-13	3.24e-11	co-up-regulated	AT4G21070.1	ATBRCA1, BRCA1	Symbols: ATBRCA1, BRCA1 | breast cancer susceptibility1 | chr4:11248174-11252633 FORWARD LENGTH=941
Cluster-26.2653	1.03952	5.90339	9.94e-11	1.88e-09	2.43826	5.90339	3.44e-51	9.16e-48	co-up-regulated	AT1G02800.1	ATCEL2, CEL2	Symbols: ATCEL2, CEL2 | cellulase 2 | chr1:613386-616103 REVERSE LENGTH=501
Cluster-26.20624	1.10374	5.90055	1.21e-11	2.58e-10	2.44383	5.90055	4.54e-50	1.09e-46	co-up-regulated	AT4G02290.1	JcGH9B13, GH9B13	Symbols: AtGH9B13, GH9B13 | glycosyl hydrolase 9B13 | chr4:1002654-1005125 REVERSE LENGTH=516
Cluster-26.2592	1.1107	5.40414	6.25e-12	1.4e-10	2.55334	5.40414	4.48e-57	1.34e-53	co-up-regulated	AT4G02290.1	JcGH9B13, GH9B13	Symbols: AtGH9B13, GH9B13 | glycosyl hydrolase 9B13 | chr4:1002654-1005125 REVERSE LENGTH=516
Cluster-26.21078	1.51023	4.69812	5.76e-32	8.75e-30	1.09774	4.69812	4.9e-17	7.53e-15	co-up-regulated	AT3G13960.1	JcGRF5, GRF5	Symbols: AtGRF5, GRF5 | growth-regulating factor 5 | chr3:4608526-4610160 FORWARD LENGTH=397
Cluster-26.17016	1.5666	3.95804	4.95e-24	4.13e-22	1.21074	3.95804	1.77e-14	1.97e-12	co-up-regulated	AT1G14440.1	JcHB31, HB31, ZHD4	Symbols: AtHB31, HB31, ZHD4 | homeobox protein 31 | chr1:4939076-4940014 REVERSE LENGTH=312
Cluster-26.13067	1.97693	6.16025	8.89e-09	1.26e-07	1.41971	6.16025	2.74e-05	0.00042636	co-up-regulated	AT3G60970.1	ATMRP15, MRP15, ABCC15	Symbols: ATMRP15, MRP15, ABCC15 | multidrug resistance-associated protein 15 | chr3:22557535-22561575 FORWARD LENGTH=1053
Cluster-26.874	1.71115	3.66918	1.37e-20	8.09e-19	1.00224	3.66918	1.34e-07	3.92e-06	co-up-regulated	AT4G14700.1	ATORC1A, ORC1A	Symbols: ATORC1A, ORC1A | origin recognition complex 1 | chr4:8422236-8424665 FORWARD LENGTH=809
Cluster-26.786	1.28544	5.37389	3.8e-32	5.85e-30	1.09584	5.37389	1.63e-23	4.88e-21	co-up-regulated	AT5G03160.1	ATP58IPK, P58IPK	Symbols: ATP58IPK, P58IPK | homolog of mamallian P58IPK | chr5:750286-752671 FORWARD LENGTH=482
Cluster-26.5873	1.29798	5.69963	1.58e-20	9.29e-19	1.03429	5.69963	1.63e-13	1.55e-11	co-up-regulated	AT3G08730.1	ATPK1, ATPK6, ATS6K1, PK6, PK1, S6K1	Symbols: ATPK1, ATPK6, ATS6K1, PK6, PK1, S6K1 | protein-serine kinase 1 | chr3:2651581-2653363 REVERSE LENGTH=465
Cluster-26.14934	1.9799	3.02948	0.000130918	0.000818167	1.76328	3.02948	0.000609694	0.00602233	co-up-regulated	AT1G09155.1	AtPP2-B15, PP2-B15	Symbols: AtPP2-B15, PP2-B15 | phloem protein 2-B15 | chr1:2949831-2950842 REVERSE LENGTH=289
Cluster-26.3410	1.96389	5.01017	3.06e-34	5.43e-32	1.63032	5.01017	5.66e-24	1.81e-21	co-up-regulated	AT5G08020.1	ATRPA70B, RPA70B	Symbols: ATRPA70B, RPA70B | RPA70-kDa subunit B | chr5:2572107-2574879 FORWARD LENGTH=604
Cluster-44.0	2.00982	1.67155	5.73e-11	1.12e-09	1.70138	1.67155	8.65e-08	2.64e-06	co-up-regulated	AT5G24330.1	ATXR6, SDG34	Symbols: ATXR6, SDG34 | ARABIDOPSIS TRITHORAX-RELATED PROTEIN 6 | chr5:8295245-8296997 REVERSE LENGTH=349
Cluster-26.5612	1.79778	1.42396	9.16e-08	1.09e-06	1.85923	1.42396	2.27e-08	7.95e-07	co-up-regulated	AT5G50300.1	AZG2, ATAZG2	Symbols: AZG2, ATAZG2 | Xanthine/uracil permease family protein | chr5:20466492-20468084 REVERSE LENGTH=530
Cluster-26.4710	1.13088	4.0626	1.83e-07	2.06e-06	1.03162	4.0626	1.83e-06	3.98e-05	co-up-regulated	AT3G61950.1	basic helix-loop-helix (bHLH) DNA-binding superfamily protein	Symbols: | basic helix-loop-helix (bHLH) DNA-binding superfamily protein | chr3:22939661-22941332 FORWARD LENGTH=358
Cluster-26.1250	1.12094	7.21675	1.76e-30	2.44e-28	1.00921	7.21675	5.28e-25	1.86e-22	co-up-regulated	AT5G63810.1	BGAL10	Symbols: BGAL10 | beta-galactosidase 10 | chr5:25537242-25541315 FORWARD LENGTH=741
Cluster-26.20626	2.33745	7.23309	4.23e-27	4.59e-25	1.3403	7.23309	2.36e-10	1.26e-08	co-up-regulated	AT1G62500.1	Bifunctional inhibitor/lipid-transfer protein/seed storage 2S albumin superfamily protein	Symbols: | Bifunctional inhibitor/lipid-transfer protein/seed storage 2S albumin superfamily protein | chr1:23132181-23133074 FORWARD LENGTH=297
Cluster-26.8308	2.9922	6.6279	4.67e-35	8.74e-33	1.74098	6.6279	8.59e-14	8.54e-12	co-up-regulated	AT1G62500.1	Bifunctional inhibitor/lipid-transfer protein/seed storage 2S albumin superfamily protein	Symbols: | Bifunctional inhibitor/lipid-transfer protein/seed storage 2S albumin superfamily protein | chr1:23132181-23133074 FORWARD LENGTH=297
Cluster-26.9102	2.2662	5.60525	1.94e-31	2.89e-29	1.11082	5.60525	7.29e-09	2.85e-07	co-up-regulated	AT1G62500.1	Bifunctional inhibitor/lipid-transfer protein/seed storage 2S albumin superfamily protein	Symbols: | Bifunctional inhibitor/lipid-transfer protein/seed storage 2S albumin superfamily protein | chr1:23132181-23133074 FORWARD LENGTH=297
Cluster-26.12739	1.02707	6.01593	2.16e-21	1.37e-19	1.15665	6.01593	7.11e-27	3.41e-24	co-up-regulated	AT5G42020.1	BIP, BIP2	Symbols: BIP, BIP2 | Heat shock protein 70 (Hsp 70) family protein | chr5:16807697-16810480 REVERSE LENGTH=668
Cluster-26.20563	1.16172	4.60724	2.03e-17	8.45e-16	1.1066	4.60724	6.33e-16	8.43e-14	co-up-regulated	AT5G42020.1	BIP, BIP2	Symbols: BIP, BIP2 | Heat shock protein 70 (Hsp 70) family protein | chr5:16807697-16810480 REVERSE LENGTH=668
Cluster-26.20873	1.23952	9.0994	2.51e-43	8.02e-41	1.17114	9.0994	6.11e-39	6.65e-36	co-up-regulated	AT5G42020.1	BIP, BIP2	Symbols: BIP, BIP2 | Heat shock protein 70 (Hsp 70) family protein | chr5:16807697-16810480 REVERSE LENGTH=668
Cluster-1318.0	1.60579	2.44516	3.67e-09	5.53e-08	1.02987	2.44516	0.000273546	0.00305294	co-up-regulated	AT5G01630.1	BRCA2B, BRCA2(V), ATBRCA2(V) | BRCA2-like B	Symbols: BRCA2B, BRCA2(V), ATBRCA2(V) | BRCA2-like B | chr5:235117-240911 REVERSE LENGTH=1155
Cluster-26.14626	1.09291	3.72258	3.54e-07	3.77e-06	1.00634	3.72258	3.07e-06	6.22e-05	co-up-regulated	AT3G25100.1	JcCDC45 | cell division cycle 45	Symbols: CDC45 | cell division cycle 45 | chr3:9144292-9146082 FORWARD LENGTH=596
Cluster-26.4191	1.63074	3.54652	6.73e-16	2.41e-14	1.20532	3.54652	4.42e-09	1.83e-07	co-up-regulated	AT2G23180.1	JcCYP96A1	Symbols: CYP96A1 | cytochrome P450, family 96, subfamily A, polypeptide 1 | chr2:9874953-9876503 FORWARD LENGTH=516
Cluster-26.6968	1.89209	2.58065	6.04e-18	2.69e-16	1.18568	2.58065	4.58e-07	1.17e-05	co-up-regulated	AT1G27880.1	DEAD/DEAH box RNA helicase family protein	Symbols: | DEAD/DEAH box RNA helicase family protein | chr1:9708940-9713901 FORWARD LENGTH=911
Cluster-26.978	1.66574	1.89857	4.29e-09	6.36e-08	1.12641	1.89857	0.000174474	0.00209342	co-up-regulated	AT3G01330.1	JcDEL3, E2L2, E2FF | DP-E2F-like protein 3	Symbols: DEL3, E2L2, E2FF | DP-E2F-like protein 3 | chr3:124596-126805 REVERSE LENGTH=354
Cluster-26.12318	1.6496	3.01059	2.36e-14	7.18e-13	1.07545	3.01059	1.59e-06	3.51e-05	co-up-regulated	AT1G67320.3	JcPrimPol	Symbols: | DNA primase, large subunit family | chr1:25205520-25208966 REVERSE LENGTH=490
Cluster-26.11528	2.05379	1.16836	8.47e-11	1.62e-09	1.22644	1.16836	0.000553622	0.00555081	co-up-regulated	AT1G10490.1	Domain of unknown function (DUF1726) ;Putative ATPase (DUF699)	Symbols: | Domain of unknown function (DUF1726) ;Putative ATPase (DUF699) | chr1:3453589-3459925 FORWARD LENGTH=1028
Cluster-26.9920	1.90029	6.60596	1.78e-63	1.94e-60	1.57235	6.60596	6.59e-44	1.22e-40	co-up-regulated	AT5G18740.1	Domain of unknown function (DUF3444)	Symbols: | Domain of unknown function (DUF3444) | chr5:6250060-6251352 FORWARD LENGTH=430
Cluster-26.10769	1.6565	2.20439	9.02e-11	1.72e-09	1.12612	2.20439	2.82e-05	0.000435827	co-up-regulated	AT1G21910.1	JcDREB26	Symbols: DREB26 | Integrase-type DNA-binding superfamily protein | chr1:7696655-7697347 FORWARD LENGTH=230
Cluster-26.13455	1.66722	6.30278	4.75e-46	1.78e-43	1.17704	6.30278	1.45e-23	4.39e-21	co-up-regulated	AT3G46940.1	JcDUT1 | DUTP-PYROPHOSPHATASE-LIKE 1	Symbols: DUT1 | DUTP-PYROPHOSPHATASE-LIKE 1 | chr3:17288367-17288867 REVERSE LENGTH=166
Cluster-2004.0	1.67762	2.25106	9.64e-10	1.59e-08	1.65513	2.25106	2.22e-09	9.84e-08	co-up-regulated	AT1G07270.1	ell division control, JcCDC6	Symbols: | Cell division control, Cdc6 | chr1:2229757-2232897 REVERSE LENGTH=505
Cluster-26.20056	1.11318	4.99299	1.41e-12	3.41e-11	1.18945	4.99299	3.65e-14	3.84e-12	co-up-regulated	AT5G07180.1	JcERL2 | ERECTA-like 2	Symbols: ERL2 | ERECTA-like 2 | chr5:2227787-2233232 REVERSE LENGTH=967
Cluster-26.13264	1.86568	5.89506	2.96e-31	4.33e-29	1.78131	5.89506	1.19e-28	6.8e-26	co-up-regulated	AT4G08950.1	JcEXO | Phosphate-responsive 1 family protein	Symbols: EXO | Phosphate-responsive 1 family protein | chr4:5740378-5741322 FORWARD LENGTH=314
Cluster-26.1353	1.1201	9.64029	3.41e-27	3.73e-25	1.03937	9.64029	1.06e-23	3.26e-21	co-up-regulated	AT3G09440.1	Heat shock protein 70 (Hsp 70) family protein	Symbols: | Heat shock protein 70 (Hsp 70) family protein | chr3:2903434-2905632 REVERSE LENGTH=649
Cluster-26.6307	2.71782	3.34878	9.8e-24	7.91e-22	1.17861	3.34878	3.22e-05	0.000488381	co-up-regulated	AT5G27690.1	Heavy metal transport/detoxification superfamily protein	Symbols: | Heavy metal transport/detoxification superfamily protein | chr5:9803796-9805036 FORWARD LENGTH=352
Cluster-26.13676	1.27487	5.30088	2.71e-15	9.16e-14	1.02164	5.30088	2.56e-10	1.37e-08	co-up-regulated	AT5G59970.1	Histone superfamily protein	Symbols: | Histone superfamily protein | chr5:24146352-24146663 REVERSE LENGTH=103
Cluster-26.19778	1.38943	4.7535	1.02e-15	3.61e-14	1.19315	4.7535	6.04e-12	4.26e-10	co-up-regulated	AT5G65360.1	Histone superfamily protein	Symbols: | Histone superfamily protein | chr5:26120099-26120509 REVERSE LENGTH=136
Cluster-26.19954	1.30637	6.45844	3e-20	1.73e-18	1.04058	6.45844	2.05e-13	1.91e-11	co-up-regulated	AT5G65360.1	Histone superfamily protein	Symbols: | Histone superfamily protein | chr5:26120099-26120509 REVERSE LENGTH=136
Cluster-26.20613	1.48766	5.81418	1.99e-25	1.82e-23	1.18329	5.81418	1.22e-16	1.76e-14	co-up-regulated	AT5G65360.1	Histone superfamily protein	Symbols: | Histone superfamily protein | chr5:26120099-26120509 REVERSE LENGTH=136
Cluster-1572.0	1.4029	1.65844	5.77e-07	5.9e-06	1.33778	1.65844	2.06e-06	4.4e-05	co-up-regulated	AT5G05330.1	HMG-box (high mobility group) DNA-binding family protein	Symbols: | HMG-box (high mobility group) DNA-binding family protein | chr5:1577289-1578750 REVERSE LENGTH=220
Cluster-225.0	1.42096	3.47489	1.04e-18	5.03e-17	1.11911	3.47489	1.02e-11	6.98e-10	co-up-regulated	AT4G02450.1	HSP20-like chaperones superfamily protein	Symbols: | HSP20-like chaperones superfamily protein | chr4:1073987-1075765 REVERSE LENGTH=241
Cluster-26.3293	1.32724	6.09665	5.07e-16	1.85e-14	1.08897	6.09665	2.79e-11	1.75e-09	co-up-regulated	AT1G54690.1	HTA3, H2AXB, G-H2AX, GAMMA-H2AX	Symbols: HTA3, H2AXB, G-H2AX, GAMMA-H2AX | gamma histone variant H2AX | chr1:20414607-20415206 REVERSE LENGTH=142
Cluster-761.0	1.58726	4.59345	1.71e-26	1.74e-24	1.08479	4.59345	7.98e-13	6.76e-11	co-up-regulated	AT5G67100.1	JcICU2	Symbols: ICU2 | DNA-directed DNA polymerases | chr5:26776994-26785104 FORWARD LENGTH=1524
Cluster-26.20602	1.10616	2.83559	6.76e-07	6.83e-06	1.23809	2.83559	1.66e-08	5.99e-07	co-up-regulated	AT4G29150.1	JcIQD25 | IQ-domain 25	Symbols: IQD25 | IQ-domain 25 | chr4:14378770-14380340 FORWARD LENGTH=399
Cluster-26.2320	1.7017	2.43143	2.45e-13	6.49e-12	1.35765	2.43143	2.11e-08	7.43e-07	co-up-regulated	AT2G20980.1	JcMCM10	Symbols: MCM10 | minichromosome maintenance 10 | chr2:9011654-9013856 REVERSE LENGTH=396
Cluster-26.9501	2.01129	5.35111	4.6e-53	2.9e-50	1.41714	5.35111	1.15e-26	5.29e-24	co-up-regulated	AT2G16440.1	JcMCM4	Symbols: MCM4 | Minichromosome maintenance (MCM2/3/5) family protein | chr2:7126536-7130665 REVERSE LENGTH=847
Cluster-26.1275	1.80457	5.1952	8.98e-36	1.83e-33	1.23654	5.1952	2.08e-17	3.49e-15	co-up-regulated	AT2G07690.1	JcMCM5	Symbols: MCM5 | Minichromosome maintenance (MCM2/3/5) family protein | chr2:3523379-3527388 REVERSE LENGTH=727
Cluster-26.15106	1.88289	5.02632	7.1e-47	2.84e-44	1.3841	5.02632	1.65e-25	6.4e-23	co-up-regulated	AT5G44635.1	JcMCM6	Symbols: MCM6 | minichromosome maintenance (MCM2/3/5) family protein | chr5:18006431-18010542 REVERSE LENGTH=831
Cluster-26.3621	2.88078	3.97961	3.16e-45	1.15e-42	1.31248	3.97961	1.01e-09	4.85e-08	co-up-regulated	AT5G09590.1	JcMTHSC70-2, HSC70-5	Symbols: MTHSC70-2, HSC70-5 | mitochondrial HSO70 2 | chr5:2975721-2978508 FORWARD LENGTH=682
Cluster-1711.0	1.17286	3.34759	7.06e-10	1.18e-08	1.16853	3.34759	9e-10	4.4e-08	co-up-regulated	AT5G65120.1	unknown protein	Symbols: | unknown protein; BEST Arabidopsis thaliana protein match is: unknown protein (TAIR:AT5G10110.1); Has 30201 Blast hits to 17322 proteins in 780 species: Archae - 12; Bacteria - 1396; Metazoa - 17338; Fungi - 3422; Plants - 5037; Viruses - 0; Other Eukaryotes - 2996 (source: NCBI BLink). | chr5:26013274-26014504 FORWARD LENGTH=317
Cluster-1770.0	1.60819	0.626046	4.76e-05	0.000331878	1.47474	0.626046	0.000255657	0.00289781	co-up-regulated	AT5G20635.1	unknown protein	Symbols: | FUNCTIONS IN: molecular_function unknown; INVOLVED IN: biological_process unknown; LOCATED IN: keratin filament, chloroplast; CONTAINS InterPro DOMAIN/s: Keratin, high sulphur B2 protein (InterPro:IPR002494); Has 6153 Blast hits to 2882 proteins in 265 species: Archae - 6; Bacteria - 47; Metazoa - 4777; Fungi - 68; Plants - 187; Viruses - 30; Other Eukaryotes - 1038 (source: NCBI BLink…
Cluster-26.1045	1.52379	2.17044	8.03e-06	6.54e-05	1.19619	2.17044	0.000543551	0.00545439	co-up-regulated	AT5G61865.1	unknown protein	Symbols: | unknown protein; Has 30201 Blast hits to 17322 proteins in 780 species: Archae - 12; Bacteria - 1396; Metazoa - 17338; Fungi - 3422; Plants - 5037; Viruses - 0; Other Eukaryotes - 2996 (source: NCBI BLink). | chr5:24847395-24849706 FORWARD LENGTH=417
Cluster-26.10550	1.67962	6.06769	5.1e-51	2.78e-48	1.20442	6.06769	1.46e-26	6.6e-24	co-up-regulated	AT1G44900.1	JcMCM2, ATMCM2	Symbols: MCM2, ATMCM2 | minichromosome maintenance (MCM2/3/5) family protein | chr1:16970291-16974457 FORWARD LENGTH=936
Cluster-26.14774	1.55573	4.17426	1.94e-14	5.95e-13	1.06482	4.17426	2.01e-07	5.65e-06	co-up-regulated	XP_012066526.1	protodermal factor 1	protodermal factor 1 [Jatropha curcas]
Cluster-26.15607	1.16027	1.71722	0.000312048	0.0017663	1.47589	1.71722	2.85e-06	5.86e-05	co-up-regulated	XP_012077663.1	uncharacterized protein	uncharacterized protein LOC105638463 [Jatropha curcas]
Cluster-26.16183	1.72485	4.72354	2.26e-43	7.43e-41	1.403	4.72354	2.15e-28	1.2e-25	co-up-regulated	AT3G23740.1	unknown protein	Symbols: | unknown protein; FUNCTIONS IN: molecular_function unknown; INVOLVED IN: biological_process unknown; LOCATED IN: chloroplast; EXPRESSED IN: 9 plant structures; EXPRESSED DURING: C globular stage, F mature embryo stage, petal differentiation and expansion stage, E expanded cotyledon stage, D bilateral stage; BEST Arabidopsis thaliana protein match is: unknown protein (TAIR:AT4G14120.1); …
Cluster-26.18407	2.84574	2.13598	2.42e-24	2.05e-22	1.10604	2.13598	0.000761498	0.00726146	co-up-regulated	XP_012085731.1	uncharacterized protein	uncharacterized protein LOC105644851 isoform X1 [Jatropha curcas]
Cluster-26.19068	1.48218	3.7359	2.13e-15	7.29e-14	1.06252	3.7359	2.36e-08	8.27e-07	co-up-regulated	AT1G04730.1	JcCTF18	Symbols: CTF18 | P-loop containing nucleoside triphosphate hydrolases superfamily protein | chr1:1325385-1331086 REVERSE LENGTH=943
Cluster-26.4918	1.88975	-0.0418272	0.000500814	0.00267514	2.00665	-0.0418272	0.000148829	0.00183821	co-up-regulated	POPTR_0013s12360.1	JcJGI2.0	novel chromosome:JGI2.0:13:12977292:12977827:-1 gene:POPTR_0013s12360 transcript:POPTR_0013s12360.1
Cluster-26.9214	1.65963	2.93517	1.99e-15	6.85e-14	1.12764	2.93517	2.01e-07	5.65e-06	co-up-regulated	AT2G37960.1	unknown protein	Symbols: | unknown protein; BEST Arabidopsis thaliana protein match is: unknown protein (TAIR:AT3G54060.2); Has 418 Blast hits to 247 proteins in 92 species: Archae - 0; Bacteria - 163; Metazoa - 49; Fungi - 80; Plants - 28; Viruses - 0; Other Eukaryotes - 98 (source: NCBI BLink). | chr2:15886962-15889180 REVERSE LENGTH=480
Cluster-26.93	2.04742	0.963973	2.94e-07	3.17e-06	2.43868	0.963973	7.77e-11	4.59e-09	co-up-regulated	AT1G16820.1	vacuolar ATP synthase catalytic subunit-related	Symbols: | vacuolar ATP synthase catalytic subunit-related / V-ATPase-related / vacuolar proton pump-related | chr1:5757199-5758464 REVERSE LENGTH=93
Cluster-26.9312	1.41472	3.75829	1.1e-15	3.86e-14	1.14861	3.75829	1.16e-10	6.63e-09	co-up-regulated	XP_012081193.1	uncharacterized protein	uncharacterized protein LOC105641288 [Jatropha curcas]
Cluster-570.0	1.20755	0.901903	0.00156431	0.00730629	1.2434	0.901903	0.000978124	0.00890227	co-up-regulated	AT3G24330.1	O-Glycosyl hydrolases family 17 protein	Symbols: | O-Glycosyl hydrolases family 17 protein | chr3:8830336-8831838 FORWARD LENGTH=500
Cluster-26.17569	1.66451	2.88455	5.57e-13	1.41e-11	1.4677	2.88455	2.92e-10	1.55e-08	co-up-regulated	AT1G26840.1	JcORC6, ATORC6	Symbols: ORC6, ATORC6 | origin recognition complex protein 6 | chr1:9298822-9300603 FORWARD LENGTH=284
Cluster-26.15852	1.59452	4.86109	3.77e-23	2.84e-21	1.14721	4.86109	1.47e-12	1.18e-10	co-up-regulated	AT2G42840.1	JcPDF1	Symbols: PDF1 | protodermal factor 1 | chr2:17826327-17827426 REVERSE LENGTH=306
Cluster-609.2	1.55455	3.31122	3.53e-17	1.42e-15	1.08139	3.31122	1.44e-08	5.29e-07	co-up-regulated	AT1G67630.1	JcPOLA2	Symbols: POLA2 | DNA polymerase alpha 2 | chr1:25344573-25348287 REVERSE LENGTH=620
Cluster-26.19824	1.70931	5.23689	3.82e-38	9.34e-36	1.17852	5.23689	1.35e-18	2.61e-16	co-up-regulated	AT4G02060.1	JcPRL, MCM7	Symbols: PRL, MCM7 | Minichromosome maintenance (MCM2/3/5) family protein | chr4:901484-905297 FORWARD LENGTH=716
Cluster-748.0	2.27571	4.59672	0.000282794	0.00162304	3.20511	4.59672	7.26e-07	1.76e-05	co-up-regulated	AT1G12030.1	Protein of unknown function (DUF506)	Symbols: | Protein of unknown function (DUF506) | chr1:4064751-4066319 REVERSE LENGTH=295
Cluster-26.879	1.64979	2.26122	1.49e-11	3.16e-10	1.11804	2.26122	1.44e-05	0.000243835	co-up-regulated	AT3G05740.1	JcRECQI1	Symbols: RECQI1 | RECQ helicase l1 | chr3:1698180-1701228 FORWARD LENGTH=606
Cluster-26.90	1.50259	2.16359	2.43e-09	3.74e-08	1.15167	2.16359	1.07e-05	0.000188506	co-up-regulated	AT1G79890.1	JcRECQI1	Symbols: | RAD3-like DNA-binding helicase protein | chr1:30048655-30052203 FORWARD LENGTH=882
Cluster-26.5974	1.16445	2.41966	1.91e-07	2.14e-06	1.09858	2.41966	1.17e-06	2.67e-05	co-up-regulated	AT5G27680.1	JcRECQSIM	Symbols: RECQSIM | RECQ helicase SIM | chr5:9794244-9798637 REVERSE LENGTH=858
Cluster-1102.0	1.8418	3.28715	6e-26	5.68e-24	1.35824	3.28715	8.84e-14	8.76e-12	co-up-regulated	AT3G14740.2	RING/FYVE/PHD zinc finger superfamily protein	Symbols: | RING/FYVE/PHD zinc finger superfamily protein | chr3:4952185-4953306 REVERSE LENGTH=343
Cluster-1789.0	1.7272	3.89736	2.18e-28	2.56e-26	1.12413	3.89736	3.6e-12	2.67e-10	co-up-regulated	AT2G24490.1	JcRPA2, ATRPA2, ROR1, ATRPA32A, RPA32A	Symbols: RPA2, ATRPA2, ROR1, ATRPA32A, RPA32A | replicon protein A2 | chr2:10398651-10400416 REVERSE LENGTH=279
Cluster-26.17800	1.50511	2.37085	8.42e-08	1.01e-06	1.28259	2.37085	5.93e-06	0.000112234	co-up-regulated	AT4G22970.1	JcRSW4, AESP, ESP	Symbols: RSW4, AESP, ESP | homolog of separase | chr4:12033703-12043572 REVERSE LENGTH=2180
Cluster-26.410	1.56388	0.454051	0.00114746	0.00556506	2.28679	0.454051	5.18e-08	1.68e-06	co-up-regulated	AT4G38840.1	SAUR-like auxin-responsive protein family	Symbols: | SAUR-like auxin-responsive protein family | chr4:18125174-18125473 REVERSE LENGTH=99
Cluster-1106.0	3.02698	3.71007	2.29e-43	7.43e-41	1.9883	3.71007	2.61e-18	4.88e-16	co-up-regulated	AT1G20330.1	SMT2, CVP1, FRL1 | sterol methyltransferase 2	Symbols: SMT2, CVP1, FRL1 | sterol methyltransferase 2 | chr1:7038968-7040053 REVERSE LENGTH=361
Cluster-1377.0	2.05911	1.89206	3.65e-15	1.22e-13	1.31299	1.89206	4.17e-06	8.17e-05	co-up-regulated	AT3G59550.1	JcSYN3, ATRAD21.2, ATSYN3	Symbols: SYN3, ATRAD21.2, ATSYN3 | Rad21/Rec8-like family protein | chr3:21997262-22000496 FORWARD LENGTH=693
Cluster-803.1	1.4739	3.47235	5.56e-15	1.81e-13	1.2251	3.47235	1.39e-10	7.78e-09	co-up-regulated	AT4G02110.1	transcription coactivators	Symbols: | transcription coactivators | chr4:935191-940191 FORWARD LENGTH=1329
Cluster-26.9644	2.09134	3.31557	1.2e-28	1.47e-26	1.60006	3.31557	2.61e-16	3.66e-14	co-up-regulated	AT3G42660.1	transducin family protein / WD-40 repeat family protein	Symbols: | transducin family protein / WD-40 repeat family protein | chr3:14751280-14755701 FORWARD LENGTH=953
Cluster-26.13221	1.27628	5.17497	1.44e-18	6.86e-17	1.0307	5.17497	1.48e-12	1.18e-10	co-up-regulated	AT5G12920.2	Transducin/WD40 repeat-like superfamily protein	Symbols: | Transducin/WD40 repeat-like superfamily protein | chr5:4077917-4082585 REVERSE LENGTH=572
Cluster-286.0	1.09798	2.71348	1.35e-06	1.28e-05	1.0383	2.71348	5.26e-06	0.000100485	co-up-regulated	AT3G27640.1	Transducin/WD40 repeat-like superfamily protein	Symbols: | Transducin/WD40 repeat-like superfamily protein | chr3:10232307-10235467 FORWARD LENGTH=535
Cluster-26.8102	1.62003	1.70689	2.39e-08	3.12e-07	1.31083	1.70689	1.14e-05	0.000199289	co-up-regulated	AT5G05240.1	Uncharacterised conserved protein (UCP030365)	Symbols: | Uncharacterised conserved protein (UCP030365) | chr5:1554023-1556230 REVERSE LENGTH=530
Cluster-199.0	1.4936	2.4166	6.36e-12	1.43e-10	1.06321	2.4166	2.97e-06	6.06e-05	co-up-regulated	AT4G19980.1	unknown protein	Symbols: | unknown protein; FUNCTIONS IN: molecular_function unknown; INVOLVED IN: biological_process unknown; LOCATED IN: chloroplast; EXPRESSED IN: root, pedicel; EXPRESSED DURING: 4 anthesis; Has 30201 Blast hits to 17322 proteins in 780 species: Archae - 12; Bacteria - 1396; Metazoa - 17338; Fungi - 3422; Plants - 5037; Viruses - 0; Other Eukaryotes - 2996 (source: NCBI BLink). | chr4:1082815…
Cluster-26.4361	1.85032	1.59505	1.73e-11	3.64e-10	1.47248	1.59505	4.64e-07	1.18e-05	co-up-regulated	AT5G52950.1	unknown protein	Symbols: | unknown protein; Has 30201 Blast hits to 17322 proteins in 780 species: Archae - 12; Bacteria - 1396; Metazoa - 17338; Fungi - 3422; Plants - 5037; Viruses - 0; Other Eukaryotes - 2996 (source: NCBI BLink). | chr5:21473887-21476939 REVERSE LENGTH=948
Cluster-326.0	1.44054	2.95322	1.42e-14	4.46e-13	1.05253	2.95322	5.41e-08	1.74e-06	co-up-regulated	AT5G54970.1	unknown protein	Symbols: | unknown protein; BEST Arabidopsis thaliana protein match is: unknown protein (TAIR:AT4G26960.1); Has 1807 Blast hits to 1807 proteins in 277 species: Archae - 0; Bacteria - 0; Metazoa - 736; Fungi - 347; Plants - 385; Viruses - 0; Other Eukaryotes - 339 (source: NCBI BLink). | chr5:22313271-22313648 FORWARD LENGTH=125
Cluster-405.0	1.89859	3.97384	6.92e-33	1.13e-30	1.57881	3.97384	2.48e-22	6.83e-20	co-up-regulated	AT3G56870.1	unknown protein	Symbols: | unknown protein; Has 204 Blast hits to 201 proteins in 58 species: Archae - 0; Bacteria - 10; Metazoa - 72; Fungi - 8; Plants - 41; Viruses - 0; Other Eukaryotes - 73 (source: NCBI BLink). | chr3:21053077-21055518 FORWARD LENGTH=700
Cluster-26.9506	2.114	3.21883	2.55e-23	1.95e-21	1.43976	3.21883	6.36e-11	3.79e-09	co-up-regulated	AT4G14130.1	JcXTR7, XTH15	Symbols: XTR7, XTH15 | xyloglucan endotransglucosylase/hydrolase 15 | chr4:8137161-8138196 REVERSE LENGTH=289
Cluster-26.7981	1.39474	3.24733	3.39e-18	1.56e-16	1.02982	3.24733	6.36e-10	3.2e-08	co-up-regulated	AT3G02820.1	zinc knuckle (CCHC-type) family protein	Symbols: | zinc knuckle (CCHC-type) family protein | chr3:611573-613294 FORWARD LENGTH=282
