# Supplementary material for: Comparative transcriptome analysis of axillary buds in response to the shoot branching regulators gibberellin A3 and 6-benzyladenine in Jatropha curcas
Source: Sci Rep. 2017 Sep 12;7:11417. doi: 10.1038/s41598-017-11588-0 (PMC5595854; doi:10.1038/s41598-017-11588-0)
Supplement: Supplementary file 6 — Dataset 5 [file 41598_2017_11588_MOESM6_ESM.xlsx]

## Sheet: Sheet1
Table S6 List of the BA-specific DEGs
Cluster ID	logFC	logCPM	PValue	FDR	GI	description
Cluster-10.0	1.04425	2.09774	0.000258395	0.00150133	XP_012066481.1	4-coumarate--CoA ligase-like 6 isoform X1 [Jatropha curcas]
Cluster-1001.0	1.35023	0.910251	0.00035339	0.00197019	AT4G26190.1	Symbols: | Haloacid dehalogenase-like hydrolase (HAD) superfamily protein | chr4:13262473-13266282 REVERSE LENGTH=1057
Cluster-1010.0	-5.06895	5.40548	4.8e-116	5.75e-112	AT3G14440.1	Symbols: NCED3, ATNCED3, STO1, SIS7 | nine-cis-epoxycarotenoid dioxygenase 3 | chr3:4831678-4833477 REVERSE LENGTH=599
Cluster-1033.0	3.15308	0.0166322	0.00036415	0.00202218	AT2G28710.1	Symbols: | C2H2-type zinc finger family protein | chr2:12322974-12323444 FORWARD LENGTH=156
Cluster-1052.0	1.40244	2.82478	3.1e-11	6.24e-10	AT5G01310.1	Symbols: APTX | APRATAXIN-like | chr5:125304-128960 FORWARD LENGTH=912
Cluster-1537.1	1.0235	4.15042	2.43e-17	9.99e-16	Cluster-1537.1	no_hits_found
Cluster-1065.0	1.20183	2.51931	3.21e-06	2.85e-05	XP_012089878.1	uncharacterized protein LOC105648177 [Jatropha curcas]
Cluster-1068.0	-1.36332	5.75425	2.75e-33	4.65e-31	AT2G16385.1	Symbols: | unknown protein; FUNCTIONS IN: molecular_function unknown; INVOLVED IN: biological_process unknown; LOCATED IN: endomembrane system; BEST Arabidopsis thaliana protein match is: unknown protein (TAIR:AT4G34600.1); Has 35333 Blast hits to 34131 proteins in 2444 species: Archae - 798; Bacteria - 22429; Metazoa - 974; Fungi - 991; Plants - 531; Viruses - 0; Other Eukaryotes - 9610 (source:…
Cluster-1104.0	2.47873	0.475097	4.29e-10	7.42e-09	AT3G49950.1	Symbols: | GRAS family transcription factor | chr3:18522570-18523802 FORWARD LENGTH=410
Cluster-1114.0	1.05826	2.32966	4.9e-07	5.1e-06	AT4G00440.2	Symbols: | Protein of unknown function (DUF3741) | chr4:195176-198225 FORWARD LENGTH=835
Cluster-1120.0	-1.47329	2.25814	1.1e-12	2.7e-11	AT1G01180.1	Symbols: | S-adenosyl-L-methionine-dependent methyltransferases superfamily protein | chr1:75633-76556 FORWARD LENGTH=307
Cluster-1123.0	-1.06124	1.63486	0.000250488	0.0014607	AT5G15190.1	Symbols: | unknown protein; FUNCTIONS IN: molecular_function unknown; INVOLVED IN: biological_process unknown; LOCATED IN: chloroplast; EXPRESSED IN: 17 plant structures; EXPRESSED DURING: LP.04 four leaves visible, 4 anthesis, petal differentiation and expansion stage, E expanded cotyledon stage, D bilateral stage; Has 7 Blast hits to 7 proteins in 3 species: Archae - 0; Bacteria - 0; Metazoa - …
Cluster-1130.0	-1.19884	1.39858	0.00197126	0.00896889	AT4G33820.1	Symbols: | Glycosyl hydrolase superfamily protein | chr4:16217010-16219515 REVERSE LENGTH=570
Cluster-1168.0	-2.20546	0.511746	1.71e-07	1.94e-06	AT3G16360.2	Symbols: AHP4 | HPT phosphotransmitter 4 | chr3:5554351-5555518 FORWARD LENGTH=145
Cluster-1168.1	1.5801	2.76472	7.01e-09	1.01e-07	XP_012069264.1	histidine-containing phosphotransfer protein 4 [Jatropha curcas]
Cluster-12.0	9.33415	1.45871	7.97e-42	2.33e-39	AT5G13180.1	Symbols: ANAC083, VNI2, NAC083 | NAC domain containing protein 83 | chr5:4196643-4197577 FORWARD LENGTH=252
Cluster-1229.0	3.4059	0.0866804	4.03e-05	0.000286132	XP_012084567.1	VQ motif-containing protein 22-like [Jatropha curcas]
Cluster-1244.0	-5.66421	-1.21722	4.3e-05	0.000303088	Cluster-1244.0	no_hits_found
Cluster-1265.0	-1.78154	0.64096	1.08e-06	1.05e-05	AT1G62280.1	Symbols: SLAH1 | SLAC1 homologue 1 | chr1:23007309-23008540 REVERSE LENGTH=385
Cluster-1271.0	-1.08531	1.7046	2.09e-05	0.000157711	AT1G15010.1	Symbols: | unknown protein; BEST Arabidopsis thaliana protein match is: unknown protein (TAIR:AT2G01300.1); Has 71 Blast hits to 71 proteins in 13 species: Archae - 0; Bacteria - 2; Metazoa - 0; Fungi - 0; Plants - 69; Viruses - 0; Other Eukaryotes - 0 (source: NCBI BLink). | chr1:5171215-5171643 FORWARD LENGTH=142
Cluster-1276.0	-1.4198	0.835064	0.000311533	0.00176403	POPTR_0004s15500.1	known chromosome:JGI2.0:4:16134409:16134672:1 gene:POPTR_0004s15500 transcript:POPTR_0004s15500.1 description:"Predicted protein"
Cluster-1297.0	1.24872	1.48007	6.96e-05	0.000465727	AT1G13280.1	Symbols: AOC4 | allene oxide cyclase 4 | chr1:4547624-4548552 FORWARD LENGTH=254
Cluster-1303.0	-1.1526	2.38631	1.02e-08	1.41e-07	AT2G17030.1	Symbols: | F-box family protein with a domain of unknown function (DUF295) | chr2:7399108-7400650 FORWARD LENGTH=407
Cluster-1310.0	1.07814	1.2588	0.000951988	0.00471919	AT5G48390.1	Symbols: ATZIP4 | Tetratricopeptide repeat (TPR)-like superfamily protein | chr5:19612078-19615363 FORWARD LENGTH=936
Cluster-1312.1	-1.59739	0.0911779	0.000352898	0.00196791	EOY19734	novel chromosome:GCA_000403535.1:10:21939436:21962893:-1 gene:TCM_045040 transcript:EOY19734 description:"Copia-like retrotransposable element, putative"
Cluster-1313.0	-1.0582	1.55688	0.00181895	0.00834719	AT1G27990.1	Symbols: | unknown protein; BEST Arabidopsis thaliana protein match is: unknown protein (TAIR:AT5G52420.1); Has 86 Blast hits to 86 proteins in 15 species: Archae - 0; Bacteria - 0; Metazoa - 0; Fungi - 0; Plants - 84; Viruses - 0; Other Eukaryotes - 2 (source: NCBI BLink). | chr1:9752799-9753919 REVERSE LENGTH=271
Cluster-1348.0	1.26928	0.496724	0.000829908	0.00416657	AT1G28130.1	Symbols: GH3.17 | Auxin-responsive GH3 family protein | chr1:9825431-9827883 FORWARD LENGTH=609
Cluster-1349.1	-1.00264	5.15341	1.47e-16	5.62e-15	XP_012068624.1	annexin D3 [Jatropha curcas]
Cluster-1359.0	-5.58896	-1.11771	1.52e-05	0.000117731	POPTR_0010s12620.1	known chromosome:JGI2.0:10:12606526:12607113:1 gene:POPTR_0010s12620 transcript:POPTR_0010s12620.1 description:"Predicted protein"
Cluster-1375.0	1.36184	1.27542	6.83e-06	5.66e-05	AT4G29170.1	Symbols: ATMND1 | Mnd1 family protein | chr4:14382985-14385128 FORWARD LENGTH=230
Cluster-1380.0	-1.13446	2.32803	2.09e-06	1.93e-05	AT5G67150.1	Symbols: | HXXXD-type acyl-transferase family protein | chr5:26795880-26797226 REVERSE LENGTH=448
Cluster-1410.0	1.63286	2.6628	1.74e-13	4.71e-12	AT1G10930.1	Symbols: ATSGS1, RECQ4A, ATRECQ4A | DNA helicase (RECQl4A) | chr1:3648032-3654997 REVERSE LENGTH=1188
Cluster-1427.1	1.02356	4.12301	4.19e-11	8.37e-10	XP_012089907.1	uncharacterized RNA-binding protein C1827.05c [Jatropha curcas]
Cluster-1453.0	-1.08517	4.79191	1.26e-16	4.85e-15	AT3G07310.1	Symbols: | Protein of unknown function (DUF760) | chr3:2328057-2329677 REVERSE LENGTH=368
Cluster-1470.0	-1.29834	2.10624	5.52e-09	8.03e-08	POPTR_0007s08150.1	novel chromosome:JGI2.0:7:6610616:6611153:1 gene:POPTR_0007s08150 transcript:POPTR_0007s08150.1
Cluster-148.0	4.26047	-0.997131	6.25e-05	0.000423204	AT4G15417.1	Symbols: ATRTL1, RTL1 | RNAse II-like 1 | chr4:8821759-8822991 FORWARD LENGTH=264
Cluster-1494.0	-2.76482	-1.05473	0.000170052	0.0010318	AT2G34610.1	Symbols: | unknown protein; BEST Arabidopsis thaliana protein match is: unknown protein (TAIR:AT1G30190.1); Has 342 Blast hits to 279 proteins in 74 species: Archae - 0; Bacteria - 7; Metazoa - 76; Fungi - 18; Plants - 51; Viruses - 0; Other Eukaryotes - 190 (source: NCBI BLink). | chr2:14575467-14576339 FORWARD LENGTH=290
Cluster-1522.0	-1.00144	2.91559	6.15e-06	5.15e-05	AT5G37360.1	Symbols: | unknown protein; FUNCTIONS IN: molecular_function unknown; INVOLVED IN: biological_process unknown; LOCATED IN: chloroplast thylakoid membrane, chloroplast; EXPRESSED IN: 23 plant structures; EXPRESSED DURING: 13 growth stages; Has 1807 Blast hits to 1807 proteins in 277 species: Archae - 0; Bacteria - 0; Metazoa - 736; Fungi - 347; Plants - 385; Viruses - 0; Other Eukaryotes - 339 (so…
Cluster-1537.1	1.21017	4.35919	2.34e-18	1.09e-16	Cluster-1537.1	no_hits_found
Cluster-1543.0	-1.25541	2.17362	1.32e-08	1.8e-07	AT1G67910.1	Symbols: | unknown protein; FUNCTIONS IN: molecular_function unknown; INVOLVED IN: biological_process unknown; LOCATED IN: chloroplast; EXPRESSED IN: 21 plant structures; EXPRESSED DURING: 12 growth stages; BEST Arabidopsis thaliana protein match is: unknown protein (TAIR:AT1G24577.1); Has 167 Blast hits to 167 proteins in 19 species: Archae - 0; Bacteria - 0; Metazoa - 0; Fungi - 0; Plants - 167…
Cluster-1545.0	-1.08532	1.81052	7e-05	0.000468057	AT5G61750.1	Symbols: | RmlC-like cupins superfamily protein | chr5:24812804-24813436 REVERSE LENGTH=210
Cluster-1579.0	-5.58412	-1.32407	0.00010481	0.000673083	AT5G66400.1	Symbols: RAB18, ATDI8 | Dehydrin family protein | chr5:26518511-26519153 REVERSE LENGTH=186
Cluster-1605.0	-2.10369	0.412843	6.29e-06	5.26e-05	AT3G30340.1	Symbols: | nodulin MtN21 /EamA-like transporter family protein | chr3:11956626-11958969 FORWARD LENGTH=364
Cluster-1615.0	-1.96154	2.27948	9.87e-10	1.62e-08	AT5G66816.1	Symbols: | unknown protein; FUNCTIONS IN: molecular_function unknown; INVOLVED IN: biological_process unknown; LOCATED IN: endomembrane system; BEST Arabidopsis thaliana protein match is: unknown protein (TAIR:AT3G50610.1); Has 30201 Blast hits to 17322 proteins in 780 species: Archae - 12; Bacteria - 1396; Metazoa - 17338; Fungi - 3422; Plants - 5037; Viruses - 0; Other Eukaryotes - 2996 (source…
Cluster-1615.1	-1.97254	3.14131	4.1e-07	4.32e-06	AT3G50610.1	Symbols: | unknown protein; BEST Arabidopsis thaliana protein match is: unknown protein (TAIR:AT5G66816.1); Has 125 Blast hits to 60 proteins in 16 species: Archae - 0; Bacteria - 2; Metazoa - 10; Fungi - 4; Plants - 97; Viruses - 0; Other Eukaryotes - 12 (source: NCBI BLink). | chr3:18779723-18780412 REVERSE LENGTH=229
Cluster-1619.0	2.82878	-0.567105	1.4e-05	0.000108774	AT1G19190.1	Symbols: | alpha/beta-Hydrolases superfamily protein | chr1:6623876-6624832 FORWARD LENGTH=318
Cluster-1628.0	-2.02837	0.0639122	0.000270389	0.00156119	POPTR_0036s00260.1	known scaffold:JGI2.0:scaffold_36:221798:222037:1 gene:POPTR_0036s00260 transcript:POPTR_0036s00260.1 description:"Predicted protein"
Cluster-1651.0	2.93224	-1.05615	0.00052722	0.00280307	AT5G46330.1	Symbols: FLS2 | Leucine-rich receptor-like protein kinase family protein | chr5:18791802-18795407 FORWARD LENGTH=1173
Cluster-1665.0	1.9127	0.294145	3.37e-05	0.000243532	AT5G55050.1	Symbols: | GDSL-like Lipase/Acylhydrolase superfamily protein | chr5:22337745-22339741 FORWARD LENGTH=376
Cluster-1675.0	2.05642	-0.0721386	4.03e-06	3.52e-05	AT5G66600.4	Symbols: | Protein of unknown function, DUF547 | chr5:26575105-26578315 REVERSE LENGTH=629
Cluster-169.0	1.26928	0.577489	0.000620338	0.0032301	AT1G48580.1	Symbols: | unknown protein; Has 91 Blast hits to 91 proteins in 40 species: Archae - 0; Bacteria - 0; Metazoa - 49; Fungi - 0; Plants - 28; Viruses - 0; Other Eukaryotes - 14 (source: NCBI BLink). | chr1:17958403-17960610 REVERSE LENGTH=454
Cluster-1693.0	-1.10785	3.64648	6.62e-12	1.48e-10	AT5G40720.1	Symbols: | Domain of unknown function (DUF23) | chr5:16298063-16299893 FORWARD LENGTH=583
Cluster-1698.0	-1.14261	2.38985	2.34e-08	3.06e-07	AT3G07720.1	Symbols: | Galactose oxidase/kelch repeat superfamily protein | chr3:2465439-2467033 FORWARD LENGTH=329
Cluster-1749.0	2.191	-0.441519	0.000501974	0.00267954	AT3G24420.1	Symbols: | alpha/beta-Hydrolases superfamily protein | chr3:8863111-8864883 REVERSE LENGTH=273
Cluster-1769.0	-1.05419	3.0703	0.000166123	0.00101078	AT5G52390.1	Symbols: | PAR1 protein | chr5:21264281-21265173 REVERSE LENGTH=195
Cluster-178.0	1.10663	2.44873	1.01e-07	1.2e-06	AT1G29630.2	Symbols: | 5'-3' exonuclease family protein | chr1:10349587-10353538 FORWARD LENGTH=735
Cluster-1794.0	1.51521	3.50275	1.54e-23	1.2e-21	XP_012079934.1	protein STICHEL-like 2 [Jatropha curcas]
Cluster-1812.0	1.48064	1.94841	1.85e-07	2.09e-06	XP_012071162.1	LOW QUALITY PROTEIN: CLAVATA3/ESR (CLE)-related protein 44 [Jatropha curcas]
Cluster-1816.0	1.27896	1.26942	4.01e-05	0.000284625	AT2G23440.1	Symbols: | unknown protein; FUNCTIONS IN: molecular_function unknown; INVOLVED IN: biological_process unknown; LOCATED IN: endomembrane system; EXPRESSED IN: root; Has 25 Blast hits to 25 proteins in 6 species: Archae - 0; Bacteria - 0; Metazoa - 0; Fungi - 0; Plants - 25; Viruses - 0; Other Eukaryotes - 0 (source: NCBI BLink). | chr2:9979482-9979730 FORWARD LENGTH=82
Cluster-1831.0	-1.69724	0.15865	0.000452041	0.00244457	AT2G02650.1	Symbols: | Ribonuclease H-like superfamily protein | chr2:735411-736546 FORWARD LENGTH=365
Cluster-1868.0	2.68108	-0.589407	0.000534751	0.00283557	Cluster-1868.0	no_hits_found
Cluster-1910.0	-1.32695	4.55407	1.65e-09	2.61e-08	AT2G18480.1	Symbols: | Major facilitator superfamily protein | chr2:8009582-8011243 REVERSE LENGTH=508
Cluster-1925.0	-1.52856	2.7896	2.89e-15	9.77e-14	AT1G55180.1	Symbols: PLDEPSILON, PLDALPHA4 | phospholipase D alpha 4 | chr1:20585057-20587629 REVERSE LENGTH=762
Cluster-1973.0	-1.26695	7.53055	6.61e-51	3.52e-48	XP_012068603.1	protein EARLY RESPONSIVE TO DEHYDRATION 15-like isoform X3 [Jatropha curcas]
Cluster-1996.0	-1.0359	6.34234	7.06e-27	7.36e-25	XP_012069407.1	inactive beta-amylase 9 [Jatropha curcas]
Cluster-2.0	1.30834	1.81352	0.000285604	0.00163681	AT4G39380.2	Symbols: | FUNCTIONS IN: molecular_function unknown; INVOLVED IN: biological_process unknown; LOCATED IN: cellular_component unknown; EXPRESSED IN: 14 plant structures; EXPRESSED DURING: 7 growth stages; BEST Arabidopsis thaliana protein match is: TSL-kinase interacting protein 1 (TAIR:AT2G36960.2). | chr4:18309628-18311874 REVERSE LENGTH=534
Cluster-2009.0	-1.15804	4.00751	1.67e-17	7.01e-16	XP_012074156.1	probable calcium-binding protein CML21 [Jatropha curcas]
Cluster-2012.0	1.19026	1.28858	5.21e-05	0.000360527	AT3G25400.1	Symbols: | CONTAINS InterPro DOMAIN/s: NTP Pyrophosphohydrolase MazG-related, RS21-C6 (InterPro:IPR011394), EAR (InterPro:IPR009039), NTP pyrophosphohydrolase MazG, putative catalytic core (InterPro:IPR004518); Has 1123 Blast hits to 1121 proteins in 452 species: Archae - 22; Bacteria - 753; Metazoa - 81; Fungi - 3; Plants - 83; Viruses - 0; Other Eukaryotes - 181 (source: NCBI BLink). | chr3:921…
Cluster-2014.0	1.03324	4.21839	9.84e-15	3.12e-13	AT5G59500.1	Symbols: | protein C-terminal S-isoprenylcysteine carboxyl O-methyltransferases | chr5:23986024-23987214 FORWARD LENGTH=396
Cluster-2031.0	-1.26798	6.13463	6.11e-12	1.38e-10	AT2G21180.1	Symbols: | unknown protein; BEST Arabidopsis thaliana protein match is: unknown protein (TAIR:AT5G19875.1); Has 124 Blast hits to 124 proteins in 12 species: Archae - 0; Bacteria - 0; Metazoa - 0; Fungi - 0; Plants - 124; Viruses - 0; Other Eukaryotes - 0 (source: NCBI BLink). | chr2:9074956-9075351 REVERSE LENGTH=131
Cluster-205.0	5.09224	-0.464164	0.00014948	0.000924295	AT5G23960.1	Symbols: ATTPS21, TPS21 | terpene synthase 21 | chr5:8092969-8095128 FORWARD LENGTH=547
Cluster-210.0	2.35812	-0.524583	0.000374771	0.00207444	AT5G56960.1	Symbols: | basic helix-loop-helix (bHLH) DNA-binding family protein | chr5:23038703-23041174 REVERSE LENGTH=466
Cluster-26.1002	1.9703	-0.344863	0.000424842	0.00231682	AT4G05120.1	Symbols: ENT3, FUR1, ATENT3 | Major facilitator superfamily protein | chr4:2632886-2634824 REVERSE LENGTH=418
Cluster-26.10049	1.52167	4.67075	6.53e-33	1.08e-30	AT4G37750.1	Symbols: ANT, DRG, CKC, CKC1 | Integrase-type DNA-binding superfamily protein | chr4:17739782-17742189 FORWARD LENGTH=555
Cluster-26.10077	-5.73986	2.08878	1.05e-35	2.12e-33	AT4G37580.1	Symbols: HLS1, COP3, UNS2 | Acyl-CoA N-acyltransferases (NAT) superfamily protein | chr4:17658932-17660564 FORWARD LENGTH=403
Cluster-26.10085	-1.26711	4.51695	9.76e-20	5.32e-18	AT3G18560.1	Symbols: | unknown protein; BEST Arabidopsis thaliana protein match is: unknown protein (TAIR:AT1G49000.1); Has 95 Blast hits to 95 proteins in 13 species: Archae - 0; Bacteria - 0; Metazoa - 0; Fungi - 0; Plants - 95; Viruses - 0; Other Eukaryotes - 0 (source: NCBI BLink). | chr3:6393984-6394571 FORWARD LENGTH=195
Cluster-26.101	1.04038	4.37348	1.52e-17	6.45e-16	Cluster-26.101	no_hits_found
Cluster-26.1014	-1.08176	5.06881	1.59e-13	4.34e-12	Cluster-26.1014	no_hits_found
Cluster-26.10149	-1.37231	0.999124	1.25e-05	9.86e-05	Cluster-26.10149	no_hits_found
Cluster-26.10165	1.56645	2.72484	0.000126007	0.000792228	AT5G40010.1	Symbols: AATP1 | AAA-ATPase 1 | chr5:16020218-16021762 REVERSE LENGTH=514
Cluster-26.10205	1.41909	6.75976	2.1e-53	1.36e-50	XP_012067521.1	D-3-phosphoglycerate dehydrogenase 1, chloroplastic-like [Jatropha curcas]
Cluster-26.10206	-1.11719	3.35911	5.77e-06	4.86e-05	AT3G01970.1	Symbols: WRKY45, ATWRKY45 | WRKY DNA-binding protein 45 | chr3:326614-327159 REVERSE LENGTH=147
Cluster-26.10210	2.64386	-0.656651	0.000430339	0.00234094	AT1G67320.3	Symbols: | DNA primase, large subunit family | chr1:25205520-25208966 REVERSE LENGTH=490
Cluster-26.10238	1.22176	4.8875	9.41e-18	4.12e-16	XP_012073132.1	clustered mitochondria protein homolog [Jatropha curcas]
Cluster-26.10261	-1.35618	5.30232	1.81e-30	2.49e-28	AT2G46640.3	Symbols: | unknown protein; FUNCTIONS IN: molecular_function unknown; INVOLVED IN: biological_process unknown; LOCATED IN: cellular_component unknown; EXPRESSED IN: 20 plant structures; EXPRESSED DURING: 11 growth stages. | chr2:19148792-19150751 FORWARD LENGTH=283
Cluster-26.10278	1.58377	5.15775	4.2e-57	3.25e-54	AT5G02050.1	Symbols: | Mitochondrial glycoprotein family protein | chr5:403239-404244 REVERSE LENGTH=267
Cluster-26.10285	6.17389	-1.02673	0.000152966	0.000942687	AT5G12340.1	Symbols: | unknown protein; BEST Arabidopsis thaliana protein match is: unknown protein (TAIR:AT1G28190.1); Has 30201 Blast hits to 17322 proteins in 780 species: Archae - 12; Bacteria - 1396; Metazoa - 17338; Fungi - 3422; Plants - 5037; Viruses - 0; Other Eukaryotes - 2996 (source: NCBI BLink). | chr5:3992948-3993610 REVERSE LENGTH=220
Cluster-26.10291	1.06111	2.18294	0.000204863	0.00121685	XP_012093215.1	serine carboxypeptidase-like 18 [Jatropha curcas]
Cluster-26.10323	-1.27886	8.5388	8.65e-14	2.47e-12	XP_012066243.1	extensin-2-like [Jatropha curcas]
Cluster-26.1039	1.30049	0.797771	0.000119919	0.000759331	AT4G37740.1	Symbols: AtGRF2, GRF2 | growth-regulating factor 2 | chr4:17725533-17727609 REVERSE LENGTH=535
Cluster-26.10432	-1.47444	3.17167	2.36e-19	1.23e-17	XP_012074339.1	uncharacterized protein LOC105635827 [Jatropha curcas]
Cluster-26.10433	2.21755	4.54389	1.61e-13	4.39e-12	AT3G22910.1	Symbols: | ATPase E1-E2 type family protein / haloacid dehalogenase-like hydrolase family protein | chr3:8116335-8119388 REVERSE LENGTH=1017
Cluster-26.10474	-1.16615	1.50498	0.000210034	0.00124478	AT5G14360.1	Symbols: | Ubiquitin-like superfamily protein | chr5:4631038-4631641 FORWARD LENGTH=163
Cluster-26.10492	1.24454	4.3153	4.05e-20	2.29e-18	Cluster-26.10492	no_hits_found
Cluster-26.10494	-1.1932	7.36644	2.25e-27	2.48e-25	AT3G11660.1	Symbols: NHL1 | NDR1/HIN1-like 1 | chr3:3679031-3679660 REVERSE LENGTH=209
Cluster-26.10499	1.07549	3.09068	1.07e-06	1.04e-05	BGIOSGA006064-PA	novel chromosome:ASM465v1:2:25747074:25750016:-1 gene:BGIOSGA006064 transcript:BGIOSGA006064-TA description:"Putative uncharacterized protein"
Cluster-26.105	1.09617	4.58207	1.88e-16	7.11e-15	Cluster-26.105	no_hits_found
Cluster-26.10501	1.37128	4.205	4.35e-19	2.21e-17	Cluster-26.10501	no_hits_found
Cluster-26.10516	1.04437	7.36888	2.81e-14	8.45e-13	AT5G51750.1	Symbols: ATSBT1.3, SBT1.3 | subtilase 1.3 | chr5:21020266-21022608 FORWARD LENGTH=780
Cluster-26.10528	1.93337	4.31304	2.34e-05	0.000174425	AT5G47530.1	Symbols: | Auxin-responsive family protein | chr5:19281471-19282870 FORWARD LENGTH=395
Cluster-26.1053	1.21956	2.03713	9.94e-08	1.18e-06	AT4G38620.1	Symbols: ATMYB4, MYB4 | myb domain protein 4 | chr4:18053866-18054876 FORWARD LENGTH=282
Cluster-26.10538	-1.5479	0.132619	0.000464343	0.00250207	AT1G70290.1	Symbols: ATTPS8, TPS8, ATTPSC | trehalose-6-phosphatase synthase S8 | chr1:26471286-26474078 REVERSE LENGTH=856
Cluster-26.10556	-1.31214	1.77325	8.22e-08	9.91e-07	AT1G04560.1	Symbols: | AWPM-19-like family protein | chr1:1245070-1245888 FORWARD LENGTH=186
Cluster-26.10576	-1.40043	4.62768	1.77e-05	0.000135138	Cluster-26.10576	no_hits_found
Cluster-26.10584	1.82705	4.12626	5.97e-34	1.04e-31	AT2G01290.1	Symbols: RPI2 | ribose-5-phosphate isomerase 2 | chr2:149192-149989 REVERSE LENGTH=265
Cluster-26.10619	1.32753	4.56446	2.14e-15	7.34e-14	Cluster-26.10619	no_hits_found
Cluster-26.10684	-1.45327	6.75774	5.22e-29	6.55e-27	AT3G22970.1	Symbols: | Protein of unknown function (DUF506) | chr3:8152592-8153881 FORWARD LENGTH=370
Cluster-26.10696	-1.07235	1.81597	1.07e-05	8.49e-05	AT1G15060.1	Symbols: | Uncharacterised conserved protein UCP031088, alpha/beta hydrolase | chr1:5184053-5186856 REVERSE LENGTH=578
Cluster-26.107	1.12597	0.919561	0.000584934	0.00307446	AT4G14180.1	Symbols: AtPRD1, PRD1 | putative recombination initiation defect 1 | chr4:8178330-8183515 FORWARD LENGTH=1268
Cluster-26.10733	1.24776	1.74434	4.92e-07	5.11e-06	AT2G40690.1	Symbols: GLY1, SFD1 | NAD-dependent glycerol-3-phosphate dehydrogenase family protein | chr2:16974107-16976241 FORWARD LENGTH=420
Cluster-26.10734	4.87123	-1.48138	0.00128903	0.00615207	Cluster-26.10734	no_hits_found
Cluster-26.10746	1.91988	6.06716	4.61e-55	3.35e-52	AT1G74110.1	Symbols: CYP78A10 | cytochrome P450, family 78, subfamily A, polypeptide 10 | chr1:27866667-27868368 REVERSE LENGTH=537
Cluster-26.10757	1.66057	0.727662	2.16e-07	2.4e-06	AT4G08150.1	Symbols: KNAT1, BP, BP1 | KNOTTED-like from Arabidopsis thaliana | chr4:5147969-5150610 REVERSE LENGTH=398
Cluster-26.1076	1.38864	2.7265	1.87e-11	3.9e-10	AT1G48460.1	Symbols: | unknown protein; FUNCTIONS IN: molecular_function unknown; INVOLVED IN: biological_process unknown; LOCATED IN: chloroplast envelope; EXPRESSED IN: 21 plant structures; EXPRESSED DURING: 13 growth stages; BEST Arabidopsis thaliana protein match is: unknown protein (TAIR:AT5G63040.1); Has 60 Blast hits to 60 proteins in 14 species: Archae - 0; Bacteria - 0; Metazoa - 0; Fungi - 0; Plant…
Cluster-26.1077	1.32747	2.13497	1.96e-07	2.2e-06	Cluster-26.1077	no_hits_found
Cluster-26.10770	1.8896	0.496555	2.2e-07	2.43e-06	AT1G31320.1	Symbols: LBD4 | LOB domain-containing protein 4 | chr1:11213107-11214032 FORWARD LENGTH=172
Cluster-26.10784	-1.44031	2.72384	6.63e-09	9.55e-08	AT1G68360.1	Symbols: | C2H2 and C2HC zinc fingers superfamily protein | chr1:25621678-25622412 REVERSE LENGTH=244
Cluster-26.10796	1.39508	0.942199	0.00172592	0.0079814	AT2G18690.1	Symbols: | unknown protein; FUNCTIONS IN: molecular_function unknown; INVOLVED IN: biological_process unknown; LOCATED IN: membrane; EXPRESSED IN: 17 plant structures; EXPRESSED DURING: 9 growth stages; CONTAINS InterPro DOMAIN/s: Protein of unknown function DUF975 (InterPro:IPR010380); BEST Arabidopsis thaliana protein match is: unknown protein (TAIR:AT2G18680.1); Has 213 Blast hits to 211 prote…
Cluster-26.10801	1.80556	0.486344	4.06e-05	0.000287902	Cluster-26.10801	no_hits_found
Cluster-26.10810	1.12311	6.16441	1.41e-36	3.1e-34	XP_012092299.1	elongation factor Tu, mitochondrial [Jatropha curcas]
Cluster-26.10907	1.8626	0.506807	0.000397764	0.00218706	AT1G56360.1	Symbols: PAP6, ATPAP6 | purple acid phosphatase 6 | chr1:21098603-21100842 REVERSE LENGTH=466
Cluster-26.10940	1.00008	4.15942	8.38e-08	1.01e-06	XP_012067762.1	14-3-3-like protein GF14 iota [Jatropha curcas]
Cluster-26.10943	4.04228	0.0983755	0.000258394	0.00150133	AT1G70080.1	Symbols: | Terpenoid cyclases/Protein prenyltransferases superfamily protein | chr1:26394669-26397565 REVERSE LENGTH=611
Cluster-26.10973	-1.52703	3.42518	1.84e-12	4.4e-11	AT4G39950.1	Symbols: CYP79B2 | cytochrome P450, family 79, subfamily B, polypeptide 2 | chr4:18525311-18527284 FORWARD LENGTH=541
Cluster-26.1102	-2.98452	2.30958	1.55e-25	1.43e-23	XP_012068831.1	auxin-repressed 12.5 kDa protein [Jatropha curcas]
Cluster-26.11025	3.03611	0.464735	8.15e-11	1.57e-09	AT5G53210.1	Symbols: SPCH | basic helix-loop-helix (bHLH) DNA-binding superfamily protein | chr5:21586606-21588941 REVERSE LENGTH=364
Cluster-26.11032	1.07818	3.1696	5.27e-07	5.45e-06	AT5G65380.1	Symbols: | MATE efflux family protein | chr5:26123241-26126352 REVERSE LENGTH=486
Cluster-26.11044	-1.04494	0.875211	0.00102302	0.00502559	Cluster-26.11044	no_hits_found
Cluster-26.11052	1.08313	2.21192	2.68e-05	0.000197704	XP_012089322.1	probable low-specificity L-threonine aldolase 2 isoform X1 [Jatropha curcas]
Cluster-26.11088	1.32515	5.84104	1.11e-35	2.22e-33	AT5G27330.1	Symbols: | Prefoldin chaperone subunit family protein | chr5:9632997-9634883 REVERSE LENGTH=628
Cluster-26.1110	-4.43087	1.33501	1.13e-16	4.34e-15	AT4G37770.1	Symbols: ACS8 | 1-amino-cyclopropane-1-carboxylate synthase 8 | chr4:17752222-17753925 FORWARD LENGTH=469
Cluster-26.11101	-1.21203	3.92921	1.11e-13	3.11e-12	AT1G05835.1	Symbols: | PHD finger protein | chr1:1762248-1762702 FORWARD LENGTH=127
Cluster-26.11138	-1.35906	1.68233	4.44e-07	4.64e-06	AT5G05260.1	Symbols: CYP79A2 | cytochrome p450 79a2 | chr5:1559778-1561765 REVERSE LENGTH=523
Cluster-26.11150	-2.70197	1.49836	1.37e-19	7.39e-18	AT5G56550.1	Symbols: OXS3, ATOXS3 | oxidative stress 3 | chr5:22895847-22896502 REVERSE LENGTH=172
Cluster-26.11153	-1.02266	5.64243	3.44e-25	3.07e-23	AT1G42550.1	Symbols: PMI1 | plastid movement impaired1 | chr1:15977131-15979734 FORWARD LENGTH=843
	1.46017	3.0643	4.71e-19	2.38e-17	Cluster-26.1116	no_hits_found
Cluster-26.11165	1.83434	2.01537	3.59e-10	6.3e-09	XP_012092251.1	protein FANTASTIC FOUR 1-like [Jatropha curcas]
Cluster-26.11167	1.16564	4.03632	4.89e-19	2.46e-17	AT1G15420.1	Symbols: | CONTAINS InterPro DOMAIN/s: Small-subunit processome, Utp12 (InterPro:IPR007148); Has 764 Blast hits to 656 proteins in 193 species: Archae - 0; Bacteria - 42; Metazoa - 237; Fungi - 154; Plants - 85; Viruses - 23; Other Eukaryotes - 223 (source: NCBI BLink). | chr1:5301794-5303296 REVERSE LENGTH=278
Cluster-26.11176	-1.12193	0.582184	0.00204135	0.00925442	AT5G52450.1	Symbols: | MATE efflux family protein | chr5:21289042-21291749 REVERSE LENGTH=486
Cluster-26.11180	-3.95668	0.917935	8.49e-13	2.1e-11	AT1G56600.1	Symbols: AtGolS2, GolS2 | galactinol synthase 2 | chr1:21207620-21209291 FORWARD LENGTH=335
Cluster-26.11274	1.45377	2.532	7.82e-07	7.82e-06	XP_012081745.1	uncharacterized protein LOC105641759 isoform X1 [Jatropha curcas]
Cluster-26.11288	-1.80489	2.49606	1.21e-11	2.58e-10	Cluster-26.11288	no_hits_found
Cluster-26.1131	-1.46867	0.638948	0.000465704	0.00250715	Cluster-26.1131	no_hits_found
Cluster-26.11316	1.42085	2.22961	8.44e-08	1.01e-06	AT4G39470.1	Symbols: | Tetratricopeptide repeat (TPR)-like superfamily protein | chr4:18359735-18361165 REVERSE LENGTH=341
Cluster-26.11328	-1.21805	8.57902	7.26e-19	3.59e-17	XP_012088155.1	cation channel sperm-associated protein 2-like isoform X1 [Jatropha curcas]
Cluster-26.11338	1.00187	3.66335	2.12e-10	3.85e-09	XP_012068884.1	AP2-like ethylene-responsive transcription factor AIL1 [Jatropha curcas]
Cluster-26.1136	1.81354	5.03974	9.89e-12	2.15e-10	AT5G65640.1	Symbols: bHLH093 | beta HLH protein 93 | chr5:26237137-26238904 FORWARD LENGTH=351
Cluster-26.11399	-1.05254	6.47353	7.22e-28	8.28e-26	AT3G23430.1	Symbols: PHO1, ATPHO1 | phosphate 1 | chr3:8387818-8393242 REVERSE LENGTH=782
Cluster-26.11402	-1.59168	1.49521	1.63e-08	2.2e-07	Cluster-26.11402	no_hits_found
Cluster-26.11411	-1.0915	1.47074	0.000198121	0.0011809	AT5G52450.1	Symbols: | MATE efflux family protein | chr5:21289042-21291749 REVERSE LENGTH=486
Cluster-26.11433	1.58277	4.28854	2.41e-26	2.37e-24	AT2G40230.1	Symbols: | HXXXD-type acyl-transferase family protein | chr2:16803285-16804586 REVERSE LENGTH=433
Cluster-26.11479	-1.00649	4.55498	6.66e-18	2.95e-16	AT4G01410.1	Symbols: | Late embryogenesis abundant (LEA) hydroxyproline-rich glycoprotein family | chr4:578308-578991 FORWARD LENGTH=227
Cluster-26.11492	1.14513	0.838682	0.000502234	0.00268033	AT1G27410.1	Symbols: | DNA repair metallo-beta-lactamase family protein | chr1:9517226-9518743 FORWARD LENGTH=422
Cluster-26.11512	1.06621	2.90342	9.48e-07	9.33e-06	Cluster-26.11512	no_hits_found
Cluster-26.11521	1.25679	0.822922	0.000163431	0.00099642	AT1G10490.1	Symbols: | Domain of unknown function (DUF1726) ;Putative ATPase (DUF699) | chr1:3453589-3459925 FORWARD LENGTH=1028
Cluster-26.11662	-1.40564	1.77458	1.02e-05	8.14e-05	XP_012069812.1	proline-rich 33 kDa extensin-related protein-like [Jatropha curcas]
Cluster-26.11692	1.77952	-0.103886	0.000435842	0.00236765	Cluster-26.11692	no_hits_found
Cluster-26.11699	1.36135	3.34388	1.62e-15	5.65e-14	XP_012074716.1	U3 small nucleolar RNA-associated protein 4-like [Jatropha curcas]
Cluster-26.11743	1.98931	2.07775	5.25e-14	1.54e-12	AT2G41990.1	Symbols: | CONTAINS InterPro DOMAIN/s: Late embryogenesis abundant protein, group 2 (InterPro:IPR004864); BEST Arabidopsis thaliana protein match is: Late embryogenesis abundant (LEA) hydroxyproline-rich glycoprotein family (TAIR:AT4G35170.1); Has 172 Blast hits to 168 proteins in 15 species: Archae - 0; Bacteria - 0; Metazoa - 0; Fungi - 0; Plants - 172; Viruses - 0; Other Eukaryotes - 0 (source…
Cluster-26.11744	1.17284	2.98776	1.14e-10	2.16e-09	POPTR_0016s07700.1	known chromosome:JGI2.0:16:5555081:5555485:1 gene:POPTR_0016s07700 transcript:POPTR_0016s07700.1 description:"Predicted protein"
Cluster-26.11753	1.10017	5.5698	5.99e-11	1.17e-09	Cluster-26.11753	no_hits_found
Cluster-26.11810	-1.33802	0.826785	4.95e-05	0.000343725	AT3G47570.1	Symbols: | Leucine-rich repeat protein kinase family protein | chr3:17527611-17530748 FORWARD LENGTH=1010
Cluster-26.11824	1.22193	2.49104	1.4e-07	1.61e-06	AT3G02000.1	Symbols: ROXY1 | Thioredoxin superfamily protein | chr3:332512-332922 REVERSE LENGTH=136
Cluster-26.11856	1.46711	2.25845	2.33e-09	3.62e-08	AT1G31310.1	Symbols: | hydroxyproline-rich glycoprotein family protein | chr1:11198565-11200025 REVERSE LENGTH=383
Cluster-26.11919	-2.05989	-0.216673	0.000187962	0.00113103	AT3G26040.1	Symbols: | HXXXD-type acyl-transferase family protein | chr3:9519741-9521069 FORWARD LENGTH=442
Cluster-26.1195	-1.16561	2.6018	5.21e-09	7.62e-08	AT4G23880.1	Symbols: | unknown protein; Has 73 Blast hits to 69 proteins in 22 species: Archae - 0; Bacteria - 4; Metazoa - 9; Fungi - 2; Plants - 18; Viruses - 0; Other Eukaryotes - 40 (source: NCBI BLink). | chr4:12415789-12416388 REVERSE LENGTH=199
Cluster-26.1198	-1.05027	3.2292	1.46e-08	1.97e-07	AT4G35160.1	Symbols: | O-methyltransferase family protein | chr4:16730989-16732808 REVERSE LENGTH=382
Cluster-26.11981	1.0092	4.60306	5.84e-14	1.7e-12	XP_012087942.1	60S ribosomal protein L35a-3-like [Jatropha curcas]
Cluster-26.11982	-1.25748	7.56154	8.21e-13	2.04e-11	AT4G28650.1	Symbols: | Leucine-rich repeat transmembrane protein kinase family protein | chr4:14144155-14147276 REVERSE LENGTH=1013
Cluster-26.11985	1.12693	6.39141	6.07e-37	1.37e-34	XP_012089995.1	nucleolar GTP-binding protein 1-like [Jatropha curcas]
Cluster-26.1200	1.07213	3.89342	5.89e-16	2.14e-14	Cluster-26.1200	no_hits_found
Cluster-26.12029	3.14498	1.43726	1.21e-05	9.56e-05	POPTR_0005s16440.1	known chromosome:JGI2.0:5:13184488:13184968:1 gene:POPTR_0005s16440 transcript:POPTR_0005s16440.1 description:"Predicted proteinPutative uncharacterized protein"
Cluster-26.12030	-2.51846	4.00044	1.22e-17	5.25e-16	AT2G44790.1	Symbols: UCC2 | uclacyanin 2 | chr2:18462182-18463232 REVERSE LENGTH=202
Cluster-26.12073	1.12584	4.09448	0.000154465	0.000950705	AT1G73080.1	Symbols: PEPR1, ATPEPR1 | PEP1 receptor 1 | chr1:27484513-27488021 FORWARD LENGTH=1123
Cluster-26.12100	1.32584	5.34462	1.51e-26	1.54e-24	AT5G07280.1	Symbols: EMS1, EXS | Leucine-rich repeat transmembrane protein kinase | chr5:2285088-2288666 FORWARD LENGTH=1192
Cluster-26.12127	-2.98989	4.03138	9.33e-50	4.66e-47	AT1G68800.1	Symbols: BRC2, TCP12 | TCP domain protein 12 | chr1:25847306-25848471 REVERSE LENGTH=356
Cluster-26.12131	-1.29153	5.94384	8.01e-43	2.53e-40	AT4G24400.1	Symbols: CIPK8, SnRK3.13, PKS11, ATCIPK8 | CBL-interacting protein kinase 8 | chr4:12617379-12620481 FORWARD LENGTH=445
Cluster-26.12137	1.02254	1.13559	0.00117498	0.00568012	AT2G01730.1	Symbols: ATCPSF73-II, EDA26, CPSF73-II | cleavage and polyadenylation specificity factor 73 kDa subunit-II | chr2:320597-323845 FORWARD LENGTH=613
Cluster-26.12234	1.24783	2.69411	5.27e-11	1.04e-09	Cluster-26.12234	no_hits_found
Cluster-26.12302	1.13701	2.13564	8.11e-05	0.000535229	Cluster-26.12302	no_hits_found
Cluster-26.1231	4.10547	-1.11939	2.49e-05	0.000184438	AT1G59960.1	Symbols: | NAD(P)-linked oxidoreductase superfamily protein | chr1:22071410-22073067 REVERSE LENGTH=326
Cluster-26.1235	3.16777	0.193602	2.74e-05	0.000201753	POPTR_0005s16430.1	known chromosome:JGI2.0:5:13179792:13180264:1 gene:POPTR_0005s16430 transcript:POPTR_0005s16430.1 description:"Predicted protein"
Cluster-26.12364	-1.07557	2.68794	6.88e-09	9.88e-08	Cluster-26.12364	no_hits_found
Cluster-26.12376	-1.10986	5.22641	9.32e-18	4.09e-16	XP_012065893.1	uncharacterized protein LOC105628989 [Jatropha curcas]
Cluster-26.12405	-1.43812	2.66229	9.95e-08	1.18e-06	AT5G43300.1	Symbols: | PLC-like phosphodiesterases superfamily protein | chr5:17376946-17379070 REVERSE LENGTH=370
Cluster-26.12412	1.43537	4.78857	1.45e-27	1.62e-25	AT1G80050.1	Symbols: APT2, ATAPT2, PHT1.1 | adenine phosphoribosyl transferase 2 | chr1:30111708-30113261 REVERSE LENGTH=192
Cluster-26.12462	-4.5032	5.46842	9.81e-69	1.38e-65	XP_012079122.1	asparagine synthetase [glutamine-hydrolyzing] 1 [Jatropha curcas]
Cluster-26.12482	1.09978	2.8057	6.65e-08	8.11e-07	AT1G52560.1	Symbols: | HSP20-like chaperones superfamily protein | chr1:19574783-19575766 REVERSE LENGTH=232
Cluster-26.12518	1.30677	4.59437	1.23e-20	7.34e-19	XP_012076234.1	uncharacterized protein LOC105637394 [Jatropha curcas]
Cluster-26.12530	-1.38555	6.34277	2.02e-28	2.39e-26	POPTR_0004s15530.1	known chromosome:JGI2.0:4:16139178:16140785:1 gene:POPTR_0004s15530 transcript:POPTR_0004s15530.1 description:"Predicted protein"
Cluster-26.12544	1.64095	1.34149	5.44e-07	5.6e-06	AT3G19500.1	Symbols: | basic helix-loop-helix (bHLH) DNA-binding superfamily protein | chr3:6759289-6760893 REVERSE LENGTH=270
Cluster-26.12577	1.09078	2.47535	0.00145477	0.00684093	AT5G24090.1	Symbols: ATCHIA, CHIA | chitinase A | chr5:8143805-8145153 REVERSE LENGTH=302
Cluster-26.12591	1.11773	4.09374	4.36e-15	1.44e-13	AT3G50850.1	Symbols: | Putative methyltransferase family protein | chr3:18901389-18902144 REVERSE LENGTH=251
Cluster-26.12644	2.32496	0.966923	0.00058529	0.00307566	AT1G09155.1	Symbols: AtPP2-B15, PP2-B15 | phloem protein 2-B15 | chr1:2949831-2950842 REVERSE LENGTH=289
Cluster-26.12652	2.98513	1.81313	0.000146219	0.000906233	Cluster-26.12652	no_hits_found
Cluster-26.12701	-1.03287	6.09543	5.08e-26	4.86e-24	Cluster-26.12701	no_hits_found
Cluster-26.12758	1.04767	1.73561	1.2e-05	9.45e-05	Cluster-26.12758	no_hits_found
Cluster-26.12777	2.96226	0.30415	8.37e-06	6.8e-05	AT3G23250.1	Symbols: MYB15, ATY19, ATMYB15 | myb domain protein 15 | chr3:8309492-8310624 FORWARD LENGTH=285
Cluster-26.12799	-1.62113	6.05387	7.9e-58	6.31e-55	Cluster-26.12799	no_hits_found
Cluster-26.12852	-1.11166	1.19901	0.000685935	0.00353229	Cluster-26.12852	no_hits_found
Cluster-26.12875	-1.28709	4.13054	1.02e-08	1.42e-07	AT2G45180.1	Symbols: | Bifunctional inhibitor/lipid-transfer protein/seed storage 2S albumin superfamily protein | chr2:18626377-18626781 FORWARD LENGTH=134
Cluster-26.12878	1.10222	8.06757	3.15e-42	9.43e-40	XP_012074575.1	heat shock 70 kDa protein, mitochondrial [Jatropha curcas]
Cluster-26.12882	-1.31261	2.37367	7.31e-09	1.04e-07	AT3G05500.1	Symbols: | Rubber elongation factor protein (REF) | chr3:1593540-1594802 FORWARD LENGTH=246
Cluster-26.12976	-1.00553	6.49998	1.78e-23	1.38e-21	XP_012081940.1	ARGOS-like protein [Jatropha curcas]
Cluster-26.130	1.16714	2.72243	2.88e-10	5.11e-09	AT3G50870.1	Symbols: MNP, HAN, GATA18 | GATA type zinc finger transcription factor family protein | chr3:18911112-18912369 FORWARD LENGTH=295
Cluster-26.13008	-1.29076	2.55642	1.47e-05	0.000114159	Cluster-26.13008	no_hits_found
Cluster-26.13022	-2.0478	-0.564656	0.00081286	0.0040947	Cluster-26.13022	no_hits_found
Cluster-26.13047	2.01373	5.87492	4.2e-72	6.71e-69	XP_012089872.1	L-ascorbate oxidase homolog [Jatropha curcas]
Cluster-26.1315	1.0987	2.65298	1.31e-08	1.79e-07	XP_012085442.1	SKI/DACH domain-containing protein 1-like [Jatropha curcas]
Cluster-26.13161	1.70997	7.63102	2.83e-72	4.85e-69	AT4G37750.1	Symbols: ANT, DRG, CKC, CKC1 | Integrase-type DNA-binding superfamily protein | chr4:17739782-17742189 FORWARD LENGTH=555
Cluster-26.13183	1.22505	3.97307	1.9e-18	8.98e-17	AT5G66800.1	Symbols: | unknown protein; BEST Arabidopsis thaliana protein match is: unknown protein (TAIR:AT3G50640.1); Has 1807 Blast hits to 1807 proteins in 277 species: Archae - 0; Bacteria - 0; Metazoa - 736; Fungi - 347; Plants - 385; Viruses - 0; Other Eukaryotes - 339 (source: NCBI BLink). | chr5:26671433-26672116 FORWARD LENGTH=183
Cluster-26.13195	-1.16062	3.42174	1.66e-10	3.06e-09	AT5G04260.1	Symbols: WCRKC2 | WCRKC thioredoxin 2 | chr5:1178901-1180022 REVERSE LENGTH=192
Cluster-26.1320	-1.48463	0.401711	0.000623938	0.00324743	AT5G06800.1	Symbols: | myb-like HTH transcriptional regulator family protein | chr5:2103374-2105680 FORWARD LENGTH=375
Cluster-26.13215	1.12198	3.02415	2.68e-05	0.000197704	AT5G25190.1	Symbols: | Integrase-type DNA-binding superfamily protein | chr5:8707007-8707655 REVERSE LENGTH=181
Cluster-26.13251	-1.33195	1.27384	7.8e-06	6.38e-05	AT5G26010.1	Symbols: | Protein phosphatase 2C family protein | chr5:9085512-9087372 REVERSE LENGTH=331
Cluster-26.13256	-1.00944	7.19591	5.73e-21	3.49e-19	AT5G11590.1	Symbols: TINY2 | Integrase-type DNA-binding superfamily protein | chr5:3727789-3728499 REVERSE LENGTH=236
Cluster-26.13283	1.38482	2.76755	2.08e-13	5.55e-12	AT4G32430.1	Symbols: | Pentatricopeptide repeat (PPR) superfamily protein | chr4:15652982-15655273 FORWARD LENGTH=763
Cluster-26.13314	-1.03796	4.33368	2.06e-11	4.27e-10	Cluster-26.13314	no_hits_found
Cluster-26.13456	1.28902	3.7023	4.25e-15	1.41e-13	Cluster-26.13456	no_hits_found
Cluster-26.13485	-1.74458	-0.117131	0.000381371	0.00210465	Cluster-26.13485	no_hits_found
Cluster-26.135	1.00132	5.35979	1.28e-21	8.38e-20	AT5G11780.1	Symbols: | unknown protein; Has 37 Blast hits to 37 proteins in 12 species: Archae - 0; Bacteria - 0; Metazoa - 0; Fungi - 3; Plants - 34; Viruses - 0; Other Eukaryotes - 0 (source: NCBI BLink). | chr5:3793928-3795983 FORWARD LENGTH=504
Cluster-26.13536	1.40672	0.996256	0.000275316	0.00158581	AT2G40435.1	Symbols: | BEST Arabidopsis thaliana protein match is: transcription regulators (TAIR:AT3G56220.1); Has 289 Blast hits to 289 proteins in 30 species: Archae - 0; Bacteria - 0; Metazoa - 0; Fungi - 0; Plants - 289; Viruses - 0; Other Eukaryotes - 0 (source: NCBI BLink). | chr2:16887048-16888407 FORWARD LENGTH=158
Cluster-26.13543	1.10857	4.39639	2.06e-17	8.53e-16	AT3G62110.1	Symbols: | Pectin lyase-like superfamily protein | chr3:22997313-22999503 REVERSE LENGTH=471
Cluster-26.13597	-1.06753	5.32384	6.07e-18	2.7e-16	AT4G39100.1	Symbols: SHL1 | PHD finger family protein / bromo-adjacent homology (BAH) domain-containing protein | chr4:18218298-18220134 REVERSE LENGTH=228
Cluster-26.13637	1.38582	4.92753	2.3e-26	2.27e-24	XP_012088193.1	UDP-glycosyltransferase 76F1-like [Jatropha curcas]
Cluster-26.1365	1.00084	7.31843	1.23e-30	1.72e-28	AT2G18690.1	Symbols: | unknown protein; FUNCTIONS IN: molecular_function unknown; INVOLVED IN: biological_process unknown; LOCATED IN: membrane; EXPRESSED IN: 17 plant structures; EXPRESSED DURING: 9 growth stages; CONTAINS InterPro DOMAIN/s: Protein of unknown function DUF975 (InterPro:IPR010380); BEST Arabidopsis thaliana protein match is: unknown protein (TAIR:AT2G18680.1); Has 213 Blast hits to 211 prote…
Cluster-26.13697	-1.47296	0.379563	0.000362616	0.00201731	AT2G38600.1	Symbols: | HAD superfamily, subfamily IIIB acid phosphatase | chr2:16145907-16146857 FORWARD LENGTH=251
Cluster-26.13700	-1.62335	2.31835	2.5e-06	2.27e-05	XP_012073681.1	cytokinin riboside 5'-monophosphate phosphoribohydrolase LOG5-like [Jatropha curcas]
Cluster-26.13754	1.35533	2.84151	1.75e-15	6.07e-14	AT4G36930.1	Symbols: SPT | basic helix-loop-helix (bHLH) DNA-binding superfamily protein | chr4:17414167-17415945 FORWARD LENGTH=373
Cluster-26.13805	-2.22849	5.16776	8.17e-36	1.69e-33	XP_012074843.1	ATP-dependent 6-phosphofructokinase 2 [Jatropha curcas]
Cluster-26.13934	1.03725	3.35023	4.12e-09	6.12e-08	AT3G51290.1	Symbols: | Protein of unknown function (DUF630) ;Protein of unknown function (DUF632) | chr3:19039980-19042437 FORWARD LENGTH=634
Cluster-26.13961	-1.18417	6.10109	5.63e-19	2.81e-17	AT2G15890.1	Symbols: MEE14 | maternal effect embryo arrest 14 | chr2:6921196-6921978 REVERSE LENGTH=203
Cluster-26.14051	-1.10544	3.62287	1.18e-10	2.22e-09	AT1G21000.1	Symbols: | PLATZ transcription factor family protein | chr1:7337919-7339088 FORWARD LENGTH=246
Cluster-26.14056	-1.45045	2.05759	2.23e-07	2.46e-06	AT1G01610.1	Symbols: ATGPAT4, GPAT4 | glycerol-3-phosphate acyltransferase 4 | chr1:221950-224255 REVERSE LENGTH=503
Cluster-26.14058	3.15716	0.376593	4.38e-06	3.8e-05	AT1G09390.1	Symbols: | GDSL-like Lipase/Acylhydrolase superfamily protein | chr1:3031264-3033415 FORWARD LENGTH=370
Cluster-26.14102	-1.32955	7.01924	2.57e-18	1.2e-16	AT2G40610.1	Symbols: ATEXPA8, EXP8, ATEXP8, ATHEXP ALPHA 1.11, EXPA8 | expansin A8 | chr2:16949121-16950472 REVERSE LENGTH=253
Cluster-26.14148	1.05826	6.03288	8.08e-22	5.39e-20	XP_012072088.1	DNA replication licensing factor MCM3 [Jatropha curcas]
Cluster-26.14156	-1.19138	5.36247	5.06e-23	3.72e-21	XP_012066427.1	cytochrome P450 97B2, chloroplastic [Jatropha curcas]
Cluster-26.14171	-1.74081	5.14407	3.07e-37	7.14e-35	AT1G69170.1	Symbols: | Squamosa promoter-binding protein-like (SBP domain) transcription factor family protein | chr1:26005626-26007041 FORWARD LENGTH=405
Cluster-26.14237	-1.13978	8.49335	5.64e-27	5.93e-25	AT5G18130.1	Symbols: | unknown protein; BEST Arabidopsis thaliana protein match is: unknown protein (TAIR:AT3G03870.2); Has 1807 Blast hits to 1807 proteins in 277 species: Archae - 0; Bacteria - 0; Metazoa - 736; Fungi - 347; Plants - 385; Viruses - 0; Other Eukaryotes - 339 (source: NCBI BLink). | chr5:5995634-5997165 FORWARD LENGTH=280
Cluster-26.14283	1.13423	5.93068	1.86e-20	1.09e-18	XP_012092336.1	histone H2AX-like [Jatropha curcas]
Cluster-26.14312	-1.03783	3.0141	1.54e-08	2.07e-07	AT3G22740.1	Symbols: HMT3 | homocysteine S-methyltransferase 3 | chr3:8033200-8035710 REVERSE LENGTH=347
Cluster-26.14347	-1.24475	4.47578	0.000121975	0.000770315	XP_012064654.1	lysosomal Pro-X carboxypeptidase-like [Jatropha curcas]
Cluster-26.14385	-1.08696	5.4985	1.18e-15	4.15e-14	AT5G49630.1	Symbols: AAP6 | amino acid permease 6 | chr5:20142681-20146441 REVERSE LENGTH=481
Cluster-26.14391	-2.03235	3.27295	4.39e-19	2.22e-17	Cluster-26.14391	no_hits_found
Cluster-26.14425	-1.34829	1.00548	0.000172278	0.00104346	XP_012074615.1	MADS-box transcription factor 23 [Jatropha curcas]
Cluster-26.1445	1.18748	2.39654	2.11e-09	3.31e-08	AT3G21690.1	Symbols: | MATE efflux family protein | chr3:7638750-7641861 FORWARD LENGTH=506
Cluster-26.14459	-1.2195	6.84812	1.56e-46	6.15e-44	AT5G16110.1	Symbols: | unknown protein; FUNCTIONS IN: molecular_function unknown; INVOLVED IN: biological_process unknown; LOCATED IN: chloroplast; EXPRESSED IN: 24 plant structures; EXPRESSED DURING: 15 growth stages; BEST Arabidopsis thaliana protein match is: unknown protein (TAIR:AT3G02555.1); Has 133 Blast hits to 133 proteins in 18 species: Archae - 0; Bacteria - 0; Metazoa - 0; Fungi - 0; Plants - 133…
Cluster-26.14487	-1.1125	2.56905	1.81e-08	2.42e-07	AT3G25700.1	Symbols: | Eukaryotic aspartyl protease family protein | chr3:9358937-9360295 FORWARD LENGTH=452
Cluster-26.1453	1.48656	1.18193	5.34e-07	5.51e-06	AT1G31050.1	Symbols: | basic helix-loop-helix (bHLH) DNA-binding superfamily protein | chr1:11075720-11079140 REVERSE LENGTH=434
Cluster-26.14549	1.30416	1.79585	1.5e-07	1.72e-06	AT3G57040.1	Symbols: ARR9, ATRR4 | response regulator 9 | chr3:21110059-21111228 FORWARD LENGTH=234
Cluster-26.14561	-1.56543	0.999706	1.14e-06	1.1e-05	AT5G63540.2	Symbols: ATRMI1, BLAP75, RMI1 | Domain of unknown function (DUF1767) | chr5:25441033-25444373 REVERSE LENGTH=677
Cluster-26.14578	-1.38548	5.98891	6.55e-38	1.59e-35	AT5G14340.1	Symbols: AtMYB40, MYB40 | myb domain protein 40 | chr5:4623367-4624779 FORWARD LENGTH=263
Cluster-26.1461	-1.161	2.87592	2.96e-05	0.000216179	Cluster-26.1461	no_hits_found
Cluster-26.14629	1.14085	3.72219	2.63e-13	6.94e-12	AT1G24020.1	Symbols: MLP423 | MLP-like protein 423 | chr1:8500653-8501458 REVERSE LENGTH=155
Cluster-26.14662	1.04934	3.46241	1.99e-12	4.72e-11	AT5G49170.1	Symbols: | unknown protein; BEST Arabidopsis thaliana protein match is: unknown protein (TAIR:AT3G06840.1); Has 1807 Blast hits to 1807 proteins in 277 species: Archae - 0; Bacteria - 0; Metazoa - 736; Fungi - 347; Plants - 385; Viruses - 0; Other Eukaryotes - 339 (source: NCBI BLink). | chr5:19938839-19939482 REVERSE LENGTH=185
Cluster-26.1467	-1.28649	6.40224	1.14e-43	3.85e-41	AT4G27010.2	Symbols: | INVOLVED IN: biological_process unknown; LOCATED IN: cellular_component unknown; EXPRESSED IN: 20 plant structures; EXPRESSED DURING: 10 growth stages; CONTAINS InterPro DOMAIN/s: Ribosome 60S biogenesis N-terminal (InterPro:IPR021714); BEST Arabidopsis thaliana protein match is: unknown protein (TAIR:AT1G72270.1); Has 312 Blast hits to 226 proteins in 103 species: Archae - 0; Bacteria…
Cluster-26.14673	1.74718	0.0178944	0.00011882	0.000753167	Cluster-26.14673	no_hits_found
Cluster-26.14675	-1.91673	-0.133019	0.000127913	0.00080268	XP_012081630.1	probable glucan 1,3-beta-glucosidase A [Jatropha curcas]
Cluster-26.14727	-1.14576	3.48858	9.41e-14	2.67e-12	AT3G25400.1	Symbols: | CONTAINS InterPro DOMAIN/s: NTP Pyrophosphohydrolase MazG-related, RS21-C6 (InterPro:IPR011394), EAR (InterPro:IPR009039), NTP pyrophosphohydrolase MazG, putative catalytic core (InterPro:IPR004518); Has 1123 Blast hits to 1121 proteins in 452 species: Archae - 22; Bacteria - 753; Metazoa - 81; Fungi - 3; Plants - 83; Viruses - 0; Other Eukaryotes - 181 (source: NCBI BLink). | chr3:921…
Cluster-26.14745	1.05897	5.84341	4.55e-27	4.89e-25	AT3G49690.1	Symbols: RAX3, MYB84, ATMYB84 | myb domain protein 84 | chr3:18427941-18429100 FORWARD LENGTH=310
Cluster-26.14820	1.01671	4.8382	2.92e-22	1.99e-20	XP_012090863.1	40S ribosomal protein S28-2 [Jatropha curcas]
Cluster-26.14839	-1.2138	1.25687	0.000125846	0.000791424	XP_012068925.1	uncharacterized protein LOC105631423 isoform X3 [Jatropha curcas]
Cluster-26.14846	1.27961	1.37058	2.61e-06	2.36e-05	XP_012071689.1	patatin-like protein 2 [Jatropha curcas]
Cluster-26.14866	1.97501	-0.289192	0.000161209	0.000984876	Cluster-26.14866	no_hits_found
Cluster-26.14922	1.19001	3.28149	1.81e-14	5.56e-13	XP_012065250.1	uncharacterized protein LOC105628445 [Jatropha curcas]
Cluster-26.14969	1.42556	3.93635	1.82e-16	6.91e-15	XP_012078744.1	zinc finger CCCH domain-containing protein 39 [Jatropha curcas]
Cluster-26.14988	1.66502	0.665308	0.000511204	0.00272456	AT1G08260.1	Symbols: EMB142, EMB2284, POL2A, TIL1, EMB529, ABO4, ESD7 | DNA polymerase epsilon catalytic subunit | chr1:2590944-2606892 FORWARD LENGTH=2161
Cluster-26.14994	1.32365	4.71271	7.57e-35	1.4e-32	POPTR_0007s12180.1	known chromosome:JGI2.0:7:12516315:12516791:-1 gene:POPTR_0007s12180 transcript:POPTR_0007s12180.1 description:"Predicted protein"
Cluster-26.15020	1.65097	3.22706	1.09e-15	3.86e-14	Cluster-26.15020	no_hits_found
Cluster-26.1506	1.30489	3.36583	2.17e-16	8.16e-15	Cluster-26.1506	no_hits_found
Cluster-26.15095	1.21639	5.48345	3.38e-32	5.23e-30	AT1G14060.1	Symbols: | GCK domain-containing protein | chr1:4817354-4817893 REVERSE LENGTH=179
Cluster-26.15186	6.75589	-0.705032	6.32e-06	5.28e-05	Cluster-26.15186	no_hits_found
Cluster-26.15192	1.34186	4.11491	3.12e-19	1.61e-17	XP_012078708.1	EG45-like domain containing protein [Jatropha curcas]
Cluster-26.15247	1.06457	2.48864	6e-08	7.39e-07	Cluster-26.15247	no_hits_found
Cluster-26.15265	-1.01789	8.84653	8.65e-29	1.07e-26	XP_012083841.1	uncharacterized protein DDB_G0287625-like [Jatropha curcas]
Cluster-26.15272	2.32267	3.59824	1.77e-35	3.44e-33	Cluster-26.15272	no_hits_found
Cluster-26.15284	1.21168	2.20769	2.85e-07	3.09e-06	Cluster-26.15284	no_hits_found
Cluster-26.15310	1.10125	5.30934	7.98e-25	6.93e-23	AT3G13898.1	Symbols: | unknown protein; LOCATED IN: endomembrane system; BEST Arabidopsis thaliana protein match is: unknown protein (TAIR:AT5G10310.1). | chr3:4584011-4584334 FORWARD LENGTH=107
Cluster-26.15327	2.80098	-0.883507	0.000349282	0.00195004	XP_012077436.1	GDSL esterase/lipase At1g71691 [Jatropha curcas]
Cluster-26.15328	1.30626	4.97996	2.69e-31	3.98e-29	AT5G61520.1	Symbols: | Major facilitator superfamily protein | chr5:24739358-24741175 REVERSE LENGTH=514
Cluster-26.15336	-1.00084	6.42875	5.96e-19	2.95e-17	Cluster-26.15336	no_hits_found
Cluster-26.1543	1.26005	2.25885	3.56e-08	4.52e-07	AT5G60790.1	Symbols: ATGCN1, GCN1 | ABC transporter family protein | chr5:24453760-24455767 REVERSE LENGTH=595
Cluster-26.15438	-1.21448	7.70911	9.4e-10	1.55e-08	AT3G05600.1	Symbols: | alpha/beta-Hydrolases superfamily protein | chr3:1623485-1624704 REVERSE LENGTH=331
Cluster-26.15483	-1.0661	0.983786	0.000766914	0.00389518	XP_012066243.1	extensin-2-like [Jatropha curcas]
Cluster-26.15537	-1.98885	3.21722	1.12e-13	3.13e-12	XP_012081241.1	probable LRR receptor-like serine/threonine-protein kinase At4g36180 [Jatropha curcas]
Cluster-26.15565	-1.74143	0.601767	1.35e-05	0.000105111	XP_012080421.1	peroxidase 68 [Jatropha curcas]
Cluster-26.15656	-1.79325	5.4205	1.37e-17	5.85e-16	AT4G33790.1	Symbols: CER4, G7, FAR3 | Jojoba acyl CoA reductase-related male sterility protein | chr4:16204325-16207891 REVERSE LENGTH=493
Cluster-26.15686	1.17673	0.377647	0.00179086	0.00824509	AT1G25560.1	Symbols: TEM1, EDF1 | AP2/B3 transcription factor family protein | chr1:8981891-8982976 REVERSE LENGTH=361
Cluster-26.15708	-1.1887	4.91852	2.76e-12	6.46e-11	AT3G10450.1	Symbols: SCPL7 | serine carboxypeptidase-like 7 | chr3:3249544-3252320 FORWARD LENGTH=437
Cluster-26.15736	1.42285	4.95975	2.47e-39	6.51e-37	Cluster-26.15736	no_hits_found
Cluster-26.15743	-1.13838	4.33221	2.45e-19	1.28e-17	AT5G52470.1	Symbols: FIB1, FBR1, ATFIB1, ATFBR1, SKIP7 | fibrillarin 1 | chr5:21294290-21296509 FORWARD LENGTH=308
Cluster-26.15754	-2.02074	7.05114	6.29e-44	2.16e-41	Cluster-26.15754	no_hits_found
Cluster-26.15785	1.41778	5.5928	6.33e-26	5.97e-24	XP_012073727.1	calcium-dependent protein kinase 29 [Jatropha curcas]
Cluster-26.15868	1.28438	5.2162	8.24e-33	1.33e-30	AT4G34760.1	Symbols: | SAUR-like auxin-responsive protein family | chr4:16582471-16582794 REVERSE LENGTH=107
Cluster-26.15886	1.12538	0.880187	0.000544859	0.00288279	AT1G07970.1	Symbols: | CONTAINS InterPro DOMAIN/s: Cytochrome B561-related, N-terminal (InterPro:IPR019176); Has 215 Blast hits to 213 proteins in 79 species: Archae - 0; Bacteria - 6; Metazoa - 131; Fungi - 22; Plants - 42; Viruses - 0; Other Eukaryotes - 14 (source: NCBI BLink). | chr1:2469528-2472518 REVERSE LENGTH=693
Cluster-26.15917	1.37761	3.95165	2.06e-13	5.53e-12	AT5G03790.1	Symbols: ATHB51, LMI1, HB51 | homeobox 51 | chr5:1004985-1006373 FORWARD LENGTH=235
Cluster-26.15921	-1.50611	8.82841	1.8e-43	5.98e-41	XP_012065033.1	DNA primase small subunit [Jatropha curcas]
Cluster-26.15923	1.08138	6.35519	2.89e-16	1.07e-14	AT4G02720.1	Symbols: | unknown protein; FUNCTIONS IN: molecular_function unknown; INVOLVED IN: biological_process unknown; EXPRESSED IN: 25 plant structures; EXPRESSED DURING: 14 growth stages; CONTAINS InterPro DOMAIN/s: Protein of unknown function DUF926 (InterPro:IPR009269); Has 30201 Blast hits to 17322 proteins in 780 species: Archae - 12; Bacteria - 1396; Metazoa - 17338; Fungi - 3422; Plants - 5037; V…
Cluster-26.15935	-1.05805	1.16018	0.00106736	0.00522726	AT1G72970.1	Symbols: HTH, EDA17 | Glucose-methanol-choline (GMC) oxidoreductase family protein | chr1:27452872-27455706 FORWARD LENGTH=594
Cluster-26.15937	1.87822	2.77301	7.4e-20	4.07e-18	AT1G09030.1	Symbols: NF-YB4 | nuclear factor Y, subunit B4 | chr1:2908611-2909030 REVERSE LENGTH=139
Cluster-26.15992	-3.76626	-0.726603	3.57e-05	0.000255959	AT5G63520.1	Symbols: | CONTAINS InterPro DOMAIN/s: F-box domain, Skp2-like (InterPro:IPR022364), FIST C domain (InterPro:IPR019494), FIST domain, N-terminal (InterPro:IPR013702); Has 137 Blast hits to 137 proteins in 56 species: Archae - 0; Bacteria - 88; Metazoa - 6; Fungi - 0; Plants - 32; Viruses - 0; Other Eukaryotes - 11 (source: NCBI BLink). | chr5:25426300-25429093 REVERSE LENGTH=519
Cluster-26.16	-1.76008	3.69047	3.38e-30	4.58e-28	Cluster-26.16	no_hits_found
Cluster-26.16009	1.36788	4.64266	8.49e-38	2.04e-35	AT4G25700.1	Symbols: BETA-OHASE 1, B1, chy1, BCH1 | beta-hydroxylase 1 | chr4:13094142-13095866 REVERSE LENGTH=310
Cluster-26.16048	-1.12758	7.94897	5.25e-30	6.96e-28	Cluster-26.16048	no_hits_found
Cluster-26.16064	-1.06352	1.45186	0.000156935	0.000963184	XP_012077615.1	CBS domain-containing protein CBSX3, mitochondrial [Jatropha curcas]
Cluster-26.16076	-1.28439	0.550804	0.00117201	0.00566807	Cluster-26.16076	no_hits_found
Cluster-26.16089	-1.0305	2.98701	1.59e-07	1.81e-06	AT4G28530.1	Symbols: anac074, NAC074 | NAC domain containing protein 74 | chr4:14090725-14094603 REVERSE LENGTH=352
Cluster-26.16098	1.16009	4.51112	1.46e-23	1.14e-21	AT2G31090.1	| Symbols: | unknown protein; FUNCTIONS IN: molecular_function
Cluster-26.16112	1.25571	4.20943	2.12e-17	8.8e-16	Cluster-26.16112	no_hits_found
Cluster-26.16168	-4.08582	5.20094	8.78e-94	3.51e-90	XP_012076142.1	ATPase family AAA domain-containing protein 3-like [Jatropha curcas]
Cluster-26.16209	2.42928	0.506	6.86e-08	8.36e-07	XP_012079075.1	homeobox-leucine zipper protein ATHB-40 [Jatropha curcas]
Cluster-26.16225	-1.04491	6.58907	3.97e-21	2.49e-19	AT1G02460.1	Symbols: | Pectin lyase-like superfamily protein | chr1:504897-507099 REVERSE LENGTH=491
Cluster-26.16241	-1.32063	7.69292	8.6e-32	1.3e-29	AT5G01820.1	Symbols: ATSR1, SnRK3.15, CIPK14, ATCIPK14, SR1 | serine/threonine protein kinase 1 | chr5:313423-314751 REVERSE LENGTH=442
Cluster-26.16244	-1.28002	1.53353	0.000191422	0.00114666	AES82231	novel chromosome:GCA_000219495.2:7:45077018:45081584:1 gene:MTR_7g110000 transcript:AES82231 description:"boron transporter-like protein"
Cluster-26.1625	-1.29235	6.27285	3.43e-42	1.01e-39	AT2G20520.1	Symbols: FLA6 | FASCICLIN-like arabinogalactan 6 | chr2:8840663-8841406 FORWARD LENGTH=247
Cluster-26.16257	-1.57184	6.63338	4.51e-18	2.04e-16	AT3G01470.1	Symbols: ATHB-1, ATHB1, HD-ZIP-1, HAT5, HB-1 | homeobox 1 | chr3:182648-184034 REVERSE LENGTH=272
Cluster-26.1631	-2.89347	-0.965093	6.68e-05	0.000449028	AT4G35160.1	Symbols: | O-methyltransferase family protein | chr4:16730989-16732808 REVERSE LENGTH=382
Cluster-26.16368	-1.4115	2.95109	5.22e-15	1.7e-13	Cluster-26.16368	no_hits_found
Cluster-26.16430	1.4162	5.72211	8.06e-52	4.71e-49	AT2G04240.1	Symbols: XERICO | RING/U-box superfamily protein | chr2:1461816-1462304 REVERSE LENGTH=162
Cluster-26.1646	1.46795	2.55039	1.15e-07	1.34e-06	Cluster-26.1646	no_hits_found
Cluster-26.16497	1.75023	1.62716	3.29e-05	0.000238806	AT3G13080.1	Symbols: ATMRP3, MRP3, ABCC3 | multidrug resistance-associated protein 3 | chr3:4196019-4201250 REVERSE LENGTH=1514
Cluster-26.16502	1.05624	3.13787	0.000402785	0.00221163	AT3G13080.1	Symbols: ATMRP3, MRP3, ABCC3 | multidrug resistance-associated protein 3 | chr3:4196019-4201250 REVERSE LENGTH=1514
Cluster-26.16515	-1.24676	5.48232	1.17e-17	5.02e-16	AT3G13080.1	Symbols: ATMRP3, MRP3, ABCC3 | multidrug resistance-associated protein 3 | chr3:4196019-4201250 REVERSE LENGTH=1514
Cluster-26.16529	-2.64279	0.591073	3.23e-07	3.46e-06	AT1G68620.1	Symbols: | alpha/beta-Hydrolases superfamily protein | chr1:25766018-25767028 FORWARD LENGTH=336
Cluster-26.16546	1.01261	7.55384	5.26e-28	6.06e-26	AT1G54070.1	Symbols: | Dormancy/auxin associated family protein | chr1:20182683-20183242 FORWARD LENGTH=123
Cluster-26.16583	1.62025	2.69915	0.000115634	0.000734526	Traes_2DL_8727AFC91.1	novel scaffold:IWGSC1.0+popseq:IWGSC_CSS_2DL_scaff_9879196:6220:7061:-1 gene:Traes_2DL_8727AFC91 transcript:Traes_2DL_8727AFC91.1
Cluster-26.16601	1.18748	5.05135	3.89e-30	5.23e-28	AT3G48270.1	Symbols: CYP71A26 | cytochrome P450, family 71, subfamily A, polypeptide 26 | chr3:17876571-17878173 FORWARD LENGTH=489
Cluster-26.16641	1.33809	2.31343	1.76e-10	3.23e-09	XP_012079658.1	UPF0160 protein [Jatropha curcas]
Cluster-26.16645	-1.14263	0.809321	0.00133351	0.0063366	XP_012072954.1	ribosome production factor 2 homolog isoform X1 [Jatropha curcas]
Cluster-26.16687	-1.29498	0.309512	0.00188544	0.00862094	AT2G29360.1	Symbols: | NAD(P)-binding Rossmann-fold superfamily protein | chr2:12603849-12605121 FORWARD LENGTH=271
Cluster-26.16701	1.45144	2.39965	3.42e-13	8.91e-12	Cluster-26.16701	no_hits_found
Cluster-26.16706	-1.62795	1.81733	8.02e-11	1.54e-09	XP_012067304.1	double-stranded RNA-binding protein 3 isoform X2 [Jatropha curcas]
Cluster-26.16707	-1.00863	2.01755	5.93e-05	0.000404456	AT1G23870.1	Symbols: ATTPS9, TPS9 | trehalose-phosphatase/synthase 9 | chr1:8432695-8435506 FORWARD LENGTH=867
Cluster-26.16729	4.57481	0.371795	3.36e-05	0.000242772	AT2G27930.1	Symbols: | PLATZ transcription factor family protein | chr2:11892369-11893488 FORWARD LENGTH=189
Cluster-26.1673	-2.17433	6.31896	5.65e-55	3.98e-52	XP_012067587.1	uncharacterized protein LOC105630397 [Jatropha curcas]
Cluster-26.16733	-1.26683	8.74376	2.38e-22	1.64e-20	AT3G21420.1	Symbols: | 2-oxoglutarate (2OG) and Fe(II)-dependent oxygenase superfamily protein | chr3:7541579-7543221 FORWARD LENGTH=364
Cluster-26.16787	1.0512	5.61481	6.4e-33	1.06e-30	AT1G55510.1	Symbols: BCDH BETA1 | branched-chain alpha-keto acid decarboxylase E1 beta subunit | chr1:20723482-20725505 FORWARD LENGTH=352
Cluster-26.16804	-1.00885	4.6325	5.46e-13	1.39e-11	AT2G37400.1	Symbols: | Tetratricopeptide repeat (TPR)-like superfamily protein | chr2:15696365-15697366 REVERSE LENGTH=333
Cluster-26.16904	-1.52815	1.98029	2.89e-11	5.85e-10	KEH27431	novel chromosome:GCA_000219495.2:5:2649378:2650414:-1 gene:MTR_5g010150 transcript:KEH27431 description:"major intrinsic protein (MIP) family transporter"
Cluster-26.16949	4.03671	1.31253	3.65e-06	3.21e-05	AT1G16060.1	Symbols: ADAP | ARIA-interacting double AP2 domain protein | chr1:5508563-5511609 FORWARD LENGTH=345
Cluster-26.16972	1.10984	6.34183	2.53e-34	4.53e-32	AT5G50080.1	Symbols: ERF110 | ethylene response factor 110 | chr5:20365948-20366835 FORWARD LENGTH=220
Cluster-26.16995	-1.4425	2.20886	6.1e-10	1.03e-08	Cluster-26.16995	no_hits_found
Cluster-26.17057	-1.52058	2.28118	3.48e-07	3.71e-06	AT4G23730.1	Symbols: | Galactose mutarotase-like superfamily protein | chr4:12362955-12364792 FORWARD LENGTH=306
Cluster-26.17071	1.05287	5.36796	5.99e-06	5.03e-05	AT3G21700.3	Symbols: SGP2 | Ras-related small GTP-binding family protein | chr3:7644581-7646190 FORWARD LENGTH=292
Cluster-26.17108	2.82237	2.88171	7.3e-40	2.01e-37	AT4G29730.1	Symbols: NFC5, MSI5 | nucleosome/chromatin assembly factor group C5 | chr4:14559255-14562522 REVERSE LENGTH=487
Cluster-26.17118	-1.425	1.08588	0.00053396	0.002832	AT3G03480.1	Symbols: CHAT | acetyl CoA:(Z)-3-hexen-1-ol acetyltransferase | chr3:828400-829863 REVERSE LENGTH=454
Cluster-26.17120	1.09661	4.53084	1.05e-20	6.32e-19	Cluster-26.17120	no_hits_found
Cluster-26.17124	1.28481	2.00293	2.52e-05	0.000186307	XP_012071266.1	small subunit processome component 20 homolog [Jatropha curcas]
Cluster-26.17174	1.18301	2.37998	4.25e-07	4.46e-06	AT1G29270.1	Symbols: | unknown protein; BEST Arabidopsis thaliana protein match is: unknown protein (TAIR:AT2G40435.1); Has 98 Blast hits to 98 proteins in 15 species: Archae - 0; Bacteria - 0; Metazoa - 0; Fungi - 0; Plants - 98; Viruses - 0; Other Eukaryotes - 0 (source: NCBI BLink). | chr1:10230140-10231021 FORWARD LENGTH=155
Cluster-26.17244	-1.25846	7.42464	6.71e-36	1.4e-33	AT5G18930.1	Symbols: BUD2, SAMDC4 | Adenosylmethionine decarboxylase family protein | chr5:6312172-6313215 REVERSE LENGTH=347
Cluster-26.17247	-1.21611	1.02236	0.000109465	0.000700163	Cluster-26.17247	no_hits_found
Cluster-26.17264	1.48716	3.8062	2.41e-24	2.05e-22	AT1G05680.1	Symbols: UGT74E2 | Uridine diphosphate glycosyltransferase 74E2 | chr1:1703196-1704639 REVERSE LENGTH=453
Cluster-26.17269	-1.39726	1.53101	7.96e-07	7.94e-06	XP_012080273.1	protein DCL, chloroplastic [Jatropha curcas]
Cluster-26.17270	1.03422	2.7153	1.91e-07	2.14e-06	AT4G28110.1	Symbols: AtMYB41, MYB41 | myb domain protein 41 | chr4:13968166-13969384 REVERSE LENGTH=282
Cluster-26.1732	1.63096	4.26635	1.08e-08	1.5e-07	AT1G53460.1	Symbols: | BEST Arabidopsis thaliana protein match is: Ran BP2/NZF zinc finger-like superfamily protein (TAIR:AT1G70650.2); Has 485 Blast hits to 413 proteins in 88 species: Archae - 11; Bacteria - 27; Metazoa - 119; Fungi - 17; Plants - 101; Viruses - 2; Other Eukaryotes - 208 (source: NCBI BLink). | chr1:19954558-19956509 REVERSE LENGTH=314
Cluster-26.17331	-1.16108	8.76739	5.48e-19	2.74e-17	AT2G40435.1	Symbols: | BEST Arabidopsis thaliana protein match is: transcription regulators (TAIR:AT3G56220.1); Has 289 Blast hits to 289 proteins in 30 species: Archae - 0; Bacteria - 0; Metazoa - 0; Fungi - 0; Plants - 289; Viruses - 0; Other Eukaryotes - 0 (source: NCBI BLink). | chr2:16887048-16888407 FORWARD LENGTH=158
Cluster-26.17345	-2.30848	-0.399664	0.000129321	0.000810513	XP_012088155.1	cation channel sperm-associated protein 2-like isoform X1 [Jatropha curcas]
Cluster-26.1736	1.22919	1.25755	0.000135771	0.000845854	Cluster-26.1736	no_hits_found
Cluster-26.17431	-1.11529	5.63896	5.3e-17	2.11e-15	AT3G01140.1	Symbols: MYB106, NOK, AtMYB106 | myb domain protein 106 | chr3:46619-48143 REVERSE LENGTH=388
Cluster-26.17439	1.26175	1.18955	1.03e-05	8.24e-05	Cluster-26.17439	no_hits_found
Cluster-26.1745	1.42004	3.61248	3.36e-22	2.28e-20	AT1G73770.1	Symbols: | FUNCTIONS IN: molecular_function unknown; INVOLVED IN: biological_process unknown; LOCATED IN: mitochondrion; EXPRESSED IN: cultured cell; BEST Arabidopsis thaliana protein match is: Ribosomal protein S24/S35, mitochondrial (TAIR:AT3G18240.2); Has 951 Blast hits to 569 proteins in 87 species: Archae - 0; Bacteria - 746; Metazoa - 33; Fungi - 46; Plants - 57; Viruses - 0; Other Eukaryot…
Cluster-26.17450	-1.59341	3.65468	2.91e-22	1.99e-20	AT5G09360.1	Symbols: LAC14 | laccase 14 | chr5:2906426-2908658 REVERSE LENGTH=569
Cluster-26.17483	-1.79691	3.79506	1.26e-26	1.29e-24	XP_012082366.1	cytokinin riboside 5'-monophosphate phosphoribohydrolase LOG3 [Jatropha curcas]
Cluster-26.17513	-1.10815	5.56978	2.14e-10	3.88e-09	AT5G57550.1	Symbols: XTR3, XTH25 | xyloglucan endotransglucosylase/hydrolase 25 | chr5:23305055-23306384 REVERSE LENGTH=284
Cluster-26.17538	2.20639	4.716	3.54e-16	1.3e-14	Cluster-26.17538	no_hits_found
Cluster-26.17561	1.27069	5.13904	7.95e-37	1.76e-34	AT2G36830.1	Symbols: GAMMA-TIP, TIP1;1, GAMMA-TIP1 | gamma tonoplast intrinsic protein | chr2:15445490-15446336 FORWARD LENGTH=251
Cluster-26.17571	1.02858	1.65465	4.47e-05	0.000313489	AT1G63660.1	Symbols: | GMP synthase (glutamine-hydrolyzing), putative / glutamine amidotransferase, putative | chr1:23604127-23607080 REVERSE LENGTH=534
Cluster-26.17648	1.46632	4.67614	6.48e-29	8.09e-27	AT5G42060.1	Symbols: | DEK, chromatin associated protein | chr5:16818644-16818922 REVERSE LENGTH=92
Cluster-26.17673	-1.02682	2.3584	0.000496133	0.00265546	XP_012069383.1	proline-rich receptor-like protein kinase PERK3 isoform X3 [Jatropha curcas]
Cluster-26.17692	-1.5702	2.39838	7.24e-12	1.61e-10	AT1G15385.1	Symbols: | unknown protein; CONTAINS InterPro DOMAIN/s: Protein of unknown function DUF761, plant (InterPro:IPR008480); Has 6 Blast hits to 6 proteins in 3 species: Archae - 0; Bacteria - 0; Metazoa - 0; Fungi - 0; Plants - 6; Viruses - 0; Other Eukaryotes - 0 (source: NCBI BLink). | chr1:5292976-5293197 REVERSE LENGTH=73
Cluster-26.17722	-2.19844	0.437174	1.17e-07	1.37e-06	GLYMA19G34240.1	novel chromosome:V1.0:19:41870601:41872553:1 gene:GLYMA19G34240 transcript:GLYMA19G34240.1 description:"Uncharacterized protein "
Cluster-26.17727	-1.60069	1.23044	1.86e-05	0.000141434	AT3G14470.1	Symbols: | NB-ARC domain-containing disease resistance protein | chr3:4857940-4861104 FORWARD LENGTH=1054
Cluster-26.17755	1.00511	3.28223	2.26e-10	4.06e-09	AT3G26320.1	Symbols: CYP71B36 | cytochrome P450, family 71, subfamily B, polypeptide 36 | chr3:9644383-9646064 REVERSE LENGTH=500
Cluster-26.17823	1.12313	5.28052	5.26e-16	1.91e-14	AT2G40700.1	Symbols: | P-loop containing nucleoside triphosphate hydrolases superfamily protein | chr2:16976783-16979392 FORWARD LENGTH=609
Cluster-26.17873	1.27737	3.30527	0.00126805	0.0060689	AT5G53750.1	Symbols: | CBS domain-containing protein | chr5:21817416-21818723 FORWARD LENGTH=408
Cluster-26.17882	-1.07653	5.90607	1.75e-19	9.32e-18	XP_012080808.1	probable WRKY transcription factor 33 [Jatropha curcas]
Cluster-26.17915	4.86861	-1.44108	0.00174114	0.00804709	XP_012089137.1	histidine-containing phosphotransfer protein 1-like [Jatropha curcas]
Cluster-26.17916	1.16033	3.86341	2.29e-19	1.2e-17	Cluster-26.17916	no_hits_found
Cluster-26.17937	-1.03383	8.7925	7.14e-16	2.54e-14	AT3G59670.1	Symbols: | unknown protein; BEST Arabidopsis thaliana protein match is: unknown protein (TAIR:AT4G37440.2); Has 77 Blast hits to 77 proteins in 14 species: Archae - 0; Bacteria - 0; Metazoa - 0; Fungi - 0; Plants - 73; Viruses - 0; Other Eukaryotes - 4 (source: NCBI BLink). | chr3:22040485-22042380 FORWARD LENGTH=517
Cluster-26.17939	1.13796	4.54146	0.000346312	0.00193659	Cluster-26.17939	no_hits_found
Cluster-26.18	1.09454	4.06812	2.08e-13	5.55e-12	AT1G09970.2	Symbols: LRR XI-23, RLK7 | Leucine-rich receptor-like protein kinase family protein | chr1:3252408-3255428 FORWARD LENGTH=977
Cluster-26.18011	-1.46919	8.18093	1.64e-53	1.09e-50	Cluster-26.18011	no_hits_found
Cluster-26.18035	-1.35897	0.723235	0.000390223	0.00214905	AT1G67750.1	Symbols: | Pectate lyase family protein | chr1:25401660-25403165 FORWARD LENGTH=408
Cluster-26.18037	-1.14515	3.64058	2.02e-12	4.77e-11	AT2G02710.1	Symbols: PLP, PLPB | PAS/LOV protein B | chr2:758812-760608 REVERSE LENGTH=399
Cluster-26.18055	1.47333	4.71079	2.6e-36	5.53e-34	XP_012085573.1	RING-H2 finger protein ATL51-like [Jatropha curcas]
Cluster-26.18059	1.02754	4.58611	7.39e-15	2.36e-13	XP_012075258.1	UPF0202 protein At1g10490 [Jatropha curcas]
Cluster-26.18060	1.07571	2.48982	4.86e-08	6.07e-07	Cluster-26.18060	no_hits_found
Cluster-26.18064	1.44774	1.62283	0.000113103	0.000720544	AT3G60670.1	Symbols: | PLATZ transcription factor family protein | chr3:22424695-22426074 REVERSE LENGTH=245
Cluster-26.18080	1.08449	6.96523	2.14e-35	4.11e-33	AT3G50310.1	Symbols: MAPKKK20 | mitogen-activated protein kinase kinase kinase 20 | chr3:18648296-18649324 REVERSE LENGTH=342
Cluster-26.18175	-1.01504	3.44533	1.35e-07	1.56e-06	XP_012068919.1	threonine synthase, chloroplastic-like [Jatropha curcas]
Cluster-26.18236	2.50965	1.7347	3.83e-23	2.88e-21	AT5G52450.1	Symbols: | MATE efflux family protein | chr5:21289042-21291749 REVERSE LENGTH=486
Cluster-26.18263	-1.12146	4.76457	6.29e-20	3.49e-18	AT1G76110.1	Symbols: | HMG (high mobility group) box protein with ARID/BRIGHT DNA-binding domain | chr1:28555287-28557465 REVERSE LENGTH=338
Cluster-26.18286	2.37118	5.70383	2.14e-69	3.2e-66	XP_012065776.1	ABC transporter G family member 25 [Jatropha curcas]
Cluster-26.1829	1.49378	4.52179	3.5e-05	0.000252001	XP_012091745.1	protein CHUP1, chloroplastic [Jatropha curcas]
Cluster-26.18329	3.64463	-1.28929	0.000537006	0.00284563	XP_012084004.1	major allergen Pru ar 1-like [Jatropha curcas]
Cluster-26.18365	-1.34644	4.99044	5.99e-16	2.16e-14	AT1G59960.1	Symbols: | NAD(P)-linked oxidoreductase superfamily protein | chr1:22071410-22073067 REVERSE LENGTH=326
Cluster-26.1838	-1.24909	2.00658	5.23e-05	0.000361481	Cluster-26.1838	no_hits_found
Cluster-26.18425	2.17541	3.48855	1.2e-34	2.18e-32	Cluster-26.18425	no_hits_found
Cluster-26.18491	1.04799	1.34795	5.5e-05	0.000378308	AT3G48100.1	Symbols: ARR5, ATRR2, IBC6, RR5 | response regulator 5 | chr3:17759112-17760740 REVERSE LENGTH=184
Cluster-26.18494	-1.40841	3.8433	3.32e-14	9.91e-13	AT2G42610.1	Symbols: LSH10 | Protein of unknown function (DUF640) | chr2:17748005-17748538 FORWARD LENGTH=177
Cluster-26.18510	1.5316	5.2154	9.61e-41	2.74e-38	AT2G47140.1	Symbols: | NAD(P)-binding Rossmann-fold superfamily protein | chr2:19350970-19352059 REVERSE LENGTH=257
Cluster-26.18530	-1.4902	0.561644	9.36e-05	0.000609274	AT3G26700.1	Symbols: | Protein kinase superfamily protein | chr3:9810669-9812356 FORWARD LENGTH=380
Cluster-26.18532	2.30339	0.0733673	0.000167498	0.00101811	AT3G06180.1	Symbols: | Ribosomal protein L34e superfamily protein | chr3:1871705-1873554 FORWARD LENGTH=241
Cluster-26.18558	-1.15218	7.45064	5.13e-27	5.42e-25	AT2G19130.1	Symbols: | S-locus lectin protein kinase family protein | chr2:8293789-8296275 FORWARD LENGTH=828
Cluster-26.18561	-1.02729	2.44962	5.54e-07	5.7e-06	AT4G29190.1	Symbols: | Zinc finger C-x8-C-x5-C-x3-H type family protein | chr4:14392233-14393303 REVERSE LENGTH=356
Cluster-26.1857	1.00942	6.83484	5.21e-18	2.34e-16	Cluster-26.1857	no_hits_found
Cluster-26.18572	1.6012	2.10042	1.17e-11	2.5e-10	AT3G48690.1	Symbols: ATCXE12, CXE12 | alpha/beta-Hydrolases superfamily protein | chr3:18037186-18038160 REVERSE LENGTH=324
Cluster-26.18616	-1.63348	7.96106	1.8e-38	4.54e-36	XP_012087148.1	adenine phosphoribosyltransferase 3 [Jatropha curcas]
Cluster-26.18621	-1.06382	5.05667	4.12e-11	8.22e-10	XP_012074259.1	ABC transporter G family member 22 [Jatropha curcas]
Cluster-26.1867	2.41043	3.81143	1.52e-63	1.74e-60	AT1G15100.1	Symbols: RHA2A | RING-H2 finger A2A | chr1:5193703-5194170 REVERSE LENGTH=155
Cluster-26.18675	1.62986	0.96511	1.5e-07	1.71e-06	AT5G11160.1	Symbols: APT5 | adenine phosphoribosyltransferase 5 | chr5:3550774-3551986 FORWARD LENGTH=191
Cluster-26.18721	1.37152	3.76871	9.38e-21	5.65e-19	XP_012070567.1	uncharacterized protein LOC105632739 [Jatropha curcas]
Cluster-26.18750	-2.12797	3.34488	4.66e-27	4.96e-25	Cluster-26.18750	no_hits_found
Cluster-26.18801	2.69243	0.443049	3.98e-09	5.95e-08	AT4G21200.1	Symbols: ATGA2OX8, GA2OX8 | gibberellin 2-oxidase 8 | chr4:11302751-11306601 FORWARD LENGTH=338
Cluster-26.18834	-1.74608	-0.399215	0.00133172	0.00632938	AT1G77110.1	Symbols: PIN6 | Auxin efflux carrier family protein | chr1:28970855-28974408 FORWARD LENGTH=570
Cluster-26.18843	-1.19441	0.799989	0.000844885	0.00423555	Cluster-26.18843	no_hits_found
Cluster-26.1885	-1.64279	6.69165	5.82e-48	2.68e-45	POPTR_0001s03430.1	novel chromosome:JGI2.0:1:2778476:2779250:1 gene:POPTR_0001s03430 transcript:POPTR_0001s03430.1
Cluster-26.18878	4.87127	-1.32544	0.000977749	0.00482847	AT1G07430.1	Symbols: HAI2 | highly ABA-induced PP2C gene 2 | chr1:2281151-2282656 REVERSE LENGTH=442
Cluster-26.18895	1.11196	1.91008	8.04e-06	6.55e-05	Cluster-26.18895	no_hits_found
Cluster-26.18907	1.01882	3.45088	1.55e-12	3.74e-11	Cluster-26.18907	no_hits_found
Cluster-26.18919	1.26072	4.33885	2.2e-20	1.28e-18	Cluster-26.18919	no_hits_found
Cluster-26.18932	-1.02122	1.20496	0.000827763	0.00415842	XP_012078643.1	probable indole-3-pyruvate monooxygenase YUCCA4 [Jatropha curcas]
Cluster-26.18966	-1.04914	3.88647	1.6e-11	3.37e-10	GLYMA08G41403.1	novel chromosome:V1.0:8:41387730:41388018:1 gene:GLYMA08G41403 transcript:GLYMA08G41403.1 description:"Uncharacterized protein "
Cluster-26.19013	1.09849	2.84262	1.23e-06	1.18e-05	AT5G45310.1	Symbols: | unknown protein; LOCATED IN: endomembrane system; EXPRESSED IN: stem, inflorescence meristem, root, leaf; EXPRESSED DURING: LP.04 four leaves visible; Has 30201 Blast hits to 17322 proteins in 780 species: Archae - 12; Bacteria - 1396; Metazoa - 17338; Fungi - 3422; Plants - 5037; Viruses - 0; Other Eukaryotes - 2996 (source: NCBI BLink). | chr5:18359373-18360796 REVERSE LENGTH=352
Cluster-26.1902	1.06185	3.5396	3.76e-10	6.57e-09	AT4G24710.1	Symbols: | P-loop containing nucleoside triphosphate hydrolases superfamily protein | chr4:12745752-12748995 REVERSE LENGTH=475
Cluster-26.19044	1.07263	5.46495	1.04e-27	1.17e-25	AT5G43250.1	Symbols: NF-YC13 | nuclear factor Y, subunit C13 | chr5:17356174-17356566 REVERSE LENGTH=130
Cluster-26.19047	-2.8737	2.33015	1.4e-16	5.37e-15	XP_012088878.1	lon protease homolog 1, mitochondrial [Jatropha curcas]
Cluster-26.19070	1.07643	1.71472	8.46e-05	0.00055695	AT1G68320.1	Symbols: MYB62, AtMYB62, BW62B, BW62C | myb domain protein 62 | chr1:25603842-25604884 FORWARD LENGTH=286
Cluster-26.1912	1.5536	3.63385	1.87e-20	1.09e-18	XP_012093143.1	nucleobase-ascorbate transporter 4-like [Jatropha curcas]
Cluster-26.19140	-1.08795	5.53378	5.55e-11	1.09e-09	AT5G19260.1	Symbols: | Protein of unknown function (DUF3049) | chr5:6479494-6480360 REVERSE LENGTH=288
Cluster-26.19146	1.21582	5.15068	3.45e-28	4.01e-26	AT1G21890.1	Symbols: | nodulin MtN21 /EamA-like transporter family protein | chr1:7682808-7685581 REVERSE LENGTH=389
Cluster-26.19202	-1.30801	2.28873	1.26e-05	9.87e-05	XP_012082350.1	serine/threonine-protein kinase-like protein CCR1 isoform X1 [Jatropha curcas]
Cluster-26.19218	-1.24195	6.26882	1.14e-29	1.48e-27	AT3G19660.1	Symbols: | unknown protein; Has 16 Blast hits to 16 proteins in 6 species: Archae - 0; Bacteria - 0; Metazoa - 0; Fungi - 0; Plants - 16; Viruses - 0; Other Eukaryotes - 0 (source: NCBI BLink). | chr3:6825678-6825872 REVERSE LENGTH=64
Cluster-26.1923	2.98114	1.23433	1.08e-07	1.26e-06	AT5G39580.1	Symbols: | Peroxidase superfamily protein | chr5:15847281-15849027 REVERSE LENGTH=319
Cluster-26.19333	-1.47502	0.119218	0.000583879	0.00307026	AT2G29420.1	Symbols: ATGSTU7, GST25, GSTU7 | glutathione S-transferase tau 7 | chr2:12618111-12618871 REVERSE LENGTH=227
Cluster-26.19339	-1.73758	5.9258	1.14e-62	1.09e-59	XP_012078524.1	protein FLC EXPRESSOR isoform X2 [Jatropha curcas]
Cluster-26.19410	2.13454	-0.883141	0.000637541	0.00331032	Cluster-26.19410	no_hits_found
Cluster-26.1943	1.0441	5.35954	2.06e-22	1.44e-20	AT1G69940.1	Symbols: ATPPME1, PPME1 | Pectin lyase-like superfamily protein | chr1:26343549-26344971 REVERSE LENGTH=361
Cluster-26.19441	-1.71643	2.68247	4.6e-18	2.08e-16	Cluster-26.19441	no_hits_found
Cluster-26.19456	-1.52155	5.99989	2.46e-33	4.2e-31	Cluster-26.19456	no_hits_found
Cluster-26.1950	-1.05384	5.36062	1.58e-17	6.67e-16	AT1G75750.1	Symbols: GASA1 | GAST1 protein homolog 1 | chr1:28441813-28442284 REVERSE LENGTH=98
Cluster-26.19514	-1.9613	0.741335	1.09e-07	1.28e-06	AT3G26770.1	Symbols: | NAD(P)-binding Rossmann-fold superfamily protein | chr3:9845494-9847079 FORWARD LENGTH=306
Cluster-26.19530	1.50705	4.00884	7.03e-17	2.79e-15	AT4G08500.1	Symbols: MEKK1, ATMEKK1, MAPKKK8, ARAKIN | MAPK/ERK kinase kinase 1 | chr4:5404272-5407062 REVERSE LENGTH=608
Cluster-26.19533	-1.25228	8.53914	2.66e-33	4.53e-31	AT1G11600.1	Symbols: CYP77B1 | cytochrome P450, family 77, subfamily B, polypeptide 1 | chr1:3902090-3903622 FORWARD LENGTH=510
Cluster-26.19595	2.03807	3.72073	2.42e-32	3.79e-30	XP_012074931.1	metallothionein-like protein type 2 [Jatropha curcas]
Cluster-26.19689	1.58793	2.11889	0.00060465	0.00316214	AT2G42800.1	Symbols: AtRLP29, RLP29 | receptor like protein 29 | chr2:17808157-17809545 REVERSE LENGTH=462
Cluster-26.19699	1.02307	4.35885	4.26e-07	4.47e-06	AT2G02580.1	Symbols: CYP71B9 | cytochrome P450, family 71, subfamily B, polypeptide 9 | chr2:701985-703661 FORWARD LENGTH=500
Cluster-26.19719	-1.15456	2.88514	2.38e-08	3.11e-07	AT5G43080.1	Symbols: CYCA3;1 | Cyclin A3;1 | chr5:17293227-17294789 FORWARD LENGTH=355
Cluster-26.19745	-1.58839	1.14607	4.76e-05	0.000331878	AT4G34050.1	Symbols: CCoAOMT1 | S-adenosyl-L-methionine-dependent methyltransferases superfamily protein | chr4:16310844-16311973 FORWARD LENGTH=259
Cluster-26.19766	1.19002	5.82761	1.13e-11	2.43e-10	AT1G73260.1	Symbols: ATKTI1, KTI1 | kunitz trypsin inhibitor 1 | chr1:27547410-27548057 REVERSE LENGTH=215
Cluster-26.19775	1.32169	5.38243	0.000195565	0.00116828	OMERI10G00140.1	novel chromosome:Oryza_meridionalis_v1.3:10:119476:128088:-1 gene:OMERI10G00140 transcript:OMERI10G00140.1 description:""
Cluster-26.19810	1.21729	4.23787	4.92e-21	3.03e-19	AT3G10040.1	Symbols: | sequence-specific DNA binding transcription factors | chr3:3096580-3097875 REVERSE LENGTH=431
Cluster-26.19894	-2.62283	-1.02443	0.000680769	0.00350894	AT4G15000.1	Symbols: | Ribosomal L27e protein family | chr4:8571896-8572303 FORWARD LENGTH=135
Cluster-26.19918	-1.27298	7.36268	6.02e-31	8.54e-29	AT5G02180.1	Symbols: | Transmembrane amino acid transporter family protein | chr5:431034-433544 FORWARD LENGTH=550
Cluster-26.19922	-2.0177	-0.182944	0.00053324	0.00283006	AT3G03150.1	Symbols: | unknown protein; FUNCTIONS IN: molecular_function unknown; INVOLVED IN: biological_process unknown; LOCATED IN: mitochondrion; EXPRESSED IN: 22 plant structures; EXPRESSED DURING: 13 growth stages; BEST Arabidopsis thaliana protein match is: unknown protein (TAIR:AT5G17165.1); Has 39 Blast hits to 39 proteins in 11 species: Archae - 0; Bacteria - 0; Metazoa - 0; Fungi - 0; Plants - 39;…
Cluster-26.1998	-1.95399	7.778	3.93e-74	7.25e-71	XP_012081225.1	umecyanin-like [Jatropha curcas]
Cluster-26.19990	-1.74624	5.37723	3.19e-06	2.83e-05	AT4G37800.1	Symbols: XTH7 | xyloglucan endotransglucosylase/hydrolase 7 | chr4:17775703-17777372 REVERSE LENGTH=293
Cluster-26.20035	1.46639	4.8896	4.37e-15	1.44e-13	XP_012075425.1	major allergen Mal d 1-like [Jatropha curcas]
Cluster-26.20079	1.28227	6.06678	1.43e-36	3.11e-34	AT1G62500.1	Symbols: | Bifunctional inhibitor/lipid-transfer protein/seed storage 2S albumin superfamily protein | chr1:23132181-23133074 FORWARD LENGTH=297
Cluster-26.20152	1.02283	4.25258	9.15e-10	1.51e-08	PGSC0003DMT400076727	novel chromosome:3.0:10:58221474:58223259:1 gene:PGSC0003DMG400029839 transcript:PGSC0003DMT400076727 description:"Type-a response regulator"
Cluster-26.20214	1.19505	5.12141	1.62e-27	1.8e-25	Cluster-26.20214	no_hits_found
Cluster-26.2022	1.74991	3.33671	1.4e-06	1.33e-05	Cluster-26.2022	no_hits_found
Cluster-26.20224	1.87692	7.73242	2.71e-49	1.33e-46	XP_012091526.1	internal alternative NAD(P)H-ubiquinone oxidoreductase A2, mitochondrial-like [Jatropha curcas]
Cluster-26.2026	2.36684	2.51997	1.59e-28	1.9e-26	AT1G69530.3	Symbols: ATEXPA1, EXP1, AT-EXP1, ATEXP1, ATHEXP ALPHA 1.2, EXPA1 | expansin A1 | chr1:26142034-26143200 FORWARD LENGTH=275
Cluster-26.20308	-1.13883	7.13294	7.23e-31	1.02e-28	AT4G33800.1	Symbols: | unknown protein; Has 30201 Blast hits to 17322 proteins in 780 species: Archae - 12; Bacteria - 1396; Metazoa - 17338; Fungi - 3422; Plants - 5037; Viruses - 0; Other Eukaryotes - 2996 (source: NCBI BLink). | chr4:16210404-16211307 REVERSE LENGTH=170
Cluster-26.20336	1.0703	5.61547	5.13e-27	5.42e-25	XP_012082813.1	sucrose synthase 2 [Jatropha curcas]
Cluster-26.20369	1.71016	0.822682	1.26e-07	1.46e-06	OPUNC03G37200.1	novel chromosome:AVCL00000000:3:37715546:37719812:1 gene:OPUNC03G37200 transcript:OPUNC03G37200.1
Cluster-26.20390	-1.33219	1.73456	4.34e-08	5.44e-07	XP_012068389.1	uncharacterized protein LOC105631006 [Jatropha curcas]
Cluster-26.20391	-1.19911	3.37969	1.24e-10	2.31e-09	Cluster-26.20391	no_hits_found
Cluster-26.20404	3.83869	-0.704146	4.88e-08	6.1e-07	AT5G59780.3	Symbols: MYB59, ATMYB59-3 | myb domain protein 59 | chr5:24082425-24083350 REVERSE LENGTH=235
Cluster-26.20426	1.39671	6.04426	3.01e-47	1.29e-44	AT4G17810.1	Symbols: | C2H2 and C2HC zinc fingers superfamily protein | chr4:9906918-9907532 FORWARD LENGTH=204
Cluster-26.20445	1.08694	5.37482	2.94e-12	6.84e-11	Cluster-26.20445	no_hits_found
Cluster-26.20447	1.00054	2.749	1.88e-07	2.11e-06	XP_012085731.1	uncharacterized protein LOC105644851 isoform X1 [Jatropha curcas]
Cluster-26.20587	1.31152	6.6734	1.03e-16	4.01e-15	XP_012086433.1	TMV resistance protein N-like [Jatropha curcas]
Cluster-26.20612	2.48831	-0.938355	0.000148055	0.000916192	AT5G65360.1	Symbols: | Histone superfamily protein | chr5:26120099-26120509 REVERSE LENGTH=136
Cluster-26.20652	-1.61447	1.67885	1.77e-06	1.66e-05	AT5G19040.1	Symbols: ATIPT5, IPT5 | isopentenyltransferase 5 | chr5:6362389-6363381 REVERSE LENGTH=330
Cluster-26.20672	-1.85724	0.581761	3.32e-05	0.000240273	AT1G78950.1	Symbols: | Terpenoid cyclases family protein | chr1:29684558-29688673 REVERSE LENGTH=759
Cluster-26.20692	-2.37206	3.77077	1.55e-36	3.35e-34	AT1G60050.1	Symbols: | Nodulin MtN21 /EamA-like transporter family protein | chr1:22121550-22123702 REVERSE LENGTH=374
Cluster-26.20741	-2.00445	-0.068875	8.88e-05	0.000581566	Cluster-26.20741	no_hits_found
Cluster-26.20760	1.81759	5.55088	9.15e-52	5.22e-49	AT1G70290.1	Symbols: ATTPS8, TPS8, ATTPSC | trehalose-6-phosphatase synthase S8 | chr1:26471286-26474078 REVERSE LENGTH=856
Cluster-26.20797	-1.48348	-0.0853667	0.00139196	0.00658694	AT2G22840.1	Symbols: AtGRF1, GRF1 | growth-regulating factor 1 | chr2:9728841-9731141 FORWARD LENGTH=530
Cluster-26.208	1.11362	4.52005	1.37e-17	5.85e-16	Cluster-26.208	no_hits_found
Cluster-26.20827	1.32153	4.48828	7.61e-17	3e-15	Cluster-26.20827	no_hits_found
Cluster-26.20906	1.31236	2.3977	8.76e-12	1.92e-10	XP_012090878.1	probable glutamate carboxypeptidase 2 isoform X2 [Jatropha curcas]
Cluster-26.20941	1.2114	4.30837	2.42e-05	0.000179765	Cluster-26.20941	no_hits_found
Cluster-26.20949	1.45719	6.07574	6.25e-36	1.31e-33	AT5G13210.1	Symbols: | Uncharacterised conserved protein UCP015417, vWA | chr5:4214567-4216588 FORWARD LENGTH=673
Cluster-26.20960	1.07582	3.47279	2.06e-09	3.23e-08	AT5G67460.1	Symbols: | O-Glycosyl hydrolases family 17 protein | chr5:26921984-26923274 REVERSE LENGTH=380
Cluster-26.20983	-1.09901	8.64026	2.67e-18	1.23e-16	AT2G45190.1	Symbols: AFO, FIL, YAB1 | Plant-specific transcription factor YABBY family protein | chr2:18628450-18630552 REVERSE LENGTH=229
Cluster-26.21002	1.22487	0.846664	0.00101121	0.00497062	XP_012076309.1	RNA-binding KH domain-containing protein PEPPER-like [Jatropha curcas]
Cluster-26.21046	-1.14514	2.78596	6.86e-07	6.92e-06	AT4G16807.1	Symbols: | unknown protein; FUNCTIONS IN: molecular_function unknown; INVOLVED IN: biological_process unknown; LOCATED IN: cellular_component unknown; BEST Arabidopsis thaliana protein match is: unknown protein (TAIR:AT3G33528.1); Has 30201 Blast hits to 17322 proteins in 780 species: Archae - 12; Bacteria - 1396; Metazoa - 17338; Fungi - 3422; Plants - 5037; Viruses - 0; Other Eukaryotes - 2996 …
Cluster-26.21049	-1.12399	5.51016	1.04e-13	2.94e-12	AT1G58260.1	Symbols: CYP79C2, CYP79C3P | cytochrome p450 79c2 | chr1:21605752-21607995 FORWARD LENGTH=530
Cluster-26.21056	3.31377	-0.681101	0.000352534	0.00196678	Cluster-26.21056	no_hits_found
Cluster-26.21071	-1.54014	5.60188	8.43e-40	2.3e-37	AT2G36890.1	Symbols: RAX2, MYB38, ATMYB38, BIT1 | Duplicated homeodomain-like superfamily protein | chr2:15485821-15487245 FORWARD LENGTH=298
Cluster-26.21082	1.22716	2.872	6.21e-10	1.05e-08	AT3G01840.1	Symbols: | Protein kinase superfamily protein | chr3:296582-298634 REVERSE LENGTH=654
Cluster-26.21148	1.11319	3.7757	2.4e-14	7.29e-13	XP_012090252.1	uncharacterized protein LOC105648465 [Jatropha curcas]
Cluster-26.2115	-1.17638	6.35134	4.3e-18	1.95e-16	AT1G75240.1	Symbols: AtHB33, HB33, ZHD5 | homeobox protein 33 | chr1:28241576-28242505 FORWARD LENGTH=309
Cluster-26.21230	-2.20663	-0.564751	0.000264273	0.00153066	AT5G43150.1	Symbols: | unknown protein; FUNCTIONS IN: molecular_function unknown; INVOLVED IN: biological_process unknown; LOCATED IN: mitochondrion; EXPRESSED IN: 22 plant structures; EXPRESSED DURING: 13 growth stages; Has 1807 Blast hits to 1807 proteins in 277 species: Archae - 0; Bacteria - 0; Metazoa - 736; Fungi - 347; Plants - 385; Viruses - 0; Other Eukaryotes - 339 (source: NCBI BLink). | chr5:1732…
Cluster-26.21234	-1.09222	1.61145	1.49e-05	0.000115175	AT5G10720.1	Symbols: AHK5, CKI2, HK5 | histidine kinase 5 | chr5:3386835-3390541 FORWARD LENGTH=922
Cluster-26.21263	1.91973	0.958112	4.03e-09	6.02e-08	AT1G54740.1	Symbols: | Protein of unknown function (DUF3049) | chr1:20430839-20431738 FORWARD LENGTH=299
Cluster-26.21320	1.35861	6.98787	1.78e-46	6.9e-44	Cluster-26.21320	no_hits_found
Cluster-26.21333	1.7084	5.07699	8.49e-24	6.92e-22	XP_012089013.1	protein RALF-like 33 [Jatropha curcas]
Cluster-26.21358	-1.80844	4.43568	9.8e-20	5.33e-18	Cluster-26.21358	no_hits_found
Cluster-26.21371	1.20289	5.37525	2e-26	2e-24	AT4G25040.1	Symbols: | Uncharacterised protein family (UPF0497) | chr4:12868320-12869319 FORWARD LENGTH=170
Cluster-26.2141	-1.0709	4.06271	1.49e-07	1.7e-06	AT3G58660.1	Symbols: | Ribosomal protein L1p/L10e family | chr3:21701574-21702914 FORWARD LENGTH=446
Cluster-26.21449	1.57721	1.14694	5.18e-05	0.000358874	AT5G07580.1	Symbols: | Integrase-type DNA-binding superfamily protein | chr5:2399525-2400349 FORWARD LENGTH=274
Cluster-26.21473	1.52628	2.20566	1.62e-07	1.84e-06	XP_012078203.1	ethylene-responsive transcription factor ERF014 [Jatropha curcas]
Cluster-26.2148	1.01424	6.56956	6.41e-30	8.39e-28	AT5G05340.1	Symbols: | Peroxidase superfamily protein | chr5:1579142-1580819 REVERSE LENGTH=324
Cluster-26.21492	1.32639	4.85947	6.63e-13	1.67e-11	Cluster-26.21492	no_hits_found
Cluster-26.21498	1.92897	6.0814	2.16e-63	2.25e-60	AT5G48485.1	Symbols: DIR1 | Bifunctional inhibitor/lipid-transfer protein/seed storage 2S albumin superfamily protein | chr5:19646317-19646625 REVERSE LENGTH=102
Cluster-26.21510	-1.01968	4.4017	1.69e-13	4.58e-12	XP_012068389.1	uncharacterized protein LOC105631006 [Jatropha curcas]
Cluster-26.2155	-1.0382	7.88822	3.96e-05	0.000281543	Cluster-26.2155	no_hits_found
Cluster-26.21577	-1.50752	6.40466	6.13e-37	1.37e-34	Cluster-26.21577	no_hits_found
Cluster-26.2159	1.94911	2.01112	1.86e-11	3.87e-10	Cluster-26.2159	no_hits_found
Cluster-26.21604	2.21368	6.48309	1.99e-51	1.11e-48	AT3G10450.1	Symbols: SCPL7 | serine carboxypeptidase-like 7 | chr3:3249544-3252320 FORWARD LENGTH=437
Cluster-26.21607	1.12317	1.95235	7.89e-05	0.000522448	AT4G34160.1	Symbols: CYCD3;1, CYCD3 | CYCLIN D3;1 | chr4:16357903-16359304 FORWARD LENGTH=376
Cluster-26.21617	-1.10509	4.04576	6.19e-13	1.56e-11	AT1G34160.1	Symbols: | Tetratricopeptide repeat (TPR)-like superfamily protein | chr1:12441393-12443225 FORWARD LENGTH=581
Cluster-26.21621	-1.22453	1.2389	0.000768532	0.00390174	Cluster-26.21621	no_hits_found
Cluster-26.2163	1.36145	0.728381	0.000588437	0.00309016	AT4G14860.1	Symbols: atofp11, OFP11 | ovate family protein 11 | chr4:8516531-8517079 FORWARD LENGTH=182
Cluster-26.21661	-1.22481	7.13798	1.41e-35	2.8e-33	Cluster-26.21661	no_hits_found
Cluster-26.2170	-1.4988	4.18698	1.76e-26	1.78e-24	XP_012075947.1	sucrose transport protein SUC2-like [Jatropha curcas]
Cluster-26.2204	-1.35442	0.880799	0.000642613	0.0033345	AT4G39490.1	Symbols: CYP96A10 | cytochrome P450, family 96, subfamily A, polypeptide 10 | chr4:18365229-18366788 FORWARD LENGTH=519
Cluster-26.2225	1.07682	2.12144	2.3e-05	0.000171742	AT4G34770.1	Symbols: | SAUR-like auxin-responsive protein family | chr4:16591352-16591666 FORWARD LENGTH=104
Cluster-26.2241	-1.83232	6.59777	7.67e-53	4.71e-50	AT5G49110.2	Symbols: | unknown protein; INVOLVED IN: biological_process unknown; LOCATED IN: cellular_component unknown; EXPRESSED IN: cultured cell; Has 30201 Blast hits to 17322 proteins in 780 species: Archae - 12; Bacteria - 1396; Metazoa - 17338; Fungi - 3422; Plants - 5037; Viruses - 0; Other Eukaryotes - 2996 (source: NCBI BLink). | chr5:19900203-19905925 FORWARD LENGTH=1470
Cluster-26.2243	1.00148	6.0739	1.83e-29	2.35e-27	AT5G15800.2	Symbols: SEP1, AGL2 | K-box region and MADS-box transcription factor family protein | chr5:5151594-5153767 REVERSE LENGTH=262
Cluster-26.2322	-1.067	5.42655	6.32e-08	7.75e-07	AT4G26600.1	Symbols: | S-adenosyl-L-methionine-dependent methyltransferases superfamily protein | chr4:13419629-13423418 FORWARD LENGTH=671
Cluster-26.2350	1.00977	3.32555	1.32e-11	2.82e-10	Cluster-26.2350	no_hits_found
Cluster-26.2357	1.22001	4.2736	4e-23	3e-21	AT3G42800.1	Symbols: | unknown protein; BEST Arabidopsis thaliana protein match is: unknown protein (TAIR:AT1G54200.1); Has 853 Blast hits to 340 proteins in 98 species: Archae - 0; Bacteria - 94; Metazoa - 145; Fungi - 62; Plants - 95; Viruses - 0; Other Eukaryotes - 457 (source: NCBI BLink). | chr3:14905837-14906862 FORWARD LENGTH=341
Cluster-26.2364	-2.22756	3.18722	3.36e-29	4.26e-27	Cluster-26.2364	no_hits_found
Cluster-26.2401	-1.26452	6.23359	2.91e-26	2.84e-24	AT3G07250.1	Symbols: | nuclear transport factor 2 (NTF2) family protein / RNA recognition motif (RRM)-containing protein | chr3:2300579-2308305 REVERSE LENGTH=1294
Cluster-26.2434	-1.02871	7.70074	2.6e-17	1.07e-15	AT5G13810.1	Symbols: | Glutaredoxin family protein | chr5:4455769-4456593 FORWARD LENGTH=274
Cluster-26.2486	1.06812	2.9593	3.41e-09	5.16e-08	AT4G16190.1	Symbols: | Papain family cysteine protease | chr4:9171512-9172877 FORWARD LENGTH=373
Cluster-26.2491	-1.08942	7.40556	1.36e-18	6.49e-17	AT1G73360.1	Symbols: HDG11, EDT1, ATHDG11 | homeodomain GLABROUS 11 | chr1:27578893-27581820 REVERSE LENGTH=722
Cluster-26.2510	-1.29814	8.00284	6.84e-24	5.65e-22	XP_012088946.1	protein DEHYDRATION-INDUCED 19 homolog 3 [Jatropha curcas]
Cluster-26.2511	1.93684	-0.633712	0.000440855	0.00239326	XP_012088946.1	protein DEHYDRATION-INDUCED 19 homolog 3 [Jatropha curcas]
Cluster-26.2534	-1.72211	6.49241	2.96e-64	3.74e-61	AT1G26761.1	Symbols: | Arabinanase/levansucrase/invertase | chr1:9250269-9251603 REVERSE LENGTH=444
Cluster-26.2545	-1.61253	2.97039	7.61e-20	4.17e-18	AT5G20860.1	Symbols: | Plant invertase/pectin methylesterase inhibitor superfamily | chr5:7076890-7079077 REVERSE LENGTH=512
Cluster-26.2558	-1.3088	2.18982	1.98e-09	3.11e-08	AT2G17880.1	Symbols: | Chaperone DnaJ-domain superfamily protein | chr2:7767176-7767658 REVERSE LENGTH=160
Cluster-26.2617	-1.02997	4.12436	1.4e-10	2.61e-09	AT1G75810.1	Symbols: | unknown protein; FUNCTIONS IN: molecular_function unknown; INVOLVED IN: biological_process unknown; LOCATED IN: endomembrane system; EXPRESSED IN: 24 plant structures; EXPRESSED DURING: 15 growth stages; Has 13 Blast hits to 13 proteins in 5 species: Archae - 0; Bacteria - 0; Metazoa - 0; Fungi - 0; Plants - 13; Viruses - 0; Other Eukaryotes - 0 (source: NCBI BLink). | chr1:28461747-28…
Cluster-26.263	-2.1181	2.39099	9.47e-20	5.17e-18	AT5G16360.1	Symbols: | NC domain-containing protein-related | chr5:5355236-5356195 REVERSE LENGTH=283
Cluster-26.2679	1.29473	3.23915	2.1e-08	2.77e-07	AT1G21400.1	Symbols: | Thiamin diphosphate-binding fold (THDP-binding) superfamily protein | chr1:7493492-7496240 FORWARD LENGTH=472
Cluster-26.2740	1.02944	3.31755	1.03e-07	1.21e-06	XP_012082711.1	wee1-like protein kinase [Jatropha curcas]
Cluster-26.2742	1.24558	0.815209	0.000744382	0.00379118	AT3G61220.2	Symbols: | NAD(P)-binding Rossmann-fold superfamily protein | chr3:22663025-22664316 FORWARD LENGTH=303
Cluster-26.275	1.51085	4.25854	5.32e-31	7.64e-29	AT1G24590.1	Symbols: DRNL, DRN-LIKE, SOB2, ESR2 | DORNROSCHEN-like | chr1:8714389-8715309 REVERSE LENGTH=306
Cluster-26.2760	1.06468	3.26856	1.05e-08	1.46e-07	XP_012070456.1	putative H/ACA ribonucleoprotein complex subunit 1-like protein 1 [Jatropha curcas]
Cluster-26.2814	-1.18939	4.4245	1.82e-19	9.66e-18	XP_012081434.1	heat shock protein 83 [Jatropha curcas]
Cluster-26.2883	-1.22781	1.29829	1.37e-05	0.000106907	XP_012082075.1	uncharacterized protein LOC105642012, partial [Jatropha curcas]
Cluster-26.2913	1.09879	4.09671	4.96e-13	1.27e-11	AT4G02420.1	Symbols: | Concanavalin A-like lectin protein kinase family protein | chr4:1064363-1066372 REVERSE LENGTH=669
Cluster-26.2957	-1.08572	2.68276	1.47e-07	1.69e-06	XP_012076663.1	DNA mismatch repair protein MSH7 [Jatropha curcas]
Cluster-26.2969	1.12687	4.14655	8.73e-17	3.42e-15	XP_012081241.1	probable LRR receptor-like serine/threonine-protein kinase At4g36180 [Jatropha curcas]
Cluster-26.2972	1.72936	3.92893	3.93e-26	3.8e-24	AT3G07770.1	Symbols: Hsp89.1, AtHsp90.6, AtHsp90-6 | HEAT SHOCK PROTEIN 89.1 | chr3:2479611-2483970 FORWARD LENGTH=799
Cluster-26.2986	-1.25467	7.92119	3.07e-20	1.76e-18	AT2G01290.1	Symbols: RPI2 | ribose-5-phosphate isomerase 2 | chr2:149192-149989 REVERSE LENGTH=265
Cluster-26.2993	1.16224	5.10307	4.08e-25	3.62e-23	XP_012078802.1	EIN3-binding F-box protein 1-like [Jatropha curcas]
Cluster-26.3006	1.29363	4.37874	1.72e-11	3.62e-10	AT4G35050.1	Symbols: MSI3, NFC3 | Transducin family protein / WD-40 repeat family protein | chr4:16682752-16684751 REVERSE LENGTH=424
Cluster-26.304	2.90418	0.408845	4.85e-05	0.000337652	AT5G11280.1	Symbols: | unknown protein; BEST Arabidopsis thaliana protein match is: unknown protein (TAIR:AT1G80200.1); Has 30201 Blast hits to 17322 proteins in 780 species: Archae - 12; Bacteria - 1396; Metazoa - 17338; Fungi - 3422; Plants - 5037; Viruses - 0; Other Eukaryotes - 2996 (source: NCBI BLink). | chr5:3597321-3598347 FORWARD LENGTH=209
Cluster-26.3043	1.17869	3.31203	2.95e-14	8.86e-13	AT4G38540.1	Symbols: | FAD/NAD(P)-binding oxidoreductase family protein | chr4:18023187-18024827 FORWARD LENGTH=407
Cluster-26.3047	2.71759	3.47846	8.04e-50	4.1e-47	AT5G58040.1	Symbols: ATFIP1[V], FIPS5, ATFIPS5, FIP1[V] | homolog of yeast FIP1 [V] | chr5:23488865-23494000 FORWARD LENGTH=1196
Cluster-26.3068	-1.16394	2.59441	6.99e-06	5.78e-05	AT2G21650.1	Symbols: MEE3, ATRL2, RSM1 | Homeodomain-like superfamily protein | chr2:9259654-9260419 FORWARD LENGTH=101
Cluster-26.3085	-1.09844	4.04269	6.38e-12	1.43e-10	Cluster-26.3085	no_hits_found
Cluster-26.3162	-1.36705	2.57498	1.1e-09	1.79e-08	AT5G23750.1	Symbols: | Remorin family protein | chr5:8010004-8011453 REVERSE LENGTH=202
Cluster-26.3223	-1.34316	3.46796	9.45e-18	4.13e-16	Cluster-26.3223	no_hits_found
Cluster-26.3243	-1.34339	3.94753	1.22e-11	2.6e-10	AT1G13740.1	Symbols: AFP2 | ABI five binding protein 2 | chr1:4713969-4715158 FORWARD LENGTH=348
Cluster-26.3267	1.28443	5.61299	1.9e-22	1.34e-20	AT2G36780.1	Symbols: | UDP-Glycosyltransferase superfamily protein | chr2:15417618-15419108 REVERSE LENGTH=496
Cluster-26.3271	-1.51175	5.52112	1.81e-44	6.4e-42	XP_012068409.1	no_hits_found
Cluster-26.3287	1.16982	5.16099	7.47e-14	2.14e-12	AT5G47640.1	Symbols: NF-YB2 | nuclear factor Y, subunit B2 | chr5:19309414-19309986 FORWARD LENGTH=190
Cluster-26.3301	-1.61331	4.04494	3.54e-25	3.15e-23	AT3G60550.1	Symbols: CYCP3;2 | cyclin p3;2 | chr3:22379846-22380641 FORWARD LENGTH=230
Cluster-26.3328	1.32067	0.444333	0.001907	0.00870792	AT3G07360.1	Symbols: PUB9, ATPUB9 | plant U-box 9 | chr3:2354884-2356613 FORWARD LENGTH=460
Cluster-26.3346	2.67473	0.0300697	0.000190805	0.00114326	AT5G02220.1	Symbols: | unknown protein; Has 30201 Blast hits to 17322 proteins in 780 species: Archae - 12; Bacteria - 1396; Metazoa - 17338; Fungi - 3422; Plants - 5037; Viruses - 0; Other Eukaryotes - 2996 (source: NCBI BLink). | chr5:441884-442102 REVERSE LENGTH=72
Cluster-26.3356	1.97934	1.92618	6.19e-11	1.21e-09	AT1G35210.1	Symbols: | unknown protein; FUNCTIONS IN: molecular_function unknown; INVOLVED IN: biological_process unknown; LOCATED IN: chloroplast; EXPRESSED IN: 14 plant structures; EXPRESSED DURING: 9 growth stages; CONTAINS InterPro DOMAIN/s: Protein of unknown function DUF740 (InterPro:IPR008004); BEST Arabidopsis thaliana protein match is: unknown protein (TAIR:AT1G22470.1); Has 83 Blast hits to 83 prot…
Cluster-26.3374	-1.93183	5.69454	6.36e-24	5.27e-22	AT2G41990.1	Symbols: | CONTAINS InterPro DOMAIN/s: Late embryogenesis abundant protein, group 2 (InterPro:IPR004864); BEST Arabidopsis thaliana protein match is: Late embryogenesis abundant (LEA) hydroxyproline-rich glycoprotein family (TAIR:AT4G35170.1); Has 172 Blast hits to 168 proteins in 15 species: Archae - 0; Bacteria - 0; Metazoa - 0; Fungi - 0; Plants - 172; Viruses - 0; Other Eukaryotes - 0 (source…
Cluster-26.3405	1.42497	3.50885	0.000222231	0.00130962	AT1G25560.1	Symbols: TEM1, EDF1 | AP2/B3 transcription factor family protein | chr1:8981891-8982976 REVERSE LENGTH=361
Cluster-26.3460	-1.70027	2.40536	1.68e-15	5.83e-14	AT5G14650.1	Symbols: | Pectin lyase-like superfamily protein | chr5:4724509-4726328 FORWARD LENGTH=435
Cluster-26.3530	2.05165	1.16121	2.06e-11	4.27e-10	Cluster-26.3530	no_hits_found
Cluster-26.3554	1.52304	2.31008	9.91e-12	2.15e-10	AT3G02000.1	Symbols: ROXY1 | Thioredoxin superfamily protein | chr3:332512-332922 REVERSE LENGTH=136
Cluster-26.3561	-1.55532	3.88513	1.62e-21	1.05e-19	AT4G03270.1	Symbols: CYCD6;1 | Cyclin D6;1 | chr4:1432375-1433691 REVERSE LENGTH=302
Cluster-26.3571	1.46081	1.03001	9.38e-05	0.000610803	AT4G33000.1	Symbols: CBL10, ATCBL10 | calcineurin B-like protein 10 | chr4:15924349-15926398 FORWARD LENGTH=256
Cluster-26.3602	2.07656	-0.803409	0.00175043	0.00807609	AT1G72200.1	Symbols: | RING/U-box superfamily protein | chr1:27169935-27171149 REVERSE LENGTH=404
Cluster-26.3606	2.22023	1.2749	2.91e-09	4.44e-08	AT1G75450.1	Symbols: CKX5, ATCKX5, ATCKX6 | cytokinin oxidase 5 | chr1:28315248-28318064 REVERSE LENGTH=540
Cluster-26.3618	1.34212	4.7392	4.44e-23	3.28e-21	AT3G52525.1	Symbols: ATOFP6, OFP6 | ovate family protein 6 | chr3:19475159-19475638 FORWARD LENGTH=159
Cluster-26.3646	1.2677	3.1094	3.56e-15	1.19e-13	XP_012070362.1	myb-related protein 330 [Jatropha curcas]
Cluster-26.3666	1.10555	4.99093	1.81e-27	2e-25	MLOC_3335.1	novel chromosome:082214v1:6:273491284:273491971:-1 gene:MLOC_3335 transcript:MLOC_3335.1 description:"Uncharacterized protein "
Cluster-26.3681	-1.19254	3.87976	3.84e-19	1.96e-17	POPTR_0002s12960.1	known chromosome:JGI2.0:2:9624210:9627286:-1 gene:POPTR_0002s12960 transcript:POPTR_0002s12960.1 description:"Predicted protein"
Cluster-26.3686	3.13281	2.22846	7.8e-05	0.0005174	Cluster-26.3686	no_hits_found
Cluster-26.3711	-1.91243	4.29758	2.81e-31	4.14e-29	AT2G41380.1	Symbols: | S-adenosyl-L-methionine-dependent methyltransferases superfamily protein | chr2:17251981-17252886 FORWARD LENGTH=269
Cluster-26.372	-2.41075	0.668971	4.17e-08	5.24e-07	AT5G51760.1	Symbols: AHG1 | Protein phosphatase 2C family protein | chr5:21026916-21028912 FORWARD LENGTH=416
Cluster-26.3725	1.5524	3.43594	9.48e-23	6.84e-21	AT2G46680.1	Symbols: ATHB-7, ATHB7, HB-7 | homeobox 7 | chr2:19165777-19166773 REVERSE LENGTH=258
Cluster-26.3727	-1.48305	3.6054	6.36e-08	7.79e-07	XP_012068975.1	chaperonin CPN60-like 2, mitochondrial isoform X2 [Jatropha curcas]
Cluster-26.379	1.2618	2.31162	2.34e-09	3.63e-08	AT2G43290.1	Symbols: MSS3 | Calcium-binding EF-hand family protein | chr2:17991308-17991955 REVERSE LENGTH=215
Cluster-26.3790	1.01918	1.76738	2.54e-05	0.00018792	AT3G19680.1	Symbols: | Protein of unknown function (DUF1005) | chr3:6840448-6842107 FORWARD LENGTH=491
Cluster-26.3795	1.61932	4.77042	8.25e-49	3.88e-46	AT4G13650.1	Symbols: | Pentatricopeptide repeat (PPR) superfamily protein | chr4:7939611-7942898 REVERSE LENGTH=1064
Cluster-26.3817	1.39199	1.14909	5.27e-06	4.47e-05	AT4G11610.1	Symbols: | C2 calcium/lipid-binding plant phosphoribosyltransferase family protein | chr4:7013956-7017846 REVERSE LENGTH=1011
Cluster-26.3834	1.02578	2.99975	2.99e-10	5.3e-09	Cluster-26.3834	no_hits_found
Cluster-26.3904	1.07639	5.7874	2.07e-29	2.64e-27	XP_012074182.1	serine/threonine-protein kinase CDL1 [Jatropha curcas]
Cluster-26.3908	-2.09902	-0.0229424	2.82e-05	0.000207084	XP_012085110.1	60S ribosomal protein L13a-4-like [Jatropha curcas]
Cluster-26.3927	1.3468	6.21542	6.48e-47	2.63e-44	AT5G15310.1	Symbols: ATMYB16, ATMIXTA, MYB16 | myb domain protein 16 | chr5:4974894-4976106 FORWARD LENGTH=326
Cluster-26.3960	2.6009	2.8089	1.32e-27	1.48e-25	XP_012082555.1	pentatricopeptide repeat-containing protein At1g80270, mitochondrial-like [Jatropha curcas]
Cluster-26.4090	-2.039	-0.631839	0.00179417	0.0082556	AT3G03480.1	Symbols: CHAT | acetyl CoA:(Z)-3-hexen-1-ol acetyltransferase | chr3:828400-829863 REVERSE LENGTH=454
Cluster-26.4093	1.06404	6.87006	1.03e-23	8.32e-22	AT2G16990.1	Symbols: | Major facilitator superfamily protein | chr2:7383194-7387783 FORWARD LENGTH=456
Cluster-26.4105	1.07139	6.7944	6.94e-33	1.13e-30	XP_012090406.1	probable LRR receptor-like serine/threonine-protein kinase At5g10290 [Jatropha curcas]
Cluster-26.4112	1.1781	1.31811	2.24e-05	0.000168031	AT2G47110.1	Symbols: UBQ6 | ubiquitin 6 | chr2:19344701-19345174 FORWARD LENGTH=157
Cluster-26.412	1.15447	4.10346	9.32e-17	3.64e-15	AT3G23270.1	Symbols: | Regulator of chromosome condensation (RCC1) family with FYVE zinc finger domain | chr3:8316436-8320337 FORWARD LENGTH=1045
Cluster-26.4125	1.03261	2.76476	4.83e-09	7.12e-08	AT5G25810.1	Symbols: tny | Integrase-type DNA-binding superfamily protein | chr5:8986976-8987632 REVERSE LENGTH=218
Cluster-26.4129	2.15947	0.47318	0.000728003	0.0037212	AT3G13160.1	Symbols: | Tetratricopeptide repeat (TPR)-like superfamily protein | chr3:4229994-4231178 REVERSE LENGTH=394
Cluster-26.4173	1.59852	7.11758	2.11e-21	1.34e-19	AT4G23030.1	Symbols: | MATE efflux family protein | chr4:12072857-12074365 FORWARD LENGTH=502
Cluster-26.4210	-1.24017	0.953568	0.000103178	0.000664204	XP_012080785.1	beta-xylosidase/alpha-L-arabinofuranosidase 1 [Jatropha curcas]
Cluster-26.4217	-1.19748	1.135	0.000583639	0.00306967	AT2G03530.1	Symbols: UPS2, ATUPS2 | ureide permease 2 | chr2:1071951-1073522 FORWARD LENGTH=398
Cluster-26.4253	1.05516	3.26534	4.13e-05	0.000291989	AT2G03530.1	Symbols: UPS2, ATUPS2 | ureide permease 2 | chr2:1071951-1073522 FORWARD LENGTH=398
Cluster-26.4269	1.22063	3.09307	7.02e-12	1.56e-10	AT3G28540.1	Symbols: | P-loop containing nucleoside triphosphate hydrolases superfamily protein | chr3:10694444-10695976 FORWARD LENGTH=510
Cluster-26.4270	1.32274	1.89329	1.14e-07	1.33e-06	AT1G36310.1	Symbols: | S-adenosyl-L-methionine-dependent methyltransferases superfamily protein | chr1:13669644-13670934 FORWARD LENGTH=404
Cluster-26.4287	-1.11381	4.65028	6.39e-16	2.3e-14	AT5G52950.1	Symbols: | unknown protein; Has 30201 Blast hits to 17322 proteins in 780 species: Archae - 12; Bacteria - 1396; Metazoa - 17338; Fungi - 3422; Plants - 5037; Viruses - 0; Other Eukaryotes - 2996 (source: NCBI BLink). | chr5:21473887-21476939 REVERSE LENGTH=948
Cluster-26.4289	-1.55129	4.43952	4.38e-23	3.26e-21	Cluster-26.4289	no_hits_found
Cluster-26.43	-2.80155	-0.361251	4.19e-05	0.000295839	XP_012070364.1	uncharacterized protein LOC105632565 [Jatropha curcas]
Cluster-26.431	1.35764	1.43183	0.000422389	0.00230607	Cluster-26.431	no_hits_found
Cluster-26.4310	-1.4611	4.87291	1.48e-38	3.77e-36	XP_012067090.1	serine carboxypeptidase-like 17 [Jatropha curcas]
Cluster-26.4342	-1.2305	0.658121	0.00202248	0.00917927	AT3G22970.1	Symbols: | Protein of unknown function (DUF506) | chr3:8152592-8153881 FORWARD LENGTH=370
Cluster-26.4346	1.38087	5.00667	8.5e-22	5.66e-20	Cluster-26.4346	no_hits_found
Cluster-26.4404	1.55512	3.92482	3.2e-32	4.97e-30	AT2G22540.1	Symbols: SVP, AGL22 | K-box region and MADS-box transcription factor family protein | chr2:9580417-9583603 FORWARD LENGTH=240
Cluster-26.4415	-1.25207	5.85551	8.13e-07	8.08e-06	AT4G37750.1	Symbols: ANT, DRG, CKC, CKC1 | Integrase-type DNA-binding superfamily protein | chr4:17739782-17742189 FORWARD LENGTH=555
Cluster-26.4424	1.34539	0.674735	0.00022377	0.00131772	Cluster-26.4424	no_hits_found
Cluster-26.4482	2.26702	3.51263	3.97e-37	9.15e-35	AT3G01550.1	Symbols: ATPPT2, PPT2 | phosphoenolpyruvate (pep)/phosphate translocator 2 | chr3:216947-218856 REVERSE LENGTH=383
Cluster-26.4485	2.60188	-0.882517	0.000231816	0.00136209	AT5G09970.1	Symbols: CYP78A7 | cytochrome P450, family 78, subfamily A, polypeptide 7 | chr5:3112241-3113987 FORWARD LENGTH=536
Cluster-26.4497	1.11274	5.66141	2.79e-30	3.82e-28	AT3G31430.1	Symbols: | unknown protein; FUNCTIONS IN: molecular_function unknown; INVOLVED IN: biological_process unknown; LOCATED IN: endomembrane system; BEST Arabidopsis thaliana protein match is: unknown protein (TAIR:AT5G18636.1); Has 295 Blast hits to 291 proteins in 12 species: Archae - 0; Bacteria - 0; Metazoa - 0; Fungi - 0; Plants - 295; Viruses - 0; Other Eukaryotes - 0 (source: NCBI BLink). | chr…
Cluster-26.4519	-3.56711	4.7932	3.11e-34	5.49e-32	AT2G37230.1	Symbols: | Tetratricopeptide repeat (TPR)-like superfamily protein | chr2:15637177-15639450 REVERSE LENGTH=757
Cluster-26.4559	3.29362	-1.40121	0.000978262	0.00482847	Cluster-26.4559	no_hits_found
Cluster-26.4572	2.52805	3.04098	1.39e-10	2.58e-09	Cluster-26.4572	no_hits_found
Cluster-26.4576	-2.07104	2.41874	1.47e-19	7.88e-18	AT1G18750.1	Symbols: AGL65 | AGAMOUS-like 65 | chr1:6467266-6469640 FORWARD LENGTH=389
Cluster-26.4618	1.27521	5.58809	4.17e-37	9.51e-35	Cluster-26.4618	no_hits_found
Cluster-26.4626	-1.12594	2.55078	8.44e-09	1.2e-07	XP_012089935.1	classical arabinogalactan protein 9-like [Jatropha curcas]
Cluster-26.464	-1.06836	4.74451	6.51e-16	2.35e-14	AT2G24540.1	Symbols: AFR | Galactose oxidase/kelch repeat superfamily protein | chr2:10426414-10427532 FORWARD LENGTH=372
Cluster-26.4704	-1.26799	3.28658	1.25e-15	4.36e-14	XP_012090284.1	uncharacterized protein LOC105648491 [Jatropha curcas]
Cluster-26.4713	2.02952	2.5541	3.75e-19	1.92e-17	XP_012088004.1	aldo-keto reductase family 4 member C9-like [Jatropha curcas]
Cluster-26.4814	1.02147	5.65935	4.58e-27	4.9e-25	XP_012093024.1	40S ribosomal protein S7 [Jatropha curcas]
Cluster-26.4825	1.72701	2.71656	1.11e-21	7.3e-20	AT3G56380.1	Symbols: ARR17, RR17 | response regulator 17 | chr3:20905480-20906368 FORWARD LENGTH=153
Cluster-26.4832	1.17577	1.84502	0.000234223	0.00137455	AT4G12510.1	Symbols: | Bifunctional inhibitor/lipid-transfer protein/seed storage 2S albumin superfamily protein | chr4:7417414-7417803 REVERSE LENGTH=129
Cluster-26.4844	-1.1978	3.11815	6.34e-11	1.23e-09	AT2G36690.1	Symbols: | 2-oxoglutarate (2OG) and Fe(II)-dependent oxygenase superfamily protein | chr2:15379930-15381987 FORWARD LENGTH=366
Cluster-26.4924	3.56021	-1.25336	0.00198789	0.00903426	AT3G16520.3	Symbols: UGT88A1 | UDP-glucosyl transferase 88A1 | chr3:5619355-5620833 REVERSE LENGTH=462
Cluster-26.4925	1.02946	5.01394	3.72e-20	2.12e-18	AT2G45190.1	Symbols: AFO, FIL, YAB1 | Plant-specific transcription factor YABBY family protein | chr2:18628450-18630552 REVERSE LENGTH=229
Cluster-26.4939	2.11845	0.45185	9.45e-05	0.000614431	AT3G30180.1	Symbols: CYP85A2, BR6OX2 | brassinosteroid-6-oxidase 2 | chr3:11810867-11813509 FORWARD LENGTH=465
Cluster-26.499	-1.01833	2.39637	2.35e-06	2.15e-05	AT3G13220.1	Symbols: WBC27, ABCG26 | ABC-2 type transporter family protein | chr3:4247968-4250703 REVERSE LENGTH=685
Cluster-26.502	1.10226	1.88155	0.0001053	0.000675868	AT4G07410.1	Symbols: | Transducin family protein / WD-40 repeat family protein | chr4:4201465-4205136 REVERSE LENGTH=815
Cluster-26.5025	2.96564	0.886809	1.02e-16	3.98e-15	AT5G59030.1	Symbols: COPT1 | copper transporter 1 | chr5:23833945-23834457 REVERSE LENGTH=170
Cluster-26.5035	-1.13975	6.61049	0.000603611	0.00315809	AT1G47485.1	Symbols: | Encodes CEP1, a 15-amino-acid peptide, which is mainly expressed in the lateral root primordia. When overexpressed or externally applied, CEP1 arrests root growth. CEP1 is a candidate for a novel peptide plant hormone. | chr1:17422564-17422839 FORWARD LENGTH=91
Cluster-26.5056	-1.12466	1.95822	8.59e-06	6.96e-05	AT2G36690.1	Symbols: | 2-oxoglutarate (2OG) and Fe(II)-dependent oxygenase superfamily protein | chr2:15379930-15381987 FORWARD LENGTH=366
Cluster-26.5085	1.23693	4.47823	1.25e-20	7.43e-19	XP_012087707.1	70 kDa peptidyl-prolyl isomerase-like [Jatropha curcas]
Cluster-26.5095	-3.31847	-0.586419	8.91e-07	8.81e-06	Cluster-26.5095	no_hits_found
Cluster-26.5104	3.16021	1.9709	2.32e-07	2.55e-06	AT1G02780.1	Symbols: emb2386 | Ribosomal protein L19e family protein | chr1:608120-609391 REVERSE LENGTH=214
Cluster-26.5107	1.17111	1.74538	5.02e-06	4.28e-05	AT2G40090.1	Symbols: ATATH9, ATH9 | ABC2 homolog 9 | chr2:16737685-16740303 REVERSE LENGTH=538
Cluster-26.5135	-2.54648	-1.1175	0.00200715	0.00911486	Cluster-26.5135	no_hits_found
Cluster-26.5139	-1.33858	7.99008	4.12e-23	3.07e-21	XP_012066760.1	protein NRT1/ PTR FAMILY 4.3 [Jatropha curcas]
Cluster-26.5176	-1.05886	6.41384	1.62e-14	5.01e-13	AT1G08650.1	Symbols: PPCK1, ATPPCK1 | phosphoenolpyruvate carboxylase kinase 1 | chr1:2752206-2753232 FORWARD LENGTH=284
Cluster-26.52	1.09375	4.87592	6.99e-05	0.000467601	AT5G40010.1	Symbols: AATP1 | AAA-ATPase 1 | chr5:16020218-16021762 REVERSE LENGTH=514
Cluster-26.5220	-1.38449	0.818514	1.13e-05	8.95e-05	AT4G23160.1	Symbols: CRK8 | cysteine-rich RLK (RECEPTOR-like protein kinase) 8 | chr4:12129485-12134086 FORWARD LENGTH=1262
Cluster-26.5225	-1.87148	2.76656	3.71e-07	3.93e-06	Cluster-26.5225	no_hits_found
Cluster-26.5262	1.08284	5.63636	5.35e-24	4.46e-22	XP_012072052.1	nuclear pore complex protein GP210 [Jatropha curcas]
Cluster-26.528	1.14203	4.11558	5.28e-15	1.72e-13	AT1G04570.1	Symbols: | Major facilitator superfamily protein | chr1:1246859-1248600 REVERSE LENGTH=542
Cluster-26.5287	1.38623	4.78505	3.59e-27	3.92e-25	XP_012067661.1	transcription factor MYB44 [Jatropha curcas]
Cluster-26.5295	1.0732	4.70935	1.22e-19	6.57e-18	AT3G16080.1	Symbols: | Zinc-binding ribosomal protein family protein | chr3:5454892-5455677 FORWARD LENGTH=95
Cluster-26.5302	-2.16934	2.55899	1.56e-22	1.11e-20	AT3G27250.1	Symbols: | unknown protein; BEST Arabidopsis thaliana protein match is: unknown protein (TAIR:AT5G40800.1); Has 104 Blast hits to 104 proteins in 13 species: Archae - 0; Bacteria - 0; Metazoa - 0; Fungi - 0; Plants - 104; Viruses - 0; Other Eukaryotes - 0 (source: NCBI BLink). | chr3:10061633-10062481 FORWARD LENGTH=282
Cluster-26.5328	1.72911	0.0313947	0.00109556	0.00534799	AT1G22360.1	Symbols: AtUGT85A2, UGT85A2 | UDP-glucosyl transferase 85A2 | chr1:7895068-7897527 REVERSE LENGTH=481
Cluster-26.533	-1.02588	3.88495	5.01e-12	1.13e-10	AT1G73500.1	Symbols: ATMKK9, MKK9 | MAP kinase kinase 9 | chr1:27639419-27640351 REVERSE LENGTH=310
Cluster-26.5347	1.04542	5.07252	3.1e-23	2.35e-21	XP_012068577.1	mitochondrial import receptor subunit TOM40-1 [Jatropha curcas]
Cluster-26.5370	1.16343	5.85368	9.89e-29	1.22e-26	XP_012068645.1	omega-3 fatty acid desaturase, endoplasmic reticulum-like [Jatropha curcas]
Cluster-26.5390	1.26447	5.40349	1.89e-35	3.66e-33	AT1G06720.1	Symbols: | P-loop containing nucleoside triphosphate hydrolases superfamily protein | chr1:2060615-2067281 REVERSE LENGTH=1147
Cluster-26.5412	1.55209	4.31866	1.17e-32	1.87e-30	XP_012077203.1	trihelix transcription factor GT-2-like isoform X1 [Jatropha curcas]
Cluster-26.547	-1.51234	0.274626	0.000467081	0.00251287	AT5G65660.1	Symbols: | hydroxyproline-rich glycoprotein family protein | chr5:26245444-26246245 REVERSE LENGTH=136
Cluster-26.5488	-1.29423	3.68258	2.36e-14	7.18e-13	AT4G29110.1	Symbols: | unknown protein; FUNCTIONS IN: molecular_function unknown; INVOLVED IN: response to chitin; LOCATED IN: vacuole; BEST Arabidopsis thaliana protein match is: unknown protein (TAIR:AT1G52140.1); Has 109 Blast hits to 109 proteins in 16 species: Archae - 0; Bacteria - 0; Metazoa - 0; Fungi - 0; Plants - 109; Viruses - 0; Other Eukaryotes - 0 (source: NCBI BLink). | chr4:14348866-14349468 …
Cluster-26.5493	-1.03162	5.16549	4.62e-15	1.52e-13	AT3G50950.2	Symbols: ZAR1 | HOPZ-ACTIVATED RESISTANCE 1 | chr3:18936127-18938685 FORWARD LENGTH=852
Cluster-26.5581	-1.04339	1.27436	0.00139762	0.0066098	AT3G49760.1	Symbols: AtbZIP5, bZIP5 | basic leucine-zipper 5 | chr3:18455569-18456039 REVERSE LENGTH=156
Cluster-26.5617	-1.09468	2.84657	7.35e-08	8.91e-07	Cluster-26.5617	no_hits_found
Cluster-26.5623	-1.09744	3.54163	1.03e-11	2.23e-10	Cluster-26.5623	no_hits_found
Cluster-26.5624	1.89594	2.75145	1.76e-21	1.13e-19	AT5G53950.1	Symbols: CUC2, ANAC098, ATCUC2 | NAC (No Apical Meristem) domain transcriptional regulator superfamily protein | chr5:21901966-21903795 REVERSE LENGTH=375
Cluster-26.575	3.48138	-1.44074	0.0002753	0.00158581	AT5G57620.1	Symbols: MYB36, AtMYB36 | myb domain protein 36 | chr5:23334904-23336388 FORWARD LENGTH=333
Cluster-26.5785	-1.51911	7.83797	4.1e-32	6.25e-30	AT5G54510.1	Symbols: GH3.6, DFL1 | Auxin-responsive GH3 family protein | chr5:22131321-22133564 REVERSE LENGTH=612
Cluster-26.5811	-3.04027	0.793589	4.42e-11	8.79e-10	AT2G20870.1	Symbols: | cell wall protein precursor, putative | chr2:8982239-8982661 REVERSE LENGTH=140
Cluster-26.584	-1.12752	5.55688	4.74e-18	2.14e-16	AT3G14280.1	Symbols: | unknown protein; Has 51 Blast hits to 51 proteins in 13 species: Archae - 0; Bacteria - 0; Metazoa - 0; Fungi - 0; Plants - 51; Viruses - 0; Other Eukaryotes - 0 (source: NCBI BLink). | chr3:4761654-4762286 REVERSE LENGTH=141
Cluster-26.5846	2.03973	2.58773	2.31e-25	2.1e-23	XP_012071942.1	cytokinin dehydrogenase 5 [Jatropha curcas]
Cluster-26.5865	1.15575	4.41451	1.46e-22	1.04e-20	XP_012074351.1	60S ribosomal protein L9-like [Jatropha curcas]
Cluster-26.5886	1.70595	6.45445	7.72e-80	1.68e-76	XP_012077667.1	chaperonin CPN60-2, mitochondrial [Jatropha curcas]
Cluster-26.5897	1.02592	4.37145	0.000769658	0.00390663	AT3G28510.1	Symbols: | P-loop containing nucleoside triphosphate hydrolases superfamily protein | chr3:10685656-10687248 FORWARD LENGTH=530
Cluster-26.5905	2.01097	5.02404	1.37e-42	4.2e-40	AT2G45190.1	Symbols: AFO, FIL, YAB1 | Plant-specific transcription factor YABBY family protein | chr2:18628450-18630552 REVERSE LENGTH=229
Cluster-26.5916	1.00418	8.22288	7.17e-24	5.91e-22	AT1G18250.2	Symbols: ATLP-1 | Pathogenesis-related thaumatin superfamily protein | chr1:6277024-6278005 REVERSE LENGTH=244
Cluster-26.5926	-1.62635	3.95783	4.38e-05	0.000307825	XP_012088849.1	uncharacterized protein LOC105647395 [Jatropha curcas]
Cluster-26.5931	1.07701	2.83037	1.8e-09	2.84e-08	XP_012089158.1	uncharacterized protein LOC105647614 isoform X1 [Jatropha curcas]
Cluster-26.5981	1.87998	1.29946	4.39e-10	7.57e-09	AT3G10450.1	Symbols: SCPL7 | serine carboxypeptidase-like 7 | chr3:3249544-3252320 FORWARD LENGTH=437
Cluster-26.6010	1.06516	5.02158	1.34e-25	1.25e-23	XP_012068577.1	mitochondrial import receptor subunit TOM40-1 [Jatropha curcas]
Cluster-26.6050	-1.33128	2.08108	1.56e-08	2.1e-07	AT2G02240.1	Symbols: MEE66 | F-box family protein | chr2:592359-593602 REVERSE LENGTH=320
Cluster-26.6051	3.00325	-0.461698	1.93e-08	2.56e-07	XP_012087456.1	terpene synthase 10-like [Jatropha curcas]
Cluster-26.6053	2.08325	3.67317	2.48e-07	2.71e-06	AT1G03220.1	Symbols: | Eukaryotic aspartyl protease family protein | chr1:787143-788444 FORWARD LENGTH=433
Cluster-26.6069	2.06819	6.16645	9.57e-56	7.17e-53	AT1G74110.1	Symbols: CYP78A10 | cytochrome P450, family 78, subfamily A, polypeptide 10 | chr1:27866667-27868368 REVERSE LENGTH=537
Cluster-26.6095	-1.07888	4.02813	1.95e-10	3.55e-09	XP_012072209.1	mulatexin [Jatropha curcas]
Cluster-26.6135	2.75123	2.70908	9.82e-22	6.5e-20	AT3G25670.1	Symbols: | Leucine-rich repeat (LRR) family protein | chr3:9344532-9346301 REVERSE LENGTH=475
Cluster-26.6149	-1.12275	5.37652	5.42e-14	1.59e-12	XP_012086745.1	uncharacterized protein LOC105645689 [Jatropha curcas]
Cluster-26.6166	1.24967	5.68168	5.87e-23	4.28e-21	AT3G16520.3	Symbols: UGT88A1 | UDP-glucosyl transferase 88A1 | chr3:5619355-5620833 REVERSE LENGTH=462
Cluster-26.6226	2.02431	0.0454044	0.000441936	0.00239695	XP_012084943.1	expansin-A12 [Jatropha curcas]
Cluster-26.623	3.52652	2.76351	7.22e-09	1.03e-07	AT3G26230.1	Symbols: CYP71B24 | cytochrome P450, family 71, subfamily B, polypeptide 24 | chr3:9598200-9599892 REVERSE LENGTH=498
Cluster-26.6263	-1.25926	7.71655	2.3e-38	5.75e-36	AT4G39700.1	Symbols: | Heavy metal transport/detoxification superfamily protein | chr4:18424265-18424906 FORWARD LENGTH=158
Cluster-26.6277	1.16241	2.55128	2.7e-07	2.94e-06	AT2G05760.1	Symbols: | Xanthine/uracil permease family protein | chr2:2180978-2183710 FORWARD LENGTH=520
Cluster-26.6291	2.05673	-0.13518	9.74e-05	0.000631327	AT5G60520.1	Symbols: | Late embryogenesis abundant (LEA) protein-related | chr5:24331787-24332947 REVERSE LENGTH=338
Cluster-26.6314	-1.80707	0.667922	2.06e-06	1.9e-05	XP_012080422.1	uncharacterized protein LOC105640661 [Jatropha curcas]
Cluster-26.6318	-1.17102	3.95237	3.66e-08	4.65e-07	AT5G19140.1	Symbols: ATAILP1, AILP1 | Aluminium induced protein with YGL and LRDR motifs | chr5:6423398-6425785 FORWARD LENGTH=234
Cluster-26.6368	1.52971	4.32502	9.29e-35	1.7e-32	AT1G70940.1	Symbols: PIN3, ATPIN3 | Auxin efflux carrier family protein | chr1:26743170-26745871 FORWARD LENGTH=640
Cluster-26.6416	-1.0534	2.70446	1.51e-06	1.42e-05	AT1G06980.1	Symbols: | unknown protein; FUNCTIONS IN: molecular_function unknown; INVOLVED IN: biological_process unknown; LOCATED IN: endomembrane system; EXPRESSED IN: sepal, male gametophyte, carpel; EXPRESSED DURING: 4 anthesis; BEST Arabidopsis thaliana protein match is: unknown protein (TAIR:AT2G30230.1); Has 159 Blast hits to 159 proteins in 13 species: Archae - 0; Bacteria - 0; Metazoa - 0; Fungi - 0…
Cluster-26.644	1.12703	2.45379	2.45e-08	3.19e-07	AT4G02750.1	Symbols: | Tetratricopeptide repeat (TPR)-like superfamily protein | chr4:1221116-1223461 REVERSE LENGTH=781
Cluster-26.65	1.28191	0.700593	0.00092244	0.00458599	AT2G20540.1	Symbols: MEF21 | mitochondrial editing factor 21 | chr2:8844160-8845764 FORWARD LENGTH=534
Cluster-26.6526	1.39573	4.76521	2.92e-16	1.09e-14	Cluster-26.6526	no_hits_found
Cluster-26.6550	-1.5572	2.5809	1.14e-13	3.17e-12	AT3G10330.1	Symbols: | Cyclin-like family protein | chr3:3199907-3201642 FORWARD LENGTH=312
Cluster-26.6587	5.66301	0.0878344	8.4e-18	3.7e-16	AT3G49950.1	Symbols: | GRAS family transcription factor | chr3:18522570-18523802 FORWARD LENGTH=410
Cluster-26.659	1.41004	0.932986	0.000504967	0.00269432	AT5G04820.1	Symbols: ATOFP13, OFP13 | ovate family protein 13 | chr5:1399685-1400467 FORWARD LENGTH=260
Cluster-26.6621	-1.22109	6.24927	1.38e-27	1.55e-25	XP_012073181.1	uncharacterized protein LOC105634858 [Jatropha curcas]
Cluster-26.6638	1.27048	1.92648	1.05e-07	1.24e-06	AT1G31040.1	Symbols: | PLATZ transcription factor family protein | chr1:11069793-11072182 REVERSE LENGTH=243
Cluster-26.6660	1.55739	3.77252	0.000151899	0.000936593	AT1G62300.1	Symbols: WRKY6, ATWRKY6 | WRKY family transcription factor | chr1:23016887-23019155 REVERSE LENGTH=553
Cluster-26.6675	-1.89373	-0.182631	0.00046143	0.00248861	Cluster-26.6675	no_hits_found
Cluster-26.6688	1.48857	4.24623	2.41e-21	1.52e-19	Sb04g020230.1	known chromosome:Sorbi1:4:47480585:47483680:1 gene:Sb04g020230 transcript:Sb04g020230.1 description:"Putative uncharacterized protein Sb04g020230"
Cluster-26.6705	1.56153	4.62641	9.64e-18	4.19e-16	AT2G38650.1	Symbols: GAUT7, LGT7 | galacturonosyltransferase 7 | chr2:16161856-16165523 REVERSE LENGTH=619
Cluster-26.6714	-1.37017	1.495	3.76e-06	3.29e-05	AT3G50930.1	Symbols: BCS1 | cytochrome BC1 synthesis | chr3:18929817-18931547 FORWARD LENGTH=576
Cluster-26.6743	1.27325	3.59196	2.42e-11	4.96e-10	Cluster-26.6743	no_hits_found
Cluster-26.6778	2.18814	-0.778016	0.00122305	0.00588406	AT5G56860.1	Symbols: GNC, GATA21 | GATA type zinc finger transcription factor family protein | chr5:22989630-22991351 REVERSE LENGTH=398
Cluster-26.6788	1.37686	0.72741	0.000415722	0.00227306	AT5G47920.1	Symbols: | unknown protein; BEST Arabidopsis thaliana protein match is: unknown protein (TAIR:AT5G13880.1); Has 1807 Blast hits to 1807 proteins in 277 species: Archae - 0; Bacteria - 0; Metazoa - 736; Fungi - 347; Plants - 385; Viruses - 0; Other Eukaryotes - 339 (source: NCBI BLink). | chr5:19403458-19404021 REVERSE LENGTH=187
Cluster-26.6812	1.30923	1.50644	4.04e-05	0.000286799	XP_012088305.1	clathrin light chain 1 [Jatropha curcas]
Cluster-26.6851	1.72579	0.653919	2.27e-06	2.08e-05	XP_012092251.1	protein FANTASTIC FOUR 1-like [Jatropha curcas]
Cluster-26.6858	1.10973	6.2093	3.91e-29	4.93e-27	XP_012073343.1	60S ribosomal protein L35 [Jatropha curcas]
Cluster-26.6868	1.40703	4.37319	2.44e-33	4.2e-31	XP_012084942.1	pentatricopeptide repeat-containing protein At4g21705, mitochondrial-like [Jatropha curcas]
Cluster-26.6902	1.17725	2.31908	5.39e-08	6.7e-07	AT5G51460.3	Symbols: ATTPPA | Haloacid dehalogenase-like hydrolase (HAD) superfamily protein | chr5:20902266-20904292 FORWARD LENGTH=385
Cluster-26.6925	-1.53508	1.0582	1.72e-06	1.61e-05	AT1G72100.1	Symbols: | late embryogenesis abundant domain-containing protein / LEA domain-containing protein | chr1:27127250-27128811 FORWARD LENGTH=480
Cluster-26.6956	1.27934	5.68398	3.07e-41	8.87e-39	AT4G29510.1	Symbols: ATPRMT11, PRMT11, ATPRMT1B, PRMT1B | arginine methyltransferase 11 | chr4:14491739-14493752 FORWARD LENGTH=390
Cluster-26.6994	-1.08799	2.64964	4.35e-06	3.78e-05	XP_012065630.1	serine carboxypeptidase-like 40 [Jatropha curcas]
Cluster-26.6996	-2.22414	-0.655335	0.00112588	0.00547591	AT5G20480.1	Symbols: EFR | EF-TU receptor | chr5:6922497-6925679 FORWARD LENGTH=1031
Cluster-26.7032	1.13597	5.5726	1.52e-35	2.98e-33	AT1G14810.1	Symbols: | semialdehyde dehydrogenase family protein | chr1:5102684-5104633 REVERSE LENGTH=375
Cluster-26.7040	-1.30588	7.12071	1.6e-45	5.89e-43	AT5G63180.1	Symbols: | Pectin lyase-like superfamily protein | chr5:25341106-25343113 REVERSE LENGTH=432
Cluster-26.7073	-1.03996	3.41644	6.83e-06	5.66e-05	AT4G11280.1	Symbols: ACS6, ATACS6 | 1-aminocyclopropane-1-carboxylic acid (acc) synthase 6 | chr4:6864168-6865922 FORWARD LENGTH=495
Cluster-26.7134	1.50592	2.6006	0.000630561	0.00327834	AT2G03260.1	Symbols: | EXS (ERD1/XPR1/SYG1) family protein | chr2:988106-992332 REVERSE LENGTH=807
Cluster-26.7150	-1.38743	3.05381	4.14e-10	7.18e-09	AT4G36700.1	Symbols: | RmlC-like cupins superfamily protein | chr4:17298443-17300337 REVERSE LENGTH=522
Cluster-26.716	1.98882	0.399632	1.55e-07	1.77e-06	AT5G14400.1	Symbols: CYP724A1 | cytochrome P450, family 724, subfamily A, polypeptide 1 | chr5:4644128-4646382 FORWARD LENGTH=367
Cluster-26.7206	3.37032	3.2708	5.47e-44	1.9e-41	XP_012089623.1	uncharacterized protein LOC105647995 [Jatropha curcas]
Cluster-26.7220	-1.41046	4.28386	2.61e-22	1.79e-20	Cluster-26.7220	no_hits_found
Cluster-26.7232	-2.47866	-0.0384553	2.5e-06	2.27e-05	AT5G43180.1	Symbols: | Protein of unknown function, DUF599 | chr5:17336425-17337816 REVERSE LENGTH=239
Cluster-26.7292	-1.48815	0.550345	0.000383274	0.00211369	Cluster-26.7292	no_hits_found
Cluster-26.7301	-1.31468	0.33371	0.00143432	0.00675937	Cluster-26.7301	no_hits_found
Cluster-26.7313	1.34672	0.871238	6.43e-05	0.00043441	XP_012071672.1	phosphatidate phosphatase PAH2-like isoform X2 [Jatropha curcas]
Cluster-26.7319	1.58959	4.46047	8.95e-36	1.83e-33	AT1G10470.1	Symbols: ARR4, MEE7, ATRR1, IBC7 | response regulator 4 | chr1:3442624-3443759 REVERSE LENGTH=259
Cluster-26.7331	-1.32296	6.20276	6.04e-35	1.12e-32	AT1G09540.1	Symbols: MYB61, ATMYB61 | myb domain protein 61 | chr1:3086333-3087689 FORWARD LENGTH=366
Cluster-26.7342	-1.08511	5.53656	1.93e-23	1.49e-21	AT3G50950.2	Symbols: ZAR1 | HOPZ-ACTIVATED RESISTANCE 1 | chr3:18936127-18938685 FORWARD LENGTH=852
Cluster-26.7349	1.21573	4.89706	6.29e-14	1.82e-12	XP_012076620.1	CRC domain-containing protein TSO1-like isoform X1 [Jatropha curcas]
Cluster-26.7357	-1.25171	0.712974	0.000805913	0.00406227	AT1G71910.1	Symbols: | unknown protein; Has 28 Blast hits to 28 proteins in 10 species: Archae - 0; Bacteria - 0; Metazoa - 0; Fungi - 0; Plants - 28; Viruses - 0; Other Eukaryotes - 0 (source: NCBI BLink). | chr1:27065223-27065744 FORWARD LENGTH=173
Cluster-26.7361	2.39046	4.48595	1.02e-06	1e-05	XP_012092031.1	IAA-amino acid hydrolase ILR1-like 2 [Jatropha curcas]
Cluster-26.741	1.21155	3.45888	1.17e-13	3.26e-12	AT4G23620.2	Symbols: | Ribosomal protein L25/Gln-tRNA synthetase, anti-codon-binding domain | chr4:12315016-12316659 REVERSE LENGTH=277
Cluster-26.7437	-1.30211	2.89838	3.51e-12	8.14e-11	XP_012077047.1	uncharacterized protein LOC105637962 isoform X2 [Jatropha curcas]
Cluster-26.7462	-1.1986	0.403546	0.00202698	0.00919716	AT3G62930.1	Symbols: | Thioredoxin superfamily protein | chr3:23261538-23261846 REVERSE LENGTH=102
Cluster-26.7516	1.22943	3.2422	0.00219331	0.00986124	AT5G47910.1	Symbols: RBOHD, ATRBOHD | respiratory burst oxidase homologue D | chr5:19397585-19401768 FORWARD LENGTH=921
Cluster-26.752	-1.19217	1.33528	0.0012976	0.00618683	AT4G09890.1	Symbols: | Protein of unknown function (DUF3511) | chr4:6218501-6218764 FORWARD LENGTH=87
Cluster-26.7569	4.47673	0.153936	3.52e-05	0.000253173	Cluster-26.7569	no_hits_found
Cluster-26.7579	-1.00375	1.06454	0.000710652	0.00364105	Cluster-26.7579	no_hits_found
Cluster-26.759	1.96654	1.32629	2.48e-06	2.25e-05	AT5G37490.1	Symbols: | ARM repeat superfamily protein | chr5:14887744-14889051 FORWARD LENGTH=435
Cluster-26.7598	-1.22671	3.12869	1.59e-13	4.34e-12	AT2G18890.1	Symbols: | Protein kinase superfamily protein | chr2:8184027-8186685 FORWARD LENGTH=392
Cluster-26.7635	-1.3837	4.39817	1.15e-29	1.48e-27	Cluster-26.7635	no_hits_found
Cluster-26.7638	1.05118	0.980984	0.0018019	0.0082848	XP_012074918.1	pentatricopeptide repeat-containing protein At2g20710, mitochondrial-like [Jatropha curcas]
Cluster-26.7648	2.75722	1.46067	7.18e-11	1.38e-09	AT3G61630.1	Symbols: CRF6 | cytokinin response factor 6 | chr3:22805274-22806221 FORWARD LENGTH=315
Cluster-26.7653	1.81428	0.977339	0.000510212	0.00271988	Cluster-26.7653	no_hits_found
Cluster-26.7670	-1.90268	1.85642	8.46e-11	1.62e-09	AT2G34930.1	Symbols: | disease resistance family protein / LRR family protein | chr2:14737169-14739886 REVERSE LENGTH=905
Cluster-26.7695	-4.22704	-0.0536281	4.31e-08	5.41e-07	AT5G24130.1	Symbols: | unknown protein; FUNCTIONS IN: molecular_function unknown; INVOLVED IN: biological_process unknown; LOCATED IN: mitochondrion; EXPRESSED IN: petal, leaf whorl, flower; EXPRESSED DURING: 4 anthesis, petal differentiation and expansion stage; Has 1807 Blast hits to 1807 proteins in 277 species: Archae - 0; Bacteria - 0; Metazoa - 736; Fungi - 347; Plants - 385; Viruses - 0; Other Eukaryo…
Cluster-26.7698	1.19545	2.8564	3.06e-08	3.92e-07	AT5G64630.2	Symbols: FAS2, NFB01, NFB1, MUB3.9 | Transducin/WD40 repeat-like superfamily protein | chr5:25833298-25836158 FORWARD LENGTH=487
Cluster-26.7706	3.1897	-1.56626	0.00183375	0.00840868	Cluster-26.7706	no_hits_found
Cluster-26.7743	1.32743	3.7203	2.83e-17	1.15e-15	Cluster-26.7743	no_hits_found
Cluster-26.7769	1.67831	1.43829	0.000596967	0.00312674	AT5G35735.1	Symbols: | Auxin-responsive family protein | chr5:13900913-13902934 REVERSE LENGTH=404
Cluster-26.7772	-1.15846	4.35551	3.05e-11	6.15e-10	AT1G58340.1	Symbols: ZF14 | MATE efflux family protein | chr1:21653162-21655117 FORWARD LENGTH=532
Cluster-26.7781	1.43449	0.847655	4.95e-06	4.23e-05	AT4G12440.2	| Symbols: APT4 | adenine phosphoribosyl transferase 4 |
Cluster-26.7799	-1.33526	4.58362	1.6e-25	1.48e-23	AT4G15210.1	Symbols: ATBETA-AMY, AT-BETA-AMY, RAM1, BMY1, BAM5 | beta-amylase 5 | chr4:8666734-8669357 REVERSE LENGTH=498
Cluster-26.7844	1.01605	8.15002	1.72e-34	3.1e-32	Cluster-26.7844	no_hits_found
Cluster-26.7851	1.11076	2.12416	1.12e-06	1.09e-05	AT4G13690.1	Symbols: | unknown protein; Has 37 Blast hits to 37 proteins in 16 species: Archae - 0; Bacteria - 2; Metazoa - 2; Fungi - 0; Plants - 27; Viruses - 0; Other Eukaryotes - 6 (source: NCBI BLink). | chr4:7953662-7955380 REVERSE LENGTH=249
Cluster-26.7856	-1.17242	3.91466	9.2e-12	2.01e-10	AT1G32690.1	Symbols: | unknown protein; FUNCTIONS IN: molecular_function unknown; INVOLVED IN: biological_process unknown; LOCATED IN: plasma membrane; EXPRESSED IN: 21 plant structures; EXPRESSED DURING: 11 growth stages; BEST Arabidopsis thaliana protein match is: unknown protein (TAIR:AT2G35200.1); Has 45 Blast hits to 45 proteins in 8 species: Archae - 0; Bacteria - 0; Metazoa - 0; Fungi - 0; Plants - 45…
Cluster-26.8026	1.7869	2.90736	2.28e-22	1.58e-20	AT1G70940.1	Symbols: PIN3, ATPIN3 | Auxin efflux carrier family protein | chr1:26743170-26745871 FORWARD LENGTH=640
Cluster-26.8078	1.99815	-0.566713	0.000671487	0.00346557	AT3G13898.1	Symbols: | unknown protein; LOCATED IN: endomembrane system; BEST Arabidopsis thaliana protein match is: unknown protein (TAIR:AT5G10310.1). | chr3:4584011-4584334 FORWARD LENGTH=107
Cluster-26.8089	1.47242	4.95161	1.3e-38	3.36e-36	XP_012084000.1	pumilio homolog 24 [Jatropha curcas]
Cluster-26.8108	1.05972	4.23954	7.02e-16	2.51e-14	Cluster-26.8108	no_hits_found
Cluster-26.8165	-1.06011	0.874482	0.00179236	0.00824887	AT4G15450.1	Symbols: | Senescence/dehydration-associated protein-related | chr4:8839437-8841162 FORWARD LENGTH=381
Cluster-26.8180	5.10642	-1.56597	0.000332069	0.00186598	AT4G25300.1	Symbols: | 2-oxoglutarate (2OG) and Fe(II)-dependent oxygenase superfamily protein | chr4:12945263-12946642 FORWARD LENGTH=356
Cluster-26.8225	1.43684	4.83943	1.3e-31	1.95e-29	EOY23275	novel chromosome:GCA_000403535.1:3:26882081:26883885:1 gene:TCM_015226 transcript:EOY23275 description:"RRNA 2'-O-methyltransferase fibrillarin 2"
Cluster-26.8259	1.37872	4.6732	6.53e-27	6.83e-25	XP_012068389.1	uncharacterized protein LOC105631006 [Jatropha curcas]
Cluster-26.8287	2.24108	0.44383	3.42e-09	5.17e-08	AT5G54630.1	Symbols: | zinc finger protein-related | chr5:22192607-22194260 REVERSE LENGTH=472
Cluster-26.8297	-2.17809	7.66934	1.46e-47	6.46e-45	AT4G38690.1	Symbols: | PLC-like phosphodiesterases superfamily protein | chr4:18074743-18075699 REVERSE LENGTH=318
Cluster-26.8324	7.91964	4.31538	2.96e-89	8.88e-86	Cluster-26.8324	no_hits_found
Cluster-26.8431	-1.06426	3.96441	1.69e-09	2.68e-08	AT3G60690.1	Symbols: | SAUR-like auxin-responsive protein family | chr3:22435262-22435774 FORWARD LENGTH=170
Cluster-26.8453	-1.28002	3.78735	7.39e-20	4.07e-18	AT3G03990.1	Symbols: | alpha/beta-Hydrolases superfamily protein | chr3:1033788-1034591 FORWARD LENGTH=267
Cluster-26.8465	1.22839	0.476526	0.00115187	0.00558194	AT1G11120.1	Symbols: | unknown protein; BEST Arabidopsis thaliana protein match is: unknown protein (TAIR:AT1G09812.1); Has 270 Blast hits to 255 proteins in 62 species: Archae - 0; Bacteria - 2; Metazoa - 93; Fungi - 14; Plants - 126; Viruses - 0; Other Eukaryotes - 35 (source: NCBI BLink). | chr1:3715229-3717320 FORWARD LENGTH=187
Cluster-26.8490	-1.23624	3.59954	1.49e-13	4.09e-12	AT5G39030.1	Symbols: | Protein kinase superfamily protein | chr5:15620066-15622486 FORWARD LENGTH=806
Cluster-26.8515	1.43892	2.54657	7.74e-12	1.71e-10	AT5G25580.1	Symbols: | BEST Arabidopsis thaliana protein match is: DDT domain superfamily (TAIR:AT1G18950.1); Has 178 Blast hits to 178 proteins in 75 species: Archae - 0; Bacteria - 4; Metazoa - 51; Fungi - 33; Plants - 60; Viruses - 1; Other Eukaryotes - 29 (source: NCBI BLink). | chr5:8903550-8906108 FORWARD LENGTH=405
Cluster-26.8534	-1.44887	5.17003	1.05e-30	1.47e-28	AT1G56220.3	Symbols: | Dormancy/auxin associated family protein | chr1:21043414-21044469 FORWARD LENGTH=140
Cluster-26.8568	1.0432	2.57256	0.000363969	0.00202164	XP_012089248.1	glucan endo-1,3-beta-glucosidase-like isoform X1 [Jatropha curcas]
Cluster-26.8594	1.19894	7.00514	3.6e-35	6.8e-33	AT3G57150.1	Symbols: NAP57, AtNAP57, CBF5, AtCBF5 | homologue of NAP57 | chr3:21154255-21155952 REVERSE LENGTH=565
Cluster-26.8611	1.48765	-0.0111845	0.00178813	0.00823411	Cluster-26.8611	no_hits_found
Cluster-26.8618	1.00054	6.44969	1.92e-26	1.93e-24	AT5G12860.1	Symbols: DiT1 | dicarboxylate transporter 1 | chr5:4059927-4061919 REVERSE LENGTH=557
Cluster-26.8621	1.07059	0.957947	0.000795575	0.00401946	AT5G05730.2	Symbols: ASA1 | anthranilate synthase alpha subunit 1 | chr5:1719740-1722811 REVERSE LENGTH=624
Cluster-26.8628	-1.38907	7.40143	4.71e-63	4.7e-60	XP_012070255.1	uncharacterized protein LOC105632478 isoform X3 [Jatropha curcas]
Cluster-26.8667	-1.86531	0.30983	0.00014969	0.000925112	Cluster-26.8667	no_hits_found
Cluster-26.8668	-1.0974	4.96748	2.18e-19	1.15e-17	XP_012072729.1	probable mediator of RNA polymerase II transcription subunit 26b [Jatropha curcas]
Cluster-26.8694	-1.58072	3.2163	1.75e-18	8.28e-17	AT1G10070.1	Symbols: ATBCAT-2, BCAT-2 | branched-chain amino acid transaminase 2 | chr1:3288255-3290164 FORWARD LENGTH=388
Cluster-26.8712	1.12294	4.96207	2.03e-21	1.3e-19	Cluster-26.8712	no_hits_found
Cluster-26.8737	1.07096	5.47658	2.23e-26	2.21e-24	POPTR_0002s23800.1	known chromosome:JGI2.0:2:21290136:21296058:1 gene:POPTR_0002s23800 transcript:POPTR_0002s23800.1 description:"Predicted protein"
Cluster-26.8742	-1.30529	6.10995	9.57e-14	2.71e-12	Cluster-26.8742	no_hits_found
Cluster-26.876	-1.00985	0.976944	0.000798775	0.00403307	AT2G36430.1	Symbols: | Plant protein of unknown function (DUF247) | chr2:15290211-15291557 FORWARD LENGTH=448
Cluster-26.8801	1.15987	6.20515	7.36e-22	4.93e-20	XP_012090430.1	monocopper oxidase-like protein SKS1 [Jatropha curcas]
Cluster-26.8840	1.08284	6.24628	4.99e-26	4.79e-24	XP_012073942.1	40S ribosomal protein S18 [Jatropha curcas]
Cluster-26.8860	1.31713	3.55242	0.00106123	0.00519942	AT2G38470.1	Symbols: WRKY33, ATWRKY33 | WRKY DNA-binding protein 33 | chr2:16108476-16110539 FORWARD LENGTH=519
Cluster-26.8881	-1.06999	1.25745	0.00200459	0.00910497	Cluster-26.8881	no_hits_found
Cluster-26.8918	1.17448	2.58677	3.52e-06	3.11e-05	AT4G03320.1	Symbols: tic20-IV | translocon at the inner envelope membrane of chloroplasts 20-IV | chr4:1464529-1465820 FORWARD LENGTH=284
Cluster-26.8938	3.19048	3.18743	3.76e-60	3.34e-57	AT5G11160.1	Symbols: APT5 | adenine phosphoribosyltransferase 5 | chr5:3550774-3551986 FORWARD LENGTH=191
Cluster-26.8968	3.41967	1.06636	1.35e-18	6.49e-17	Cluster-26.8968	no_hits_found
Cluster-26.9014	-2.39173	-0.854497	0.000535363	0.00283818	Cluster-26.9014	no_hits_found
Cluster-26.9040	1.04508	3.85264	5.29e-09	7.73e-08	XP_012080383.1	glycine-rich RNA-binding protein 2, mitochondrial-like [Jatropha curcas]
Cluster-26.9080	1.05851	2.06118	1.7e-05	0.000130457	XP_012073114.1	pheromone-processing carboxypeptidase KEX1-like [Jatropha curcas]
Cluster-26.9119	-1.4769	9.69599	4.77e-23	3.52e-21	AT3G23730.1	Symbols: XTH16 | xyloglucan endotransglucosylase/hydrolase 16 | chr3:8550222-8551248 FORWARD LENGTH=291
Cluster-26.9144	-1.13564	7.2035	7.43e-30	9.68e-28	AT5G25110.1	Symbols: CIPK25, SnRK3.25 | CBL-interacting protein kinase 25 | chr5:8657740-8659206 REVERSE LENGTH=488
Cluster-26.9198	-1.32861	1.6777	2.01e-06	1.86e-05	AT5G17540.1	Symbols: | HXXXD-type acyl-transferase family protein | chr5:5782061-5783682 REVERSE LENGTH=461
Cluster-26.9208	-1.36644	1.71936	2.38e-07	2.61e-06	Cluster-26.9208	no_hits_found
Cluster-26.9211	1.88955	-0.0566805	7.7e-05	0.000511323	AT5G65590.1	Symbols: | Dof-type zinc finger DNA-binding family protein | chr5:26212084-26213034 REVERSE LENGTH=316
Cluster-26.9232	-2.67374	3.16283	1.77e-24	1.52e-22	XP_012075279.1	uncharacterized protein LOC105636578 [Jatropha curcas]
Cluster-26.9273	-1.29029	1.66387	5.45e-05	0.000375181	AT2G36890.1	Symbols: RAX2, MYB38, ATMYB38, BIT1 | Duplicated homeodomain-like superfamily protein | chr2:15485821-15487245 FORWARD LENGTH=298
Cluster-26.9296	-1.01716	4.15138	1.09e-09	1.77e-08	AT5G19040.1	Symbols: ATIPT5, IPT5 | isopentenyltransferase 5 | chr5:6362389-6363381 REVERSE LENGTH=330
Cluster-26.930	2.04742	0.963973	2.94e-07	3.17e-06	AT2G28630.1	Symbols: KCS12 | 3-ketoacyl-CoA synthase 12 | chr2:12275719-12277149 REVERSE LENGTH=476
Cluster-26.9316	2.21023	0.463984	8.68e-06	7.02e-05	AT2G19800.1	Symbols: MIOX2 | myo-inositol oxygenase 2 | chr2:8531106-8533354 REVERSE LENGTH=317
Cluster-26.9331	1.33226	3.43107	4.29e-15	1.42e-13	AT1G22270.1	Symbols: | Trm112p-like protein | chr1:7865548-7865922 FORWARD LENGTH=124
Cluster-26.9347	-1.35265	1.21924	2.71e-05	0.000199196	Cluster-26.9347	no_hits_found
Cluster-26.9360	-1.27738	1.78638	4.07e-06	3.54e-05	AT1G16820.1	Symbols: | vacuolar ATP synthase catalytic subunit-related / V-ATPase-related / vacuolar proton pump-related | chr1:5757199-5758464 REVERSE LENGTH=93
Cluster-26.9372	-1.11823	7.36109	9.71e-22	6.45e-20	XP_012088816.1	hydrophobic protein LTI6B-like [Jatropha curcas]
Cluster-26.9413	1.42404	0.0892863	0.00207682	0.00940099	XP_012076804.1	histone acetyltransferase type B catalytic subunit [Jatropha curcas]
Cluster-26.945	5.53972	-0.121617	2.39e-05	0.000177744	AT2G37430.1	Symbols: | C2H2 and C2HC zinc fingers superfamily protein | chr2:15706454-15706990 FORWARD LENGTH=178
Cluster-26.9493	1.35035	4.04036	1.11e-08	1.53e-07	XP_012065345.1	pentatricopeptide repeat-containing protein At3g14580, mitochondrial-like [Jatropha curcas]
Cluster-26.9494	1.61442	2.06384	1.42e-11	3.01e-10	AT5G10510.3	Symbols: AIL6 | AINTEGUMENTA-like 6 | chr5:3315991-3320008 FORWARD LENGTH=604
Cluster-26.9548	1.03226	1.50134	0.00112947	0.00549224	AT3G47460.1	Symbols: ATSMC2 | Structural maintenance of chromosomes (SMC) family protein | chr3:17486765-17493178 FORWARD LENGTH=1171
Cluster-26.9550	3.10289	0.258128	1.45e-10	2.69e-09	AT3G22060.1	Symbols: | Receptor-like protein kinase-related family protein | chr3:7771065-7772137 FORWARD LENGTH=252
Cluster-26.9575	-3.75184	-1.28765	0.000224174	0.00131978	XP_012089897.1	uncharacterized protein LOC105648194 [Jatropha curcas]
Cluster-26.9599	-1.21142	1.22469	7.98e-05	0.000527503	Cluster-26.9599	no_hits_found
Cluster-26.965	1.02597	2.16406	2.87e-06	2.57e-05	AT2G21790.1	Symbols: R1, RNR1, CLS8, ATRNR1 | ribonucleotide reductase 1 | chr2:9293529-9297580 FORWARD LENGTH=816
Cluster-26.9650	1.12335	6.49601	2.59e-36	5.53e-34	Cluster-26.9650	no_hits_found
Cluster-26.9677	-1.71198	5.73936	1.12e-44	4e-42	Cluster-26.9677	no_hits_found
Cluster-26.9680	2.60705	4.11602	5.77e-49	2.77e-46	Cluster-26.9680	no_hits_found
Cluster-26.9684	-1.43965	4.98704	2.39e-37	5.67e-35	AT5G52420.1	Symbols: | unknown protein; FUNCTIONS IN: molecular_function unknown; INVOLVED IN: biological_process unknown; LOCATED IN: endoplasmic reticulum; EXPRESSED IN: 24 plant structures; EXPRESSED DURING: 13 growth stages; BEST Arabidopsis thaliana protein match is: unknown protein (TAIR:AT5G23920.1); Has 30201 Blast hits to 17322 proteins in 780 species: Archae - 12; Bacteria - 1396; Metazoa - 17338; …
Cluster-26.9702	-1.04473	2.70616	2.52e-08	3.27e-07	AT1G18210.1	Symbols: | Calcium-binding EF-hand family protein | chr1:6268273-6268785 REVERSE LENGTH=170
Cluster-26.9729	1.58906	2.5521	0.000336806	0.00189048	AT1G71830.1	Symbols: SERK1, ATSERK1 | somatic embryogenesis receptor-like kinase 1 | chr1:27018575-27021842 FORWARD LENGTH=625
Cluster-26.9745	-1.40258	1.2252	0.000232613	0.0013661	AT1G73480.1	Symbols: | alpha/beta-Hydrolases superfamily protein | chr1:27629266-27632486 FORWARD LENGTH=463
Cluster-26.9763	-1.13837	4.30656	1.62e-17	6.82e-16	AT4G24340.1	Symbols: | Phosphorylase superfamily protein | chr4:12607475-12609148 FORWARD LENGTH=338
Cluster-26.979	1.07316	4.6616	1.12e-17	4.85e-16	Cluster-26.979	no_hits_found
Cluster-26.9826	-1.00112	4.17364	1.28e-12	3.12e-11	AT1G50020.1	Symbols: | unknown protein; FUNCTIONS IN: molecular_function unknown; INVOLVED IN: biological_process unknown; LOCATED IN: chloroplast thylakoid membrane, chloroplast; EXPRESSED IN: 24 plant structures; EXPRESSED DURING: 15 growth stages; Has 72 Blast hits to 72 proteins in 27 species: Archae - 0; Bacteria - 0; Metazoa - 0; Fungi - 0; Plants - 72; Viruses - 0; Other Eukaryotes - 0 (source: NCBI B…
Cluster-26.9837	1.12238	0.935064	0.000714481	0.00365839	Cluster-26.9837	no_hits_found
Cluster-26.9874	-3.06935	2.51358	2.39e-21	1.51e-19	AT3G13130.1	Symbols: | unknown protein; FUNCTIONS IN: molecular_function unknown; INVOLVED IN: biological_process unknown; LOCATED IN: endomembrane system; EXPRESSED IN: male gametophyte; Has 140 Blast hits to 132 proteins in 41 species: Archae - 2; Bacteria - 4; Metazoa - 29; Fungi - 20; Plants - 51; Viruses - 0; Other Eukaryotes - 34 (source: NCBI BLink). | chr3:4223008-4223613 FORWARD LENGTH=201
Cluster-26.9938	-1.10659	1.47917	0.000940227	0.00466764	AT5G39220.1	Symbols: | alpha/beta-Hydrolases superfamily protein | chr5:15705913-15708039 FORWARD LENGTH=330
Cluster-26.9960	1.0706	5.13017	1.63e-22	1.15e-20	AT3G18600.1	Symbols: | P-loop containing nucleoside triphosphate hydrolases superfamily protein | chr3:6399724-6403007 REVERSE LENGTH=568
Cluster-26.9967	-1.05189	5.15788	1.18e-24	1.02e-22	AT5G43150.1	Symbols: | unknown protein; FUNCTIONS IN: molecular_function unknown; INVOLVED IN: biological_process unknown; LOCATED IN: mitochondrion; EXPRESSED IN: 22 plant structures; EXPRESSED DURING: 13 growth stages; Has 1807 Blast hits to 1807 proteins in 277 species: Archae - 0; Bacteria - 0; Metazoa - 736; Fungi - 347; Plants - 385; Viruses - 0; Other Eukaryotes - 339 (source: NCBI BLink). | chr5:1732…
Cluster-26.9984	-1.69101	1.10523	1.14e-05	9e-05	AT2G21220.1	Symbols: | SAUR-like auxin-responsive protein family | chr2:9089380-9089694 FORWARD LENGTH=104
Cluster-26.9995	1.01709	1.39374	0.000490537	0.00262844	AT2G43110.1	Symbols: | unknown protein; Has 212 Blast hits to 211 proteins in 96 species: Archae - 0; Bacteria - 6; Metazoa - 62; Fungi - 91; Plants - 31; Viruses - 0; Other Eukaryotes - 22 (source: NCBI BLink). | chr2:17922067-17924291 FORWARD LENGTH=288
Cluster-289.0	-1.6091	-0.269577	0.00174373	0.00805598	XP_012080090.1	uncharacterized protein LOC105640399 [Jatropha curcas]
Cluster-298.0	2.33554	0.0470353	1.18e-05	9.28e-05	AT1G61680.1	Symbols: TPS14, ATTPS14 | terpene synthase 14 | chr1:22772455-22774687 REVERSE LENGTH=569
Cluster-3.0	4.87182	-1.70355	0.00110766	0.00540045	AT1G16250.1	Symbols: | Galactose oxidase/kelch repeat superfamily protein | chr1:5557214-5558697 FORWARD LENGTH=383
Cluster-310.0	-1.68934	3.32548	1.14e-16	4.39e-15	AT1G52565.1	Symbols: | unknown protein; FUNCTIONS IN: molecular_function unknown; INVOLVED IN: biological_process unknown; LOCATED IN: endomembrane system; BEST Arabidopsis thaliana protein match is: unknown protein (TAIR:AT3G15760.1); Has 35333 Blast hits to 34131 proteins in 2444 species: Archae - 798; Bacteria - 22429; Metazoa - 974; Fungi - 991; Plants - 531; Viruses - 0; Other Eukaryotes - 9610 (source:…
Cluster-355.0	3.92802	-0.235342	6.32e-08	7.75e-07	XP_012089937.1	uncharacterized protein LOC105648226 [Jatropha curcas]
Cluster-359.0	-1.04088	2.75098	1.1e-07	1.29e-06	AT5G41800.1	Symbols: | Transmembrane amino acid transporter family protein | chr5:16733842-16735888 FORWARD LENGTH=452
Cluster-373.0	2.5112	-0.5243	4.72e-05	0.000329537	AT5G57090.1	Symbols: EIR1, WAV6, ATPIN2, PIN2, AGR, AGR1 | Auxin efflux carrier family protein | chr5:23100765-23104456 FORWARD LENGTH=647
Cluster-374.0	-1.34853	2.36704	9.64e-08	1.15e-06	AT4G16400.1	Symbols: | unknown protein; BEST Arabidopsis thaliana protein match is: unknown protein (TAIR:AT3G13175.1); Has 30201 Blast hits to 17322 proteins in 780 species: Archae - 12; Bacteria - 1396; Metazoa - 17338; Fungi - 3422; Plants - 5037; Viruses - 0; Other Eukaryotes - 2996 (source: NCBI BLink). | chr4:9260564-9262102 FORWARD LENGTH=218
Cluster-383.0	1.66413	4.82612	7.11e-48	3.21e-45	AT3G03060.1	Symbols: | P-loop containing nucleoside triphosphate hydrolases superfamily protein | chr3:692188-695424 FORWARD LENGTH=628
Cluster-395.0	-1.43169	0.963228	0.000209106	0.00123959	Cluster-395.0	no_hits_found
Cluster-407.0	1.09798	5.00628	1.18e-19	6.39e-18	AT4G15770.1	| Symbols: | RNA binding | chr4:8978060-8978623 FORWARD LENGTH=187
Cluster-410.0	-1.04488	1.80641	1.01e-05	8.08e-05	POPTR_0010s01220.1	known chromosome:JGI2.0:10:1031324:1031832:-1 gene:POPTR_0010s01220 transcript:POPTR_0010s01220.1 description:"Predicted protein"
Cluster-416.0	2.16649	2.70338	7.3e-28	8.33e-26	Cluster-416.0	no_hits_found
Cluster-439.0	-1.12347	4.73564	4e-11	8e-10	AT5G50335.1	Symbols: | unknown protein; Has 30201 Blast hits to 17322 proteins in 780 species: Archae - 12; Bacteria - 1396; Metazoa - 17338; Fungi - 3422; Plants - 5037; Viruses - 0; Other Eukaryotes - 2996 (source: NCBI BLink). | chr5:20489391-20489615 REVERSE LENGTH=74
Cluster-446.0	-1.33016	2.31779	2.33e-06	2.13e-05	AT4G36600.1	Symbols: | Late embryogenesis abundant (LEA) protein | chr4:17263666-17264968 FORWARD LENGTH=353
Cluster-471.0	-1.02802	2.48885	3.34e-05	0.000241571	AT4G16670.1	Symbols: | Plant protein of unknown function (DUF828) with plant pleckstrin homology-like region | chr4:9385326-9387570 FORWARD LENGTH=429
Cluster-497.0	1.27075	3.46938	2.99e-18	1.38e-16	Cluster-497.0	no_hits_found
Cluster-52.0	3.58547	-0.523375	2.21e-08	2.9e-07	AT5G60490.1	Symbols: FLA12 | FASCICLIN-like arabinogalactan-protein 12 | chr5:24325916-24326665 REVERSE LENGTH=249
Cluster-523.0	1.01771	3.52336	6.65e-13	1.67e-11	Cluster-523.0	no_hits_found
Cluster-556.0	-1.32569	1.59324	1.83e-07	2.07e-06	AT5G35732.1	Symbols: | unknown protein; BEST Arabidopsis thaliana protein match is: unknown protein (TAIR:AT2G04795.1); Has 35333 Blast hits to 34131 proteins in 2444 species: Archae - 798; Bacteria - 22429; Metazoa - 974; Fungi - 991; Plants - 531; Viruses - 0; Other Eukaryotes - 9610 (source: NCBI BLink). | chr5:13897961-13898263 FORWARD LENGTH=100
Cluster-559.0	1.22227	2.4787	1.08e-09	1.76e-08	XP_012086661.1	methyltransferase-like protein 17, mitochondrial [Jatropha curcas]
Cluster-572.0	-1.815	-0.43937	0.00219752	0.00987646	POPTR_0007s11550.1	novel chromosome:JGI2.0:7:11946428:11950172:1 gene:POPTR_0007s11550 transcript:POPTR_0007s11550.1
Cluster-578.0	-1.19818	3.71216	3.14e-13	8.23e-12	AT5G02160.1	Symbols: | unknown protein; FUNCTIONS IN: molecular_function unknown; INVOLVED IN: biological_process unknown; LOCATED IN: chloroplast thylakoid membrane; EXPRESSED IN: 23 plant structures; EXPRESSED DURING: 13 growth stages; Has 121 Blast hits to 121 proteins in 17 species: Archae - 0; Bacteria - 0; Metazoa - 0; Fungi - 0; Plants - 121; Viruses - 0; Other Eukaryotes - 0 (source: NCBI BLink). | c…
Cluster-596.1	-5.50347	-1.21707	4.22e-05	0.000297875	AT4G35690.1	Symbols: | Arabidopsis protein of unknown function (DUF241) | chr4:16921886-16922740 FORWARD LENGTH=284
Cluster-627.0	-1.88738	3.43856	1.14e-14	3.62e-13	Cluster-627.0	no_hits_found
Cluster-628.1	1.00881	2.12615	3.53e-06	3.11e-05	AT4G13330.1	Symbols: | S-adenosyl-L-methionine-dependent methyltransferases superfamily protein | chr4:7754248-7755837 REVERSE LENGTH=428
Cluster-641.0	-3.05185	-1.21692	0.00066783	0.00344818	AT4G10020.1	Symbols: AtHSD5, HSD5 | hydroxysteroid dehydrogenase 5 | chr4:6268363-6270179 FORWARD LENGTH=389
Cluster-643.0	-3.8329	-0.994888	8.6e-05	0.000564908	EOY28595	novel chromosome:GCA_000403535.1:6:25993391:25996065:-1 gene:TCM_030151 transcript:EOY28595 description:"Uncharacterized protein"
Cluster-655.0	1.92247	1.7181	0.000136492	0.000849941	AT3G54420.1	Symbols: ATEP3, ATCHITIV, CHIV, EP3 | homolog of carrot EP3-3 chitinase | chr3:20145935-20147034 FORWARD LENGTH=273
Cluster-675.0	1.17633	3.17372	1.73e-13	4.68e-12	Cluster-675.0	no_hits_found
Cluster-696.1	1.02059	1.93799	0.00027634	0.00159056	AT5G14620.1	Symbols: DRM2, DMT7 | domains rearranged methyltransferase 2 | chr5:4715429-4718578 REVERSE LENGTH=626
Cluster-702.0	-1.35517	0.519932	0.000592645	0.00310683	Cluster-702.0	no_hits_found
Cluster-725.0	-1.75216	1.57235	0.000134625	0.000839151	Cluster-725.0	no_hits_found
Cluster-798.1	1.35348	4.51055	2.93e-33	4.91e-31	XP_012092110.1	F-box/LRR-repeat protein 17 [Jatropha curcas]
Cluster-851.0	-1.33747	0.311156	0.00160553	0.00748095	AT1G68180.1	Symbols: | RING/U-box superfamily protein | chr1:25554816-25555562 FORWARD LENGTH=248
Cluster-865.0	-2.18999	1.39475	2.66e-13	7e-12	AT5G45690.1	Symbols: | Protein of unknown function (DUF1264) | chr5:18535139-18536259 REVERSE LENGTH=247
Cluster-887.0	1.23516	1.38044	3.82e-05	0.000272528	AT1G67370.1	Symbols: ASY1, ATASY1 | DNA-binding HORMA family protein | chr1:25239347-25243713 REVERSE LENGTH=596
Cluster-961.0	-1.06942	2.45982	0.000387017	0.00213237	AT1G15125.1	Symbols: | S-adenosyl-L-methionine-dependent methyltransferases superfamily protein | chr1:5204625-5205912 FORWARD LENGTH=351
Cluster-968.0	-1.16442	1.25049	0.000101951	0.000657182	Cluster-968.0	no_hits_found
Cluster-99.0	4.05788	-1.08713	9.46e-06	7.59e-05	AT2G31210.1	Symbols: | basic helix-loop-helix (bHLH) DNA-binding superfamily protein | chr2:13296655-13298139 FORWARD LENGTH=428
Cluster-999.0	-1.09035	3.90845	1.56e-08	2.1e-07	POPTR_0010s05060.1	novel chromosome:JGI2.0:10:6435781:6436029:1 gene:POPTR_0010s05060 transcript:POPTR_0010s05060.1
