# Supplementary material for: Comparative transcriptome analysis of axillary buds in response to the shoot branching regulators gibberellin A3 and 6-benzyladenine in Jatropha curcas
Source: Sci Rep. 2017 Sep 12;7:11417. doi: 10.1038/s41598-017-11588-0 (PMC5595854; doi:10.1038/s41598-017-11588-0)
Supplement: Supplementary file 7 — Dataset 6 [file 41598_2017_11588_MOESM7_ESM.xlsx]

## Sheet: Sheet1
Table S7 List of the GA3-specific DEGs
Cluster ID	logFC	logCPM	PValue	FDR	GI	description
Cluster-1133.0	-2.06018	0.274257	1.04e-06	2.43e-05	AT1G01490.1	Symbols: | Heavy metal transport/detoxification superfamily protein | chr1:180401-182066 REVERSE LENGTH=177
Cluster-1197.0	-4.42372	-0.103235	0.000959782	0.00875938	AT4G23160.1	Symbols: CRK8 | cysteine-rich RLK (RECEPTOR-like protein kinase) 8 | chr4:12129485-12134086 FORWARD LENGTH=1262
Cluster-1241.0	-1.46091	0.275026	0.000382304	0.00403252	AT3G63088.1	Symbols: RTFL14, DVL14 | ROTUNDIFOLIA like 14 | chr3:23313053-23313199 FORWARD LENGTH=48
Cluster-1307.0	-1.01103	2.43481	1.25e-05	0.000215845	AT5G54490.1	Symbols: PBP1 | pinoid-binding protein 1 | chr5:22121458-22121841 FORWARD LENGTH=127
Cluster-1442.0	1.47805	5.59298	5.1e-25	1.82e-22	AT1G10550.1	Symbols: XTH33, XET | xyloglucan:xyloglucosyl transferase 33 | chr1:3479257-3480957 REVERSE LENGTH=310
Cluster-1570.0	-1.26952	1.47751	0.000470616	0.00481934	GLYMA13G31870.1	novel chromosome:V1.0:13:34219796:34220266:1 gene:GLYMA13G31870 transcript:GLYMA13G31870.1 description:"Uncharacterized protein "
Cluster-1630.0	-2.3786	-0.268589	4.45e-05	0.000642573	XP_012087336.1	E3 ubiquitin-protein ligase MARCH1 isoform X2 [Jatropha curcas]
Cluster-1647.0	-1.01427	3.15816	5.31e-09	2.15e-07	Cluster-1647.0	no_hits_found
Cluster-1649.0	1.31185	2.02435	9.52e-06	0.00017074	AT4G17030.1	Symbols: ATEXLB1, EXPR, AT-EXPR, ATEXPR1, ATHEXP BETA 3.1, EXLB1 | expansin-like B1 | chr4:9581817-9583181 REVERSE LENGTH=250
Cluster-1680.0	-2.15502	1.51359	0.000491779	0.00500825	AT1G76010.1	Symbols: | Alba DNA/RNA-binding protein | chr1:28528505-28530488 REVERSE LENGTH=350
Cluster-2010.0	1.26346	2.18137	3.25e-07	8.69e-06	XP_012075298.1	citrate-binding protein-like [Jatropha curcas]
Cluster-26.10	1.55786	0.804336	8.14e-05	0.00109471	AT5G49610.1	Symbols: | F-box family protein | chr5:20131448-20132527 REVERSE LENGTH=359
Cluster-26.10090	1.59119	0.102432	0.000818003	0.00769321	AT1G07850.1	Symbols: | Protein of unknown function (DUF604) | chr1:2426745-2428719 FORWARD LENGTH=541
Cluster-26.1011	-1.06306	3.4274	4.62e-09	1.9e-07	AT4G19170.1	Symbols: NCED4, CCD4 | nine-cis-epoxycarotenoid dioxygenase 4 | chr4:10481835-10483622 FORWARD LENGTH=595
Cluster-26.10250	-1.11218	0.999995	0.000199447	0.00234494	Cluster-26.10250	no_hits_found
Cluster-26.10359	-1.26057	4.10352	2.2e-07	6.07e-06	AT3G19850.1	Symbols: | Phototropic-responsive NPH3 family protein | chr3:6898383-6901157 REVERSE LENGTH=554
Cluster-26.10363	-1.43827	1.15959	1.13e-05	0.00019679	POPTR_0004s05840.1	known chromosome:JGI2.0:4:4577552:4578263:-1 gene:POPTR_0004s05840 transcript:POPTR_0004s05840.1 description:"Predicted protein"
Cluster-26.10369	1.53948	0.4002	0.000656402	0.00642199	AT1G16030.1	Symbols: Hsp70b | heat shock protein 70B | chr1:5502386-5504326 REVERSE LENGTH=646
Cluster-26.10485	-1.12865	5.03344	1.64e-06	3.61e-05	AT3G10185.1	Symbols: | Gibberellin-regulated family protein | chr3:3145579-3146199 FORWARD LENGTH=103
Cluster-26.10533	-1.16986	4.27477	2.36e-13	2.18e-11	AT4G23810.1	Symbols: WRKY53, ATWRKY53 | WRKY family transcription factor | chr4:12392666-12393739 REVERSE LENGTH=324
Cluster-26.1054	-1.01607	6.71917	5.04e-09	2.05e-07	AT5G25610.1	Symbols: RD22, ATRD22 | BURP domain-containing protein | chr5:8914498-8916684 REVERSE LENGTH=392
Cluster-26.10783	2.37763	-0.219583	0.000176932	0.00211762	AT1G54030.1	Symbols: MVP1 | GDSL-like Lipase/Acylhydrolase superfamily protein | chr1:20167685-20169476 FORWARD LENGTH=417
Cluster-26.10826	1.12659	2.23729	5.73e-06	0.000108745	AT2G44310.1	Symbols: | Calcium-binding EF-hand family protein | chr2:18309285-18309713 FORWARD LENGTH=142
Cluster-26.10923	-1.021	6.5631	3.77e-22	1.01e-19	AT4G14580.1	Symbols: CIPK4, SnRK3.3 | CBL-interacting protein kinase 4 | chr4:8367887-8369167 REVERSE LENGTH=426
Cluster-26.11	-3.05694	-0.937435	0.000542335	0.00544447	AT2G33580.1	Symbols: | Protein kinase superfamily protein | chr2:14219848-14221842 REVERSE LENGTH=664
Cluster-26.1105	1.48768	6.17248	8.48e-35	8.14e-32	AT1G11545.1	Symbols: XTH8 | xyloglucan endotransglucosylase/hydrolase 8 | chr1:3878689-3880286 REVERSE LENGTH=305
Cluster-26.11146	1.29004	7.22656	8.34e-16	1.09e-13	AT4G14130.1	Symbols: XTR7, XTH15 | xyloglucan endotransglucosylase/hydrolase 15 | chr4:8137161-8138196 REVERSE LENGTH=289
Cluster-26.11189	-1.01321	1.18618	0.00095876	0.00875595	Cluster-26.11189	no_hits_found
Cluster-26.11233	-1.27228	6.59313	6.04e-17	9.16e-15	AT1G71695.1	Symbols: | Peroxidase superfamily protein | chr1:26964359-26966557 FORWARD LENGTH=358
Cluster-26.11325	1.12645	5.05644	1.88e-09	8.49e-08	AT5G48930.1	Symbols: HCT | hydroxycinnamoyl-CoA shikimate/quinate hydroxycinnamoyl transferase | chr5:19836654-19838092 REVERSE LENGTH=433
Cluster-26.11340	-1.60208	1.65368	3.02e-05	0.000462553	AT1G72830.2	Symbols: HAP2C, ATHAP2C, NF-YA3 | nuclear factor Y, subunit A3 | chr1:27405699-27407088 REVERSE LENGTH=341
Cluster-26.11503	-1.16016	2.7755	3.57e-07	9.41e-06	AT1G01380.1	Symbols: ETC1 | Homeodomain-like superfamily protein | chr1:147267-147740 FORWARD LENGTH=83
Cluster-26.11631	-1.08415	6.82109	4.67e-21	1.12e-18	AT3G29780.1	Symbols: RALFL27 | ralf-like 27 | chr3:11671741-11672094 FORWARD LENGTH=117
Cluster-26.11721	1.02702	6.30368	4.06e-19	8.25e-17	AT5G48900.1	Symbols: | Pectin lyase-like superfamily protein | chr5:19825240-19828909 FORWARD LENGTH=417
Cluster-26.11851	1.47365	0.664589	0.000276798	0.00307777	AT3G26040.1	Symbols: | HXXXD-type acyl-transferase family protein | chr3:9519741-9521069 FORWARD LENGTH=442
Cluster-26.11966	-2.76361	3.2174	5.47e-32	4.68e-29	AT2G36790.1	Symbols: UGT73C6 | UDP-glucosyl transferase 73C6 | chr2:15420339-15421826 REVERSE LENGTH=495
Cluster-26.12025	-1.11984	3.44127	1.31e-05	0.000223884	AT2G18700.1	Symbols: ATTPS11, TPS11, ATTPSB | trehalose phosphatase/synthase 11 | chr2:8109043-8111799 FORWARD LENGTH=862
Cluster-26.12125	-1.08247	3.23411	3.29e-10	1.72e-08	AT1G64700.1	Symbols: | unknown protein; FUNCTIONS IN: molecular_function unknown; INVOLVED IN: N-terminal protein myristoylation; LOCATED IN: cellular_component unknown; EXPRESSED IN: 17 plant structures; EXPRESSED DURING: 11 growth stages; BEST Arabidopsis thaliana protein match is: unknown protein (TAIR:AT3G61920.1); Has 48 Blast hits to 47 proteins in 7 species: Archae - 0; Bacteria - 0; Metazoa - 0; Fung…
Cluster-26.123	-1.55932	-0.149689	0.000974187	0.00887317	XP_012072731.1	serine carboxypeptidase-like 45 [Jatropha curcas]
Cluster-26.12356	-1.52138	0.380458	0.000310591	0.00338446	AT1G04580.1	Symbols: AAO4, ATAO-4, ATAO2, AO4 | aldehyde oxidase 4 | chr1:1252212-1257510 REVERSE LENGTH=1337
Cluster-26.12510	1.55844	0.40071	7.78e-05	0.00105159	AT1G29460.1	Symbols: | SAUR-like auxin-responsive protein family | chr1:10307609-10308055 REVERSE LENGTH=148
Cluster-26.1252	-1.44962	0.592163	9.64e-05	0.00126999	AT5G01180.1	Symbols: PTR5, ATPTR5 | peptide transporter 5 | chr5:61257-63240 REVERSE LENGTH=570
Cluster-26.12550	1.45706	1.09568	3.96e-05	0.000582039	AT2G36985.1	Symbols: ROT4, DVL16 | DVL family protein | chr2:15534943-15535104 REVERSE LENGTH=53
Cluster-26.1263	-2.4317	2.72607	1.24e-05	0.000214165	AT5G43580.1	Symbols: | Serine protease inhibitor, potato inhibitor I-type family protein | chr5:17508098-17508668 REVERSE LENGTH=99
Cluster-26.12831	-3.64796	2.63021	4.56e-09	1.87e-07	AT2G38870.1	Symbols: | Serine protease inhibitor, potato inhibitor I-type family protein | chr2:16236546-16237050 REVERSE LENGTH=70
Cluster-26.1310	-2.52727	-0.678838	0.000483929	0.0049409	AT5G50700.1	Symbols: HSD1 | hydroxysteroid dehydrogenase 1 | chr5:20623259-20624995 REVERSE LENGTH=349
Cluster-26.13143	-2.04815	3.48999	2.94e-21	7.34e-19	AT1G19670.1	Symbols: ATCLH1, CORI1, ATHCOR1, CLH1 | chlorophyllase 1 | chr1:6803796-6804923 REVERSE LENGTH=324
Cluster-26.13191	-1.09999	3.83207	2.16e-10	1.17e-08	AT3G12750.1	Symbols: ZIP1 | zinc transporter 1 precursor | chr3:4051950-4053156 REVERSE LENGTH=355
Cluster-26.13282	-1.54912	0.818812	2.98e-06	6.08e-05	Cluster-26.13282	no_hits_found
Cluster-26.13333	1.25242	5.79597	4.39e-42	6.19e-39	AT1G60060.1	Symbols: | Serine/threonine-protein kinase WNK (With No Lysine)-related | chr1:22139282-22141585 FORWARD LENGTH=386
Cluster-26.13496	-1.05327	1.63051	0.000193772	0.00228756	AT4G40010.1	Symbols: SNRK2-7, SNRK2.7, SRK2F | SNF1-related protein kinase 2.7 | chr4:18548704-18551056 REVERSE LENGTH=350
Cluster-26.13595	-1.00419	4.19139	1.27e-12	1.03e-10	AT1G31880.1	Symbols: NLM9, BRX | DZC (Disease resistance/zinc finger/chromosome condensation-like region) domain containing protein | chr1:11447804-11450053 FORWARD LENGTH=344
Cluster-26.13706	-1.6413	2.87465	9.48e-13	7.86e-11	AT1G50420.1	Symbols: SCL3, SCL-3 | scarecrow-like 3 | chr1:18678177-18679625 REVERSE LENGTH=482
Cluster-26.13766	-1.13903	6.89489	3.48e-12	2.59e-10	AT4G26850.1	Symbols: VTC2 | mannose-1-phosphate guanylyltransferase (GDP)s;GDP-galactose:mannose-1-phosphate guanylyltransferases;GDP-galactose:glucose-1-phosphate guanylyltransferases;GDP-galactose:myoinositol-1- phosphate guanylyltransferases;glucose-1-phosphate guanylyltransferase | chr4:13499262-13501145 REVERSE LENGTH=442
Cluster-26.1396	-2.0629	-0.323349	0.000431229	0.00445789	AT1G70510.1	Symbols: KNAT2, ATK1 | KNOTTED-like from Arabidopsis thaliana 2 | chr1:26576635-26582145 FORWARD LENGTH=310
Cluster-26.14007	1.15368	4.69469	2.64e-09	1.16e-07	AT1G70710.1	Symbols: ATGH9B1, CEL1, GH9B1 | glycosyl hydrolase 9B1 | chr1:26659356-26662962 REVERSE LENGTH=492
Cluster-26.14031	-1.03673	3.84026	3.87e-09	1.63e-07	AT4G15550.1	Symbols: IAGLU | indole-3-acetate beta-D-glucosyltransferase | chr4:8877877-8879301 REVERSE LENGTH=474
Cluster-26.1414	-2.84677	0.147668	9.11e-08	2.76e-06	AT1G19210.1	Symbols: | Integrase-type DNA-binding superfamily protein | chr1:6626973-6627530 REVERSE LENGTH=185
Cluster-26.1425	1.82328	1.24368	1.75e-08	6.29e-07	AT2G32280.1	Symbols: | Protein of unknown function (DUF1218) | chr2:13713210-13713977 FORWARD LENGTH=163
Cluster-26.14348	-1.4196	4.87859	1.02e-26	4.79e-24	AT4G27250.1	Symbols: | NAD(P)-binding Rossmann-fold superfamily protein | chr4:13642803-13644425 REVERSE LENGTH=354
Cluster-26.14360	1.47558	0.233568	0.000560356	0.00560192	Cluster-26.14360	no_hits_found
Cluster-26.14395	-1.21169	4.70583	3.07e-14	3.26e-12	AT3G01670.1	Symbols: | unknown protein; BEST Arabidopsis thaliana protein match is: unknown protein (TAIR:AT3G01680.1); Has 121 Blast hits to 111 proteins in 12 species: Archae - 0; Bacteria - 0; Metazoa - 0; Fungi - 0; Plants - 121; Viruses - 0; Other Eukaryotes - 0 (source: NCBI BLink). | chr3:247288-250261 FORWARD LENGTH=822
Cluster-26.14422	-1.5709	9.12065	3.56e-14	3.76e-12	AT3G01680.1	Symbols: | CONTAINS InterPro DOMAIN/s: Mediator complex subunit Med28 (InterPro:IPR021640); BEST Arabidopsis thaliana protein match is: unknown protein (TAIR:AT3G01670.1); Has 122 Blast hits to 112 proteins in 13 species: Archae - 0; Bacteria - 0; Metazoa - 0; Fungi - 0; Plants - 122; Viruses - 0; Other Eukaryotes - 0 (source: NCBI BLink). | chr3:252033-255246 FORWARD LENGTH=740
Cluster-26.14556	-1.22313	5.55273	8.2e-26	3.33e-23	AT4G24210.1	Symbols: SLY1 | F-box family protein | chr4:12563658-12564113 FORWARD LENGTH=151
Cluster-26.14793	-1.05549	1.43157	0.000124629	0.00157414	AT5G20710.1	Symbols: BGAL7 | beta-galactosidase 7 | chr5:7010536-7013994 FORWARD LENGTH=826
Cluster-26.14893	1.17513	3.32706	7.69e-14	7.72e-12	AT1G60060.1	Symbols: | Serine/threonine-protein kinase WNK (With No Lysine)-related | chr1:22139282-22141585 FORWARD LENGTH=386
Cluster-26.14899	-1.0216	4.31783	2.82e-13	2.59e-11	AT1G53440.1	Symbols: | Leucine-rich repeat transmembrane protein kinase | chr1:19945959-19951562 FORWARD LENGTH=1035
Cluster-26.1509	1.80957	0.497238	3.62e-05	0.000538979	AT5G24105.1	Symbols: AGP41 | arabinogalactan protein 41 | chr5:8152097-8152656 FORWARD LENGTH=63
Cluster-26.15214	-1.15465	2.3039	3.09e-06	6.25e-05	AT4G15920.1	Symbols: SWEET17, AtSWEET17 | Nodulin MtN3 family protein | chr4:9030742-9033343 REVERSE LENGTH=241
Cluster-26.15254	-1.66802	-0.18269	0.000584646	0.00581179	AT5G64667.1	Symbols: IDL2 | inflorescence deficient in abscission (IDA)-like 2 | chr5:25850797-25851084 FORWARD LENGTH=95
Cluster-26.15294	1.82265	3.02099	2.2e-15	2.74e-13	AT1G26945.1	Symbols: KDR | basic helix-loop-helix (bHLH) DNA-binding superfamily protein | chr1:9351571-9352474 FORWARD LENGTH=94
Cluster-26.15350	-1.01206	6.07332	0.000205663	0.00241093	AT3G51550.1	Symbols: FER | Malectin/receptor-like protein kinase family protein | chr3:19117877-19120564 REVERSE LENGTH=895
Cluster-26.1617	-1.00846	5.42677	4.19e-15	5.04e-13	AT3G08860.1	Symbols: PYD4 | PYRIMIDINE 4 | chr3:2696754-2699087 REVERSE LENGTH=481
Cluster-26.1626	1.69142	0.516602	7.75e-06	0.000142806	AT2G24400.1	Symbols: | SAUR-like auxin-responsive protein family | chr2:10377993-10378529 REVERSE LENGTH=178
Cluster-26.16506	-1.53634	2.01835	2.89e-05	0.000445289	AT5G13330.1	Symbols: Rap2.6L | related to AP2 6l | chr5:4272384-4274461 FORWARD LENGTH=212
Cluster-26.16556	-1.24018	3.08744	1.87e-11	1.23e-09	AT4G12910.1	Symbols: scpl20 | serine carboxypeptidase-like 20 | chr4:7550576-7553051 REVERSE LENGTH=497
Cluster-26.16576	1.86802	3.25174	1.43e-22	4.04e-20	AT3G58120.1	Symbols: ATBZIP61, BZIP61 | Basic-leucine zipper (bZIP) transcription factor family protein | chr3:21521289-21523078 REVERSE LENGTH=329
Cluster-26.16861	-1.63304	0.835467	1.72e-06	3.76e-05	AT1G49920.1	Symbols: | MuDR family transposase | chr1:18481798-18484233 REVERSE LENGTH=785
Cluster-26.16913	-1.43414	0.580216	0.00110093	0.00976061	AT3G26040.1	Symbols: | HXXXD-type acyl-transferase family protein | chr3:9519741-9521069 FORWARD LENGTH=442
Cluster-26.16979	-2.46571	-0.632446	0.000500962	0.00508019	AT1G02800.1	Symbols: ATCEL2, CEL2 | cellulase 2 | chr1:613386-616103 REVERSE LENGTH=501
Cluster-26.17063	-2.98516	2.32353	4.8e-07	1.22e-05	AT2G38870.1	Symbols: | Serine protease inhibitor, potato inhibitor I-type family protein | chr2:16236546-16237050 REVERSE LENGTH=70
Cluster-26.17206	-1.14744	4.64826	4.87e-16	6.64e-14	AT4G19380.1	Symbols: | Long-chain fatty alcohol dehydrogenase family protein | chr4:10568427-10572288 REVERSE LENGTH=726
Cluster-26.17277	1.39346	0.69298	0.000399991	0.00418185	AT3G26040.1	Symbols: | HXXXD-type acyl-transferase family protein | chr3:9519741-9521069 FORWARD LENGTH=442
Cluster-26.17332	-1.73614	0.619421	3.62e-05	0.000539672	Cluster-26.17332	no_hits_found
Cluster-26.17459	-1.01087	6.45057	1.42e-05	0.00024069	AT3G51550.1	Symbols: FER | Malectin/receptor-like protein kinase family protein | chr3:19117877-19120564 REVERSE LENGTH=895
Cluster-26.17543	-1.04152	1.68944	0.000498431	0.0050588	Cluster-26.17543	no_hits_found
Cluster-26.17650	1.04285	8.47763	1.01e-29	6.94e-27	AT4G26690.1	Symbols: SHV3, MRH5, GPDL2 | PLC-like phosphodiesterase family protein | chr4:13456793-13459890 REVERSE LENGTH=759
Cluster-26.1778	-1.07028	1.70693	2.41e-05	0.000383086	AT3G49940.1	Symbols: LBD38 | LOB domain-containing protein 38 | chr3:18514465-18515302 FORWARD LENGTH=247
Cluster-26.18104	-1.75446	1.88856	2.32e-11	1.49e-09	AT3G21560.1	Symbols: UGT84A2 | UDP-Glycosyltransferase superfamily protein | chr3:7595884-7597374 FORWARD LENGTH=496
Cluster-26.18166	-1.08463	5.54231	0.000150672	0.00185424	AT2G26110.1	Symbols: | Protein of unknown function (DUF761) | chr2:11120869-11121798 FORWARD LENGTH=309
Cluster-26.18389	-1.04735	11.1153	4.37e-08	1.44e-06	AT3G26040.1	Symbols: | HXXXD-type acyl-transferase family protein | chr3:9519741-9521069 FORWARD LENGTH=442
Cluster-26.18565	-1.08482	1.82366	2.25e-05	0.000361507	AT4G29190.1	Symbols: | Zinc finger C-x8-C-x5-C-x3-H type family protein | chr4:14392233-14393303 REVERSE LENGTH=356
Cluster-26.18785	-2.01069	0.793298	6.15e-08	1.95e-06	AT5G40990.1	Symbols: GLIP1 | GDSL lipase 1 | chr5:16418920-16420400 FORWARD LENGTH=374
Cluster-26.19110	-1.38854	3.78175	1.07e-05	0.000188506	AT2G36630.1	Symbols: | Sulfite exporter TauE/SafE family protein | chr2:15352767-15355050 REVERSE LENGTH=459
Cluster-26.19151	-1.27355	3.89714	6.48e-13	5.57e-11	AT3G47600.1	Symbols: MYB94, ATMYBCP70, ATMYB94 | myb domain protein 94 | chr3:17539627-17541035 REVERSE LENGTH=333
Cluster-26.19803	-1.24962	3.76599	1.17e-08	4.39e-07	AT3G30530.1	Symbols: ATBZIP42, bZIP42 | basic leucine-zipper 42 | chr3:12139512-12140033 FORWARD LENGTH=173
Cluster-26.19989	-1.05667	1.61633	0.00033869	0.0036296	AT2G46770.1	Symbols: NST1, EMB2301, ANAC043 | NAC (No Apical Meristem) domain transcriptional regulator superfamily protein | chr2:19220917-19222822 REVERSE LENGTH=365
Cluster-26.2001	-1.12596	4.30233	9.88e-11	5.7e-09	AT2G32150.1	Symbols: | Haloacid dehalogenase-like hydrolase (HAD) superfamily protein | chr2:13659095-13660531 FORWARD LENGTH=263
Cluster-26.20017	1.67181	0.911057	3.09e-06	6.25e-05	AT4G21200.1	Symbols: ATGA2OX8, GA2OX8 | gibberellin 2-oxidase 8 | chr4:11302751-11306601 FORWARD LENGTH=338
Cluster-26.20101	-1.01508	5.14775	8.42e-17	1.24e-14	AT4G38580.1	Symbols: ATFP6, HIPP26, FP6 | farnesylated protein 6 | chr4:18034596-18035693 FORWARD LENGTH=153
Cluster-26.20104	-2.21667	2.11748	3.08e-14	3.26e-12	AT2G28305.1	Symbols: LOG1, ATLOG1 | Putative lysine decarboxylase family protein | chr2:12081186-12084307 FORWARD LENGTH=213
Cluster-26.20267	-1.4513	2.52971	3.63e-07	9.52e-06	AT1G15170.1	Symbols: | MATE efflux family protein | chr1:5220690-5222756 FORWARD LENGTH=481
Cluster-26.20532	-1.08063	2.56617	9.27e-07	2.19e-05	Cluster-26.20532	no_hits_found
Cluster-26.20659	-1.10021	7.81373	2.6e-26	1.13e-23	AT1G60030.1	Symbols: ATNAT7, NAT7 | nucleobase-ascorbate transporter 7 | chr1:22113993-22116648 REVERSE LENGTH=538
Cluster-26.20845	1.07186	6.31732	3.42e-21	8.46e-19	AT4G25810.1	Symbols: XTR6, XTH23 | xyloglucan endotransglycosylase 6 | chr4:13128694-13129715 FORWARD LENGTH=286
Cluster-26.21052	-1.63941	3.0899	1.48e-13	1.42e-11	AT3G48520.1	Symbols: CYP94B3 | cytochrome P450, family 94, subfamily B, polypeptide 3 | chr3:17975104-17976624 REVERSE LENGTH=506
Cluster-26.21196	-1.0857	4.65348	4.48e-22	1.19e-19	AT4G01870.1	Symbols: | tolB protein-related | chr4:808473-810431 REVERSE LENGTH=652
Cluster-26.21198	-1.18681	2.48695	1.07e-06	2.49e-05	AT5G11720.1	Symbols: | Glycosyl hydrolases family 31 protein | chr5:3776840-3780025 FORWARD LENGTH=902
Cluster-26.21243	-1.00529	11.5923	1.26e-09	5.91e-08	AT4G34555.1	Symbols: | Ribosomal protein S25 family protein | chr4:16504381-16505339 REVERSE LENGTH=108
Cluster-26.21433	-1.16578	2.74744	1.68e-05	0.000278617	AT3G21760.1	Symbols: HYR1 | UDP-Glycosyltransferase superfamily protein | chr3:7667099-7668556 FORWARD LENGTH=485
Cluster-26.21523	-1.12467	7.59228	3.46e-29	2.02e-26	AT4G13370.1	Symbols: | Plant protein of unknown function (DUF936) | chr4:7777916-7780334 REVERSE LENGTH=673
Cluster-26.21537	-1.59384	0.90775	3.95e-06	7.77e-05	AT5G14750.1	Symbols: WER, ATMYB66, WER1, MYB66 | myb domain protein 66 | chr5:4763656-4764738 REVERSE LENGTH=203
Cluster-26.2160	-1.46241	3.2097	1.66e-15	2.09e-13	AT2G39210.1	Symbols: | Major facilitator superfamily protein | chr2:16366287-16368231 REVERSE LENGTH=601
Cluster-26.2234	1.18585	2.42721	0.000680031	0.00662429	AT1G68350.1	Symbols: | unknown protein; FUNCTIONS IN: molecular_function unknown; INVOLVED IN: biological_process unknown; LOCATED IN: mitochondrion; Has 20 Blast hits to 20 proteins in 7 species: Archae - 0; Bacteria - 0; Metazoa - 0; Fungi - 0; Plants - 20; Viruses - 0; Other Eukaryotes - 0 (source: NCBI BLink). | chr1:25616516-25617004 FORWARD LENGTH=162
Cluster-26.2327	1.17779	6.4303	1.06e-18	2.07e-16	AT1G30690.1	Symbols: | Sec14p-like phosphatidylinositol transfer family protein | chr1:10888284-10890085 FORWARD LENGTH=540
Cluster-26.2421	-1.67938	1.90631	1.18e-08	4.41e-07	AT2G16890.2	Symbols: | UDP-Glycosyltransferase superfamily protein | chr2:7316938-7319022 FORWARD LENGTH=478
Cluster-26.2500	-1.26185	5.96869	2.25e-43	3.6e-40	AT5G53420.1	Symbols: | CCT motif family protein | chr5:21673683-21675469 FORWARD LENGTH=264
Cluster-26.2552	-2.77298	-0.827801	0.000174617	0.00209409	AT1G61560.1	Symbols: MLO6, ATMLO6 | Seven transmembrane MLO family protein | chr1:22708875-22712032 REVERSE LENGTH=583
Cluster-26.2604	-1.53553	0.414994	0.000419046	0.00435071	AT3G25830.1	Symbols: ATTPS-CIN, TPS-CIN | terpene synthase-like sequence-1,8-cineole | chr3:9447545-9450316 FORWARD LENGTH=600
Cluster-26.261	-1.24702	1.25699	2.99e-05	0.000458849	AT3G25830.1	Symbols: ATTPS-CIN, TPS-CIN | terpene synthase-like sequence-1,8-cineole | chr3:9447545-9450316 FORWARD LENGTH=600
Cluster-26.2756	1.27635	5.90777	3.04e-05	0.00046522	AT4G32690.1	Symbols: GLB3, ATGLB3 | hemoglobin 3 | chr4:15765486-15766862 FORWARD LENGTH=175
Cluster-26.2998	-1.24904	3.68405	1.23e-13	1.2e-11	AT4G16447.1	Symbols: | unknown protein; Has 30201 Blast hits to 17322 proteins in 780 species: Archae - 12; Bacteria - 1396; Metazoa - 17338; Fungi - 3422; Plants - 5037; Viruses - 0; Other Eukaryotes - 2996 (source: NCBI BLink). | chr4:9278829-9279206 FORWARD LENGTH=125
Cluster-26.3664	-1.51294	5.08428	6.18e-23	1.79e-20	AT1G06920.1	Symbols: ATOFP4, OFP4 | ovate family protein 4 | chr1:2124854-2125801 REVERSE LENGTH=315
Cluster-26.4104	-1.5202	1.21811	8.59e-05	0.00114982	AT4G17980.1	Symbols: anac071, NAC071 | NAC domain containing protein 71 | chr4:9978850-9980038 REVERSE LENGTH=262
Cluster-26.4358	-1.09998	6.51427	1.68e-29	1.12e-26	AT5G67300.1	Symbols: ATMYBR1, ATMYB44, MYBR1, MYB44 | myb domain protein r1 | chr5:26854109-26855026 FORWARD LENGTH=305
Cluster-26.442	-1.05699	4.37635	1.73e-17	2.96e-15	AT5G19740.1	Symbols: | Peptidase M28 family protein | chr5:6673986-6676767 FORWARD LENGTH=681
Cluster-26.4598	-2.14545	1.7762	1.34e-13	1.3e-11	AT1G73270.1	Symbols: scpl6 | serine carboxypeptidase-like 6 | chr1:27549021-27552517 REVERSE LENGTH=452
Cluster-26.4645	-2.05418	2.50523	2.38e-11	1.52e-09	XP_012084657.1	uncharacterized protein LOC105644022 [Jatropha curcas]
Cluster-26.4799	-3.77141	3.58199	2.1e-29	1.29e-26	Cluster-26.4799	no_hits_found
Cluster-26.4921	-1.57383	3.39344	5.15e-21	1.22e-18	AT4G31980.1	Symbols: | unknown protein; CONTAINS InterPro DOMAIN/s: Protein of unknown function DUF247, plant (InterPro:IPR004158), Protein of unknown function DUF862, eukaryotic (InterPro:IPR008580); BEST Arabidopsis thaliana protein match is: Plant protein of unknown function (DUF247) (TAIR:AT5G11290.1); Has 1967 Blast hits to 1844 proteins in 183 species: Archae - 0; Bacteria - 6; Metazoa - 223; Fungi - 8…
Cluster-26.4955	-1.8257	9.85097	6.14e-15	7.28e-13	AT3G01670.1	Symbols: | unknown protein; BEST Arabidopsis thaliana protein match is: unknown protein (TAIR:AT3G01680.1); Has 121 Blast hits to 111 proteins in 12 species: Archae - 0; Bacteria - 0; Metazoa - 0; Fungi - 0; Plants - 121; Viruses - 0; Other Eukaryotes - 0 (source: NCBI BLink). | chr3:247288-250261 FORWARD LENGTH=822
Cluster-26.5143	1.25973	6.84752	1.44e-17	2.48e-15	AT3G20820.1	Symbols: | Leucine-rich repeat (LRR) family protein | chr3:7280930-7282027 FORWARD LENGTH=365
Cluster-26.5216	-1.06069	1.37097	6.42e-05	0.000885694	AT2G26695.1	Symbols: | Ran BP2/NZF zinc finger-like superfamily protein | chr2:11365275-11365789 FORWARD LENGTH=138
Cluster-26.5272	-1.1084	4.89474	0.000183846	0.0021862	AT3G62550.1	Symbols: | Adenine nucleotide alpha hydrolases-like superfamily protein | chr3:23136194-23137074 FORWARD LENGTH=162
Cluster-26.5274	1.09727	0.919832	0.00100742	0.0091239	AT3G25070.1	Symbols: RIN4 | RPM1 interacting protein 4 | chr3:9132458-9133747 FORWARD LENGTH=211
Cluster-26.5373	1.4234	6.89294	4.8e-17	7.42e-15	AT1G62660.1	Symbols: | Glycosyl hydrolases family 32 protein | chr1:23199949-23203515 FORWARD LENGTH=648
Cluster-26.5425	-1.81446	0.334611	1.32e-05	0.000225555	AT5G47670.1	Symbols: NF-YB6, L1L | nuclear factor Y, subunit B6 | chr5:19315061-19315975 FORWARD LENGTH=234
Cluster-26.5435	-1.23703	0.96205	8.65e-05	0.00115598	AT5G14180.1	Symbols: MPL1 | Myzus persicae-induced lipase 1 | chr5:4571442-4574413 REVERSE LENGTH=418
Cluster-26.5784	-1.0534	2.38335	3e-06	6.11e-05	AT5G08480.2	Symbols: | VQ motif-containing protein | chr5:2744486-2745007 FORWARD LENGTH=173
Cluster-26.5862	-1.06972	6.4241	0.000719132	0.00693474	POPTR_0580s00210.1	known scaffold:JGI2.0:scaffold_580:8308:9196:-1 gene:POPTR_0580s00210 transcript:POPTR_0580s00210.1 description:"Predicted protein"
Cluster-26.589	-1.09429	5.18736	9.14e-22	2.38e-19	AT3G57540.1	Symbols: | Remorin family protein | chr3:21301623-21302924 REVERSE LENGTH=296
Cluster-26.5963	2.17688	4.74144	4.58e-47	9.99e-44	AT3G54770.1	Symbols: | RNA-binding (RRM/RBD/RNP motifs) family protein | chr3:20273863-20275827 REVERSE LENGTH=261
Cluster-26.6057	1.3311	4.99837	7.28e-16	9.65e-14	Cluster-26.6057	no_hits_found
Cluster-26.6230	-1.35054	6.99416	1.62e-27	8.26e-25	AT5G57580.1	Symbols: | Calmodulin-binding protein | chr5:23314994-23317683 REVERSE LENGTH=647
Cluster-26.626	1.49137	5.42622	2.02e-36	2.02e-33	AT1G74310.1	Symbols: ATHSP101, HSP101, HOT1 | heat shock protein 101 | chr1:27936715-27939862 REVERSE LENGTH=911
Cluster-26.6355	-1.4353	0.58103	0.000164033	0.00199007	Cluster-26.6355	no_hits_found
Cluster-26.6359	-1.66028	1.33238	5.19e-06	9.93e-05	AT2G29090.1	Symbols: CYP707A2 | cytochrome P450, family 707, subfamily A, polypeptide 2 | chr2:12495038-12499080 REVERSE LENGTH=482
Cluster-26.6772	1.04444	1.48986	0.000195009	0.00229614	Cluster-26.6772	no_hits_found
Cluster-26.6835	1.03629	6.3302	5.6e-25	1.95e-22	AT5G48900.1	Symbols: | Pectin lyase-like superfamily protein | chr5:19825240-19828909 FORWARD LENGTH=417
Cluster-26.6871	1.01361	1.3249	0.000993789	0.00902428	AT5G23860.1	Symbols: TUB8 | tubulin beta 8 | chr5:8042962-8044528 FORWARD LENGTH=449
Cluster-26.706	1.2355	2.10015	1.69e-06	3.7e-05	AT1G52340.1	Symbols: ABA2, SIS4, GIN1, SDR1, ISI4, SRE1, ATABA2, ATSDR1 | NAD(P)-binding Rossmann-fold superfamily protein | chr1:19489997-19491527 REVERSE LENGTH=285
Cluster-26.7154	-1.05453	7.28676	1.62e-24	5.38e-22	AT4G24340.1	Symbols: | Phosphorylase superfamily protein | chr4:12607475-12609148 FORWARD LENGTH=338
Cluster-26.7734	-1.5138	0.224863	0.000433429	0.00447871	AT4G20520.1	Symbols: | RNA binding;RNA-directed DNA polymerases | chr4:11045912-11047716 FORWARD LENGTH=376
Cluster-26.7792	-1.00911	6.60258	9.6e-19	1.89e-16	AT4G38580.1	Symbols: ATFP6, HIPP26, FP6 | farnesylated protein 6 | chr4:18034596-18035693 FORWARD LENGTH=153
Cluster-26.7902	-1.05136	9.22719	6.66e-09	2.64e-07	XP_012085168.1	glycine-rich cell wall structural protein [Jatropha curcas]
Cluster-26.8318	-1.05391	1.99371	0.000312732	0.0034016	AT5G40230.1	Symbols: | nodulin MtN21 /EamA-like transporter family protein | chr5:16079814-16081735 REVERSE LENGTH=370
Cluster-26.8678	-1.66845	1.60663	0.000849935	0.00794367	AT5G11880.1	Symbols: | Pyridoxal-dependent decarboxylase family protein | chr5:3827806-3829942 REVERSE LENGTH=489
Cluster-26.8698	-1.31281	1.77763	1.14e-06	2.63e-05	AT4G27710.1	Symbols: CYP709B3 | cytochrome P450, family 709, subfamily B, polypeptide 3 | chr4:13828520-13830417 FORWARD LENGTH=518
Cluster-26.8773	-3.51148	3.40528	2.57e-29	1.54e-26	Cluster-26.8773	no_hits_found
Cluster-26.8896	-1.38026	2.80737	2.88e-06	5.9e-05	AT5G56840.1	Symbols: | myb-like transcription factor family protein | chr5:22980789-22982152 FORWARD LENGTH=233
Cluster-26.8923	1.17437	1.79311	9.45e-08	2.85e-06	AT3G24450.1	Symbols: | Heavy metal transport/detoxification superfamily protein | chr3:8880286-8881611 REVERSE LENGTH=140
Cluster-26.8932	1.62381	0.895398	1.19e-06	2.72e-05	AT1G69180.1	Symbols: CRC | Plant-specific transcription factor YABBY family protein | chr1:26007734-26008940 REVERSE LENGTH=181
Cluster-26.8942	1.01635	3.25041	1.57e-08	5.71e-07	AT2G27920.1	Symbols: SCPL51 | serine carboxypeptidase-like 51 | chr2:11885777-11889043 REVERSE LENGTH=461
Cluster-26.9008	-1.00765	5.17238	2.58e-20	5.73e-18	AT2G25680.1	Symbols: MOT1 | molybdate transporter 1 | chr2:10933167-10934537 REVERSE LENGTH=456
Cluster-26.9554	-1.64264	-0.19897	0.000324226	0.00349805	AT3G03690.1	Symbols: UNE7 | Core-2/I-branching beta-1,6-N-acetylglucosaminyltransferase family protein | chr3:911494-913643 REVERSE LENGTH=378
Cluster-26.9572	1.22052	3.09941	2.76e-09	1.2e-07	Cluster-26.9572	no_hits_found
Cluster-26.9630	-1.28244	2.67035	0.000167913	0.00202821	AT1G01720.1	Symbols: ATAF1, ANAC002 | NAC (No Apical Meristem) domain transcriptional regulator superfamily protein | chr1:268471-269514 FORWARD LENGTH=289
Cluster-26.9758	-1.00626	3.88367	2.18e-08	7.65e-07	AT5G62470.2	Symbols: MYB96 | myb domain protein 96 | chr5:25079434-25080858 REVERSE LENGTH=352
Cluster-26.9760	1.35553	0.995149	5.19e-05	0.000733477	AT2G39180.1	Symbols: CCR2, ATCRR2 | CRINKLY4 related 2 | chr2:16344278-16346608 REVERSE LENGTH=776
Cluster-26.988	-5.10318	-1.36169	0.000801352	0.00759021	AT3G26040.1	Symbols: | HXXXD-type acyl-transferase family protein | chr3:9519741-9521069 FORWARD LENGTH=442
Cluster-293.0	1.47774	0.0468791	0.000809019	0.00763361	AT5G08350.1	Symbols: | GRAM domain-containing protein / ABA-responsive protein-related | chr5:2686417-2687175 REVERSE LENGTH=222
Cluster-295.0	-1.67238	4.37034	2.57e-14	2.81e-12	AT5G16080.1	Symbols: AtCXE17, CXE17 | carboxyesterase 17 | chr5:5252533-5253567 REVERSE LENGTH=344
Cluster-328.0	-1.67798	-0.0843229	0.000758548	0.00724489	AT3G03190.1	Symbols: ATGSTF11, ATGSTF6, GSTF11 | glutathione S-transferase F11 | chr3:735071-735877 FORWARD LENGTH=214
Cluster-5.0	4.99245	-1.28901	0.000846219	0.0079151	AT1G12790.1	Symbols: | CONTAINS InterPro DOMAIN/s: RuvA domain 2-like (InterPro:IPR010994); Has 29 Blast hits to 29 proteins in 9 species: Archae - 0; Bacteria - 2; Metazoa - 0; Fungi - 0; Plants - 27; Viruses - 0; Other Eukaryotes - 0 (source: NCBI BLink). | chr1:4359597-4361222 REVERSE LENGTH=250
Cluster-688.0	2.25572	0.155953	1.5e-07	4.36e-06	AT5G06920.1	Symbols: FLA21 | FASCICLIN-like arabinogalactan protein 21 precursor | chr5:2142858-2143919 FORWARD LENGTH=353
Cluster-869.0	-1.47891	0.479616	0.000941857	0.00865433	AT4G12320.1	Symbols: CYP706A6 | cytochrome P450, family 706, subfamily A, polypeptide 6 | chr4:7314939-7316647 REVERSE LENGTH=518
Cluster-884.0	-1.04619	2.64814	0.000326425	0.0035149	GSMUA_AchrUn_randomP25790_001	novel chromosome:MA1:chrUn_random:127148551:127149411:1 gene:GSMUA_AchrUn_randomG25790_001 transcript:GSMUA_AchrUn_randomT25790_001 description:"Beta-lactamase TEM"
Cluster-967.0	-2.72883	0.212806	3.44e-07	9.1e-06	AT5G40990.1	Symbols: GLIP1 | GDSL lipase 1 | chr5:16418920-16420400 FORWARD LENGTH=374
Cluster-971.0	-1.03071	1.68836	0.000155924	0.0019081	AT2G01755.1	Symbols: | unknown protein; FUNCTIONS IN: molecular_function unknown; INVOLVED IN: biological_process unknown; LOCATED IN: chloroplast; Has 120 Blast hits to 120 proteins in 52 species: Archae - 0; Bacteria - 80; Metazoa - 0; Fungi - 0; Plants - 24; Viruses - 0; Other Eukaryotes - 16 (source: NCBI BLink). | chr2:332249-332770 REVERSE LENGTH=173
