# Supplementary material for: Comparative transcriptome analysis of axillary buds in response to the shoot branching regulators gibberellin A3 and 6-benzyladenine in Jatropha curcas
Source: Sci Rep. 2017 Sep 12;7:11417. doi: 10.1038/s41598-017-11588-0 (PMC5595854; doi:10.1038/s41598-017-11588-0)
Supplement: Supplementary file 8 — Dataset 7 [file 41598_2017_11588_MOESM8_ESM.xlsx]

## Sheet: Sheet1
Table S8 GO analysis of the 97 co-up-regulated DEGs by GA3 and BA treatment
Term	Count	%	PValue	Genes	List Total	Pop Hits	Pop Total	Fold Enrichment	Bonferroni	Benjamini	FDR	Category
GO:1901363~heterocyclic compound binding	43	50.5882	0.00041733	Cluster-269068,Cluster-261528,Cluster-267016,Cluster-26.7332,Cluster-54.0,Cluster-260769,Cluster-267569,Cluster-26.6968,Cluster-260550,Cluster-26.3293,Cluster-609,Cluster-26.90,Cluster-26275,Cluster-26.9501,Cluster-26320,Cluster-26.4191,Cluster-1789.0,Cluster-26.978,Cluster-26.7981,Cluster-26.879,Cluster-26.5873,Cluster-26353,Cluster-261078,Cluster-264626,Cluster-286.0,Cluster-26.9644,Cluster-263…	65	4736	10731	1.49894	0.00872745	0.00872745	0.321784	GOTERM_MF_2
GO:0097159~organic cyclic compound binding	43	50.5882	0.000450354	Cluster-269068,Cluster-261528,Cluster-267016,Cluster-26.7332,Cluster-54.0,Cluster-260769,Cluster-267569,Cluster-26.6968,Cluster-260550,Cluster-26.3293,Cluster-609,Cluster-26.90,Cluster-26275,Cluster-26.9501,Cluster-26320,Cluster-26.4191,Cluster-1789.0,Cluster-26.978,Cluster-26.7981,Cluster-26.879,Cluster-26.5873,Cluster-26353,Cluster-261078,Cluster-264626,Cluster-286.0,Cluster-26.9644,Cluster-263…	65	4750	10731	1.49452	0.00941496	0.00471861	0.347209	GOTERM_MF_2
GO:0006807~nitrogen compound metabolic process	40	47.0588	2.49785e-05	Cluster-2004.0,Cluster-261528,Cluster-267016,Cluster-26.7332,Cluster-54.0,Cluster-1106.0,Cluster-260769,Cluster-267569,Cluster-26.6968,Cluster-260550,Cluster-26.3293,Cluster-609,Cluster-26.90,Cluster-26275,Cluster-26.9501,Cluster-26320,Cluster-1789.0,Cluster-26.978,Cluster-26.7981,Cluster-26.879,Cluster-26.5873,Cluster-261078,Cluster-264626,Cluster-263455,Cluster-1377.0,Cluster-26.4710,Cluster-26…	63	3956	10760	1.72693	0.00167218	0.00167218	0.0256158	GOTERM_BP_2
GO:0009058~biosynthetic process	34	40	0.00269271	Cluster-2004.0,Cluster-267016,Cluster-26.7332,Cluster-1106.0,Cluster-260769,Cluster-267569,Cluster-26.6968,Cluster-260550,Cluster-26.3293,Cluster-609,Cluster-26275,Cluster-26.9501,Cluster-26320,Cluster-1789.0,Cluster-263347,Cluster-26.978,Cluster-26.7981,Cluster-26.5873,Cluster-261078,Cluster-264626,Cluster-263455,Cluster-26.4710,Cluster-269824,Cluster-803,Cluster-26.874,Cluster-26.9163,Cluster-1…	63	3789	10760	1.53259	0.165277	0.035486	2.72756	GOTERM_BP_2
GO:0005515~protein binding	26	30.5882	0.00224256	Cluster-2004.0,Cluster-262375,Cluster-267016,Cluster-260550,Cluster-26.3293,Cluster-609,Cluster-26275,Cluster-26.9501,Cluster-1789.0,Cluster-26.978,Cluster-26.5873,Cluster-26353,Cluster-261078,Cluster-263455,Cluster-26.4710,Cluster-269824,Cluster-26.874,Cluster-26.9163,Cluster-260602,Cluster-1318.0,Cluster-26.3621,Cluster-26.5395,Cluster-44.0,Cluster-265106,Cluster-263676,Cluster-269778,Cluster-2…	65	2429	10731	1.76715	0.0460526	0.0155927	1.71857	GOTERM_MF_2
GO:0006950~response to stress	23	27.0588	0.00531251	Cluster-54.0,Cluster-260769,Cluster-26.6968,Cluster-26.5925,Cluster-1789.0,Cluster-26.7981,Cluster-26.879,Cluster-26.5873,Cluster-26353,Cluster-264626,Cluster-263455,Cluster-1377.0,Cluster-803,Cluster-26.9163,Cluster-26.410,Cluster-1318.0,Cluster-26.3410,Cluster-26.3621,Cluster-26.5395,Cluster-26.5974,Cluster-262739,Cluster-260563,Cluster-260873,Cluster-263676,Cluster-761.0	63	2240	10760	1.75368	0.300148	0.0577467	5.31665	GOTERM_BP_2
GO:0043234~protein complex	23	27.0588	3.09416e-05	Cluster-267569,Cluster-260550,Cluster-26.3293,Cluster-609,Cluster-26275,Cluster-26.9501,Cluster-26320,Cluster-26.978,Cluster-26.7981,Cluster-264626,Cluster-286.0,Cluster-1377.0,Cluster-269824,Cluster-26.874,Cluster-26.9163,Cluster-263221,Cluster-1770.0,Cluster-262739,Cluster-260563,Cluster-260873,Cluster-265106,Cluster-263676,Cluster-269778,Cluster-269954,Cluster-260613,Cluster-761.0	78	1575	13829	2.58907	0.000958745	0.000319684	0.0265783	GOTERM_CC_2
GO:0051716~cellular response to stimulus	20	23.5294	0.00968177	Cluster-54.0,Cluster-260769,Cluster-26.6968,Cluster-1789.0,Cluster-26.7981,Cluster-26.879,Cluster-26.5873,Cluster-264626,Cluster-263455,Cluster-1377.0,Cluster-269824,Cluster-803,Cluster-225.0,Cluster-26.9163,Cluster-1318.0,Cluster-26.3410,Cluster-1770.0,Cluster-26.5974,Cluster-262739,Cluster-260563,Cluster-260873,Cluster-761.0	63	1920	10760	1.7791	0.478914	0.0889158	9.49663	GOTERM_BP_2
GO:0043228~non-membrane-bounded organelle	20	23.5294	2.21762e-05	Cluster-269068,Cluster-261528,Cluster-267569,Cluster-26.6968,Cluster-26.3293,Cluster-609,Cluster-26320,Cluster-26.7981,Cluster-26.879,Cluster-26353,Cluster-264626,Cluster-1377.0,Cluster-26.874,Cluster-267800,Cluster-26.5974,Cluster-262739,Cluster-260563,Cluster-260873,Cluster-263676,Cluster-269778,Cluster-269954,Cluster-260613,Cluster-761.0	78	1198	13829	2.95985	0.000687234	0.000343676	0.0190496	GOTERM_CC_2
GO:0043233~organelle lumen	15	17.6471	0.000436979	Cluster-261528,Cluster-267569,Cluster-26.3293,Cluster-609,Cluster-26320,Cluster-26.7981,Cluster-26353,Cluster-264626,Cluster-1377.0,Cluster-26.786,Cluster-26.3621,Cluster-262739,Cluster-260563,Cluster-260873,Cluster-263676,Cluster-761.0	78	909	13829	2.92566	0.0134579	0.0033816	0.37478	GOTERM_CC_2
GO:0048519~negative regulation of biological process	12	14.1176	0.000534569	Cluster-1106.0,Cluster-26.3293,Cluster-1789.0,Cluster-26.7981,Cluster-26.5873,Cluster-264626,Cluster-803,Cluster-225.0,Cluster-26.9163,Cluster-26.5395,Cluster-26.4361,Cluster-761.0	63	597	10760	3.43304	0.0351915	0.0118709	0.546916	GOTERM_BP_2
GO:0022402~cell cycle process	10	11.7647	6.60891e-05	Cluster-269068,Cluster-1106.0,Cluster-26.7981,Cluster-264626,Cluster-1377.0,Cluster-803,Cluster-26.9163,Cluster-267800,Cluster-26.4361,Cluster-761.0	63	311	10760	5.49176	0.00441833	0.00221161	0.0677623	GOTERM_BP_2
GO:0048523~negative regulation of cellular process	9	10.5882	0.00268393	Cluster-1106.0,Cluster-26.3293,Cluster-26.7981,Cluster-26.5873,Cluster-264626,Cluster-803,Cluster-225.0,Cluster-26.9163,Cluster-26.4361	63	420	10760	3.65986	0.164784	0.0440181	2.71878	GOTERM_BP_2
GO:0032993~protein-DNA complex	7	8.23529	7.86326e-07	Cluster-26.3293,Cluster-609,Cluster-264626,Cluster-263676,Cluster-269778,Cluster-269954,Cluster-260613,Cluster-761.0	78	58	13829	21.3977	2.43758e-05	2.43758e-05	0.000675519	GOTERM_CC_2
