# Supplementary material for: Comparative transcriptome analysis of axillary buds in response to the shoot branching regulators gibberellin A3 and 6-benzyladenine in Jatropha curcas
Source: Sci Rep. 2017 Sep 12;7:11417. doi: 10.1038/s41598-017-11588-0 (PMC5595854; doi:10.1038/s41598-017-11588-0)
Supplement: Supplementary file 9 — Dataset 8 [file 41598_2017_11588_MOESM9_ESM.xlsx]

## Sheet: Sheet1
Table S9 GO analyse of 138 co-down-regulated DEGs by GA3 and BA treatment
Term	Count	%	PValue	Genes	List Total	Pop Hits	Pop Total	Fold Enrichment	Bonferroni	Benjamini	FDR	Category
GO:0006950~response to stress	35	33.0189	5.48422e-05	Cluster-26.12824, Cluster-1208.0, Cluster-26.8409, Cluster-26.6331, Cluster-26.16142, Cluster-26.18487, Cluster-2011.0, Cluster-26.3479, Cluster-583.0, Cluster-26.21313, Cluster-26.8213, Cluster-26.15613, Cluster-26.11979, Cluster-26.21480, Cluster-26.9265, Cluster-26.8818, Cluster-26.1748, Cluster-26.17719, Cluster-26.2509, Cluster-26.10271, Cluster-26.1016, Cluster-26.18705, Cluster-1662.0, Clu…	87	2240	10760	1.93247	0.00388633	0.00129713	0.0569071	GOTERM_BP_2
GO:0042221~response to chemical	33	31.1321	1.2439e-05	Cluster-26.12824, Cluster-26.8409, Cluster-26.6331, Cluster-26.18095, Cluster-26.3479, Cluster-583.0, Cluster-26.21313, Cluster-26.15613, Cluster-26.21480, Cluster-26.2907, Cluster-26.4373, Cluster-26.16746, Cluster-26.9265, Cluster-26.1748, Cluster-26.2509, Cluster-1740.0, Cluster-26.8012, Cluster-26.10271, Cluster-26.1016, Cluster-26.18705, Cluster-26.15375, Cluster-26.19758, Cluster-26.5614, C…	87	1901	10760	2.14696	0.000882785	0.000882785	0.0129099	GOTERM_BP_2
GO:0044767~single-organism developmental process	33	31.1321	0.000105915	Cluster-26.6933,Cluster-583.0,Cluster-269073,Cluster-26452,Cluster-261633,Cluster-262832,Cluster-26.5833,Cluster-265519,Cluster-269926,Cluster-2005.0,Cluster-26.6331,Cluster-268709,Cluster-268436,Cluster-261636,Cluster-26825,Cluster-264736,Cluster-26.4373,Cluster-26.5614,Cluster-26.9265,Cluster-26907,Cluster-26964,Cluster-26.4854,Cluster-262763,Cluster-171.0,Cluster-260011,Cluster-260795,Cluster-…	87	2110	10760	1.9343	0.00749218	0.00150295	0.109877	GOTERM_BP_2
GO:0048856~anatomical structure development	33	31.1321	0.000122932	Cluster-26.6933,Cluster-583.0,Cluster-269073,Cluster-26452,Cluster-261633,Cluster-262832,Cluster-26.5833,Cluster-265519,Cluster-269926,Cluster-2005.0,Cluster-26.6331,Cluster-268709,Cluster-268436,Cluster-261636,Cluster-26825,Cluster-264736,Cluster-26.4399,Cluster-26.4373,Cluster-26.5614,Cluster-26.9265,Cluster-26907,Cluster-26964,Cluster-26.4854,Cluster-262763,Cluster-171.0,Cluster-260011,Cluster…	87	2126	10760	1.91975	0.00869074	0.00145373	0.12752	GOTERM_BP_2
GO:0044707~single-multicellular organism process	32	30.1887	5.62606e-05	Cluster-26.6933,Cluster-583.0,Cluster-269073,Cluster-26452,Cluster-261633,Cluster-262832,Cluster-26.5833,Cluster-265519,Cluster-269926,Cluster-2005.0,Cluster-26.6331,Cluster-268709,Cluster-268436,Cluster-261636,Cluster-26825,Cluster-264736,Cluster-26.4373,Cluster-26.5614,Cluster-26.9265,Cluster-26907,Cluster-26964,Cluster-26.4854,Cluster-262763,Cluster-171.0,Cluster-260011,Cluster-260795,Cluster-…	87	1947	10760	2.03272	0.00398665	0.000998156	0.0583785	GOTERM_BP_2
GO:0009719~response to endogenous stimulus	24	22.6415	1.7237e-05	Cluster-26.1016, Cluster-26.12824, Cluster-26.15375, Cluster-26.19758, Cluster-26.6331, Cluster-26.5614, Cluster-26.19073, Cluster-26.8409, Cluster-26.12763, Cluster-26.10011, Cluster-26.17495, Cluster-26.3479, Cluster-26.15613, Cluster-26.21480, Cluster-26.2907, Cluster-26.4373, Cluster-26.16746, Cluster-26.15519, Cluster-26.9265, Cluster-26.13147, Cluster-26.1748, Cluster-26.2509, Cluster-1740.…	87	1129	10760	2.62912	0.00122309	0.000611733	0.0178892	GOTERM_BP_2
GO:0003700~transcription factor activity, sequence-specific DNA binding	20	18.8679	4.29149e-07	Cluster-26.511,Cluster-269073,Cluster-261633,Cluster-260018,Cluster-268487,Cluster-269926,Cluster-26.6331,Cluster-260271,Cluster-261115,Cluster-26825,Cluster-264736,Cluster-26.5614,Cluster-26.9265,Cluster-260011,Cluster-1476.0,Cluster-261979,Cluster-268665,Cluster-269475,Cluster-267792,Cluster-265375	60	958	10731	3.73382	1.11578e-05	1.11578e-05	0.000351935	GOTERM_MF_2
GO:0022414~reproductive process	19	17.9245	0.00967836	Cluster-583.0,Cluster-269073,Cluster-26452,Cluster-261633,Cluster-1223.0,Cluster-265519,Cluster-268709,Cluster-268436,Cluster-264736,Cluster-26.4373,Cluster-26907,Cluster-26964,Cluster-26.4854,Cluster-262763,Cluster-26509,Cluster-26.6036,Cluster-26748,Cluster-26.3149,Cluster-268665,Cluster-267792,Cluster-26.3197	87	1259	10760	1.86647	0.49868	0.0826937	9.60152	GOTERM_BP_2
GO:0003006~developmental process involved in reproduction	18	16.9811	0.00351979	Cluster-583.0,Cluster-269073,Cluster-26452,Cluster-261633,Cluster-265519,Cluster-268709,Cluster-268436,Cluster-264736,Cluster-26.4373,Cluster-26907,Cluster-26964,Cluster-26.4854,Cluster-262763,Cluster-26509,Cluster-26.6036,Cluster-26748,Cluster-26.3149,Cluster-268665,Cluster-267792,Cluster-26.3197	87	1050	10760	2.1202	0.221469	0.0351318	3.59354	GOTERM_BP_2
