# Supplementary material for: Comparative transcriptome analysis of axillary buds in response to the shoot branching regulators gibberellin A3 and 6-benzyladenine in Jatropha curcas
Source: Sci Rep. 2017 Sep 12;7:11417. doi: 10.1038/s41598-017-11588-0 (PMC5595854; doi:10.1038/s41598-017-11588-0)
Supplement: Supplementary file 10 — Dataset 9 [file 41598_2017_11588_MOESM10_ESM.xls]

## Sheet: Sheet1
Table S10 List of primers used for qPCR analysis in this study
Gene name	Cluster ID	Primer direction	Primer sequence
JcBEL1-1	Cluster-26.17792	Forward	CgCCACCACCACCACCAATT
JcBEL1-1	Cluster-26.17792	Backward	TTCAAggAATCTACCgCAACAACAAAg
JcBEL1-2	Cluster-26.17792	Forward	gCTggCAgTCATCAATATggTCTCT
JcBEL1-2	Cluster-26.17792	Backward	AACTTCAACAATggTggTggTgTg
JcCDC45	Cluster-26.14626	Forward	gCggAggAgATTggAgCAgAgT
JcCDC45	Cluster-26.14626	Backward	gTgggAggACAgggAAATTAAAgAAgAA
JcCDC6	Cluster-2004.0	Forward	TTCAATCTCTTCCgCAgCATCAACA
JcCDC6	Cluster-2004.0	Backward	TATTCAgCTCTCCAACAATAgTgTCCTTC
JcDEAR2	Cluster-26.17120	Forward	gAAgCAggCgAgTgTTgTTCCA
JcDEAR2	Cluster-26.17120	Backward	CCACTTCCTCATCCTTATACCTCTgTAAg
JcDREB26	Cluster-26.10769	Forward	gACggTgAggAAgACATTgATgATgAT
JcDREB26	Cluster-26.10769	Backward	TgCTgCTgCTgCTgCCAATAg
JcDRM1	Cluster-26.5833	Forward	ACgACAgCAACgCAgTgAAgAC
JcDRM1	Cluster-26.5833	Backward	ACAAgCCgCAgCAgCCTAATTC
JcDRM1-LIKE	Cluster-26.12832	Forward	ACgACAgCAACgCAgTgAAgAC
JcDRM1-LIKE	Cluster-26.12832	Backward	ACAAgCCgCAgCAgCCTAATTC
JcGA20OX-1	Cluster-26.319	Forward	ACTTggCgAACACTgTggATATgC
JcGA20OX-1	Cluster-26.319	Backward	ATTgCTCATCACCTCACTgTACTCCT
JcGA20OX2	Cluster-26.16883	Forward	CgCTgCTgATgAAgATgATgAAggT
JcGA20OX2	Cluster-26.16883	Backward	AACAgATCACAAgggCAAACTAggAAg
JcGA20OX2-2	Cluster-26.16883	Forward	CTTgATgAAgTATggTTAgAgACgTTggA
JcGA20OX2-2	Cluster-26.16883	Backward	CgAAgATggCTgTTgTATAATgAggTgTA
JcGA2OX2	Cluster-26.9482	Forward	ATCCgTCTgCCATCAgTTCCAATAC
JcGA2OX2	Cluster-26.9482	Backward	CCTCCTCCTTAATACAAATCCTCAAgTCAA
JcGA2ox2	Cluster-26.9482	Forward	TTGGAACTGATGGCAGACGGATTA
JcGA2ox2	Cluster-26.9482	Backward	GGGCATGGCGGATAGTAATTTAGC
JcGA2ox4	Cluster-26.18818	Forward	TgCCTTCTgCgTTAATgTTggTgAT
JcGA2ox4	Cluster-26.18818	Backward	CATCCTggACTggTCTgAATTggTTAg
JcGA2ox4	Cluster-26.18818	Forward	GCCTTCTGCGTTAATGTTGGTGAT
JcGA2ox4	Cluster-26.18818	Backward	TCCTGGACTGGTCTGAATTGGTTAG
JcGA2ox6	Cluster-26.14996	Forward	AATCTTGACCATCTTGCGATCCAAC
JcGA2ox6	Cluster-26.14996	Backward	CCTATGTCTCACGCTCATTAGTCTCT
JcGA2ox7	Cluster-26.16004	Forward	CGTGTCCATTCTCTTCTGAGGTCTAT
JcGA2ox7	Cluster-26.16004	Backward	TTAACTGTCAGCCATCTTCCATCTCT
JcGA2ox8	Cluster-26.18801	Forward	TCCGCCTCTCCTACGCTCTTAT
JcGA2ox8	Cluster-26.18801	Backward	GATCGCCGCTCTTTAGACCATTAAG
JcGA3ox1	Cluster-26.16438	Forward	CTCCACTCTACTCACCATTCTCTACC
JcGA3ox1	Cluster-26.16438	Backward	GACAACAAGCCCGCCAGAAATAG
JcGA3ox2	Cluster-26.14433	Forward	ACCATCCACTCCATCTTCACCAAA
JcGA3ox2	Cluster-26.14433	Backward	ATCAGGATCGTTCAGGTCAATCGT
JcGA3ox3	Cluster-26.14518	Forward	TATGGCATGGCTCGCATCTCC
JcGA3ox3	Cluster-26.14518	Backward	ACATCACAGAAGGTGGTGTAGTCAT
JcGID1B	Cluster-26.2964	Forward	CCCAATTTgATTCCTCgTTTAgAgTTCTg
JcGID1B	Cluster-26.2964	Backward	gCTCTCAAATACTCgCTgTTCCCTTAT
JcGID1C	Cluster-26.6734	Forward	ggCggCgAAggAgATTATATgCTAg
JcGID1C	Cluster-26.6734	Backward	CgTCATggCTggTAgTAATgAAgTCAA
JcGRF5	Cluster-26.21078	Forward	CACCACCTgCTTTCCCTgTTCTTT
JcGRF5	Cluster-26.21078	Backward	CTCCTCCTCCTCCTTCTTCTTCTTCTT
JcIPT3	Cluster-2015.0	Forward	TCAATgTCTCTACgCCAAgCAACAA
JcIPT3	Cluster-2015.0	Backward	CACCACCTTTgATTTCTgCCACCTA
JcNAC047	Cluster-26.19991	Forward	gTTATTggAAggCAACTgggACTgAT
JcNAC047	Cluster-26.19991	Backward	AggATTATACgCCACTgTTgTCTgAAg
JcNAC1-1	Cluster-26.19073	Forward	gAgTCCACAAAgggCAgTACAAgTT
JcNAC1-1	Cluster-26.19073	Backward	gAgAAggTgTCTAAgTTggAACAAgTCA
JcNAC1-2	Cluster-26.19073	Forward	TCggAAAgCCAAATTCTCCCACAAAT
JcNAC1-2	Cluster-26.19073	Backward	ggTgTCTAAgTTggAACAAgTCATAggTAA
JcNAC2	Cluster-26.5606	Forward	TCTgCTAgAgCCATAggAgAAgTTgA
JcNAC2	Cluster-26.5606	Backward	ACAAggCAATAATggAATCAgAgggAA
JcNAC3	Cluster-26.6331	Forward	ATggAAgCACAAAgTTggATgATTggg
JcNAC3	Cluster-26.6331	Backward	TgAgAAgATgAggAggAACAAgAACCA
JcNAP	Cluster-26.21633	Forward	gATTCAAgAAAgCAAgCCAACAAgCAT
JcNAP	Cluster-26.21633	Backward	CTCACTAgCATCACTggTATCAggTAAg
JcNAPL	Cluster-26.1094	Forward	gAACTACTACAgCCATAACCAgTCTCAg
JcNAPL	Cluster-26.1094	Backward	TACCgATgAAggCgAACTCATTAAgC
JcPDF1	Cluster-26.15852	Forward	CggATCTggAggTggTggTCAT
JcPDF1	Cluster-26.15852	Backward	gATggAgTTgATggCgTTgTTggT
JcTCP9	Cluster-26.19926	Forward	CTTCTAgTACCACTACAACACAgATgCTTA
JcTCP9	Cluster-26.19926	Backward	CTCTCCgTCTCCTCCAACTTCCAA
JcTFL1b	Cluster-26.17723	Forward	AAgTTgCTgTggAAggAgATgATATgAg
JcTFL1b	Cluster-26.17723	Backward	TggCATCTgTTgTTCCTggAATgTC
JcWRKY35	Cluster-26.10011	Forward	TCACTTATACCTCTACACATAACCATCCAg
JcWRKY35	Cluster-26.10011	Backward	CCTCTTCTTCATCTTCTTCTTCTTCTTCTg
JcWRKY47	Cluster-1476.0	Forward	CCATTgTTgTTgCTgTCggTTCC
JcWRKY47	Cluster-1476.0	Backward	TgCCTCTATggTTgAgACggTTACT
JcWRKY47-1	Cluster-1476.0	Forward	gCAgTAACCgTCTCAACCATAgAgg
JcWRKY47-1	Cluster-1476.0	Backward	CgCACTCCTCCAACAACCACATT
