# Supplementary material for: Comparative transcriptome analysis of axillary buds in response to the shoot branching regulators gibberellin A3 and 6-benzyladenine in Jatropha curcas
Source: Sci Rep. 2017 Sep 12;7:11417. doi: 10.1038/s41598-017-11588-0 (PMC5595854; doi:10.1038/s41598-017-11588-0)
Supplement: Supplementary file 11 — Dataset 10 [file 41598_2017_11588_MOESM11_ESM.xml]

<?xml version="1.0" encoding="UTF-8"?>
<?mso-application progid="Word.Document"?><pkg:package xmlns:pkg="http://schemas.microsoft.com/office/2006/xmlPackage"><pkg:part pkg:name="/_rels/.rels" pkg:contentType="application/vnd.openxmlformats-package.relationships+xml" pkg:padding="512"><pkg:xmlData><Relationships xmlns="http://schemas.openxmlformats.org/package/2006/relationships"><Relationship Id="rId3" Type="http://schemas.openxmlformats.org/officeDocument/2006/relationships/extended-properties" Target="docProps/app.xml"/><Relationship Id="rId2" Type="http://schemas.openxmlformats.org/package/2006/relationships/metadata/core-properties" Target="docProps/core.xml"/><Relationship Id="rId1" Type="http://schemas.openxmlformats.org/officeDocument/2006/relationships/officeDocument" Target="word/document.xml"/></Relationships></pkg:xmlData></pkg:part><pkg:part pkg:name="/word/_rels/document.xml.rels" pkg:contentType="application/vnd.openxmlformats-package.relationships+xml" pkg:padding="256"><pkg:xmlData><Relationships xmlns="http://schemas.openxmlformats.org/package/2006/relationships"><Relationship Id="rId3" Type="http://schemas.openxmlformats.org/officeDocument/2006/relationships/settings" Target="settings.xml"/><Relationship Id="rId2" Type="http://schemas.microsoft.com/office/2007/relationships/stylesWithEffects" Target="stylesWithEffects.xml"/><Relationship Id="rId1" Type="http://schemas.openxmlformats.org/officeDocument/2006/relationships/styles" Target="styles.xml"/><Relationship Id="rId6" Type="http://schemas.openxmlformats.org/officeDocument/2006/relationships/theme" Target="theme/theme1.xml"/><Relationship Id="rId5" Type="http://schemas.openxmlformats.org/officeDocument/2006/relationships/fontTable" Target="fontTable.xml"/><Relationship Id="rId4" Type="http://schemas.openxmlformats.org/officeDocument/2006/relationships/webSettings" Target="webSettings.xml"/></Relationships></pkg:xmlData></pkg:part><pkg:part pkg:name="/word/document.xml" pkg:contentType="application/vnd.openxmlformats-officedocument.wordprocessingml.document.main+xml"><pkg:xmlData><w:document mc:Ignorable="w14 wp14" xmlns:w10="urn:schemas-microsoft-com:office:word" xmlns:mc="http://schemas.openxmlformats.org/markup-compatibility/2006" xmlns:wps="http://schemas.microsoft.com/office/word/2010/wordprocessingShape" xmlns:wne="http://schemas.microsoft.com/office/word/2006/wordml" xmlns:wpc="http://schemas.microsoft.com/office/word/2010/wordprocessingCanvas" xmlns:wpg="http://schemas.microsoft.com/office/word/2010/wordprocessingGroup" xmlns:o="urn:schemas-microsoft-com:office:office" xmlns:wp="http://schemas.openxmlformats.org/drawingml/2006/wordprocessingDrawing" xmlns:m="http://schemas.openxmlformats.org/officeDocument/2006/math" xmlns:v="urn:schemas-microsoft-com:vml" xmlns:wpi="http://schemas.microsoft.com/office/word/2010/wordprocessingInk" xmlns:r="http://schemas.openxmlformats.org/officeDocument/2006/relationships" xmlns:wp14="http://schemas.microsoft.com/office/word/2010/wordprocessingDrawing" xmlns:w14="http://schemas.microsoft.com/office/word/2010/wordml" xmlns:w="http://schemas.openxmlformats.org/wordprocessingml/2006/main"><w:body><w:p w:rsidR="00000000" w:rsidRPr="00600740" w:rsidRDefault="007434F3" w:rsidP="00600740"><w:pPr><w:pStyle w:val="a3"/><w:rPr><w:rFonts w:hAnsi="宋体" w:cs="宋体" w:hint="eastAsia"/></w:rPr></w:pPr><w:bookmarkStart w:id="0" w:name="_GoBack"/><w:bookmarkEnd w:id="0"/><w:r w:rsidRPr="00600740"><w:rPr><w:rFonts w:hAnsi="宋体" w:cs="宋体" w:hint="eastAsia"/></w:rPr><w:t>Table S7 Full-length sequences of the DEGs by GA3 or BA treatment</w:t></w:r></w:p><w:p w:rsidR="00000000" w:rsidRPr="00600740" w:rsidRDefault="007434F3" w:rsidP="00600740"><w:pPr><w:pStyle w:val="a3"/><w:rPr><w:rFonts w:hAnsi="宋体" w:cs="宋体" w:hint="eastAsia"/></w:rPr></w:pPr></w:p><w:p w:rsidR="00000000" w:rsidRPr="00600740" w:rsidRDefault="007434F3" w:rsidP="00600740"><w:pPr><w:pStyle w:val="a3"/><w:rPr><w:rFonts w:hAnsi="宋体" w:cs="宋体" w:hint="eastAsia"/></w:rPr></w:pPr><w:r w:rsidRPr="00600740"><w:rPr><w:rFonts w:hAnsi="宋体" w:cs="宋体" w:hint="eastAsia"/></w:rPr><w:t>&gt;Cluster-3.0</w:t></w:r></w:p><w:p w:rsidR="00000000" w:rsidRPr="00600740" w:rsidRDefault="007434F3" w:rsidP="00600740"><w:pPr><w:pStyle w:val="a3"/><w:rPr><w:rFonts w:hAnsi="宋体" w:cs="宋体" w:hint="eastAsia"/></w:rPr></w:pPr><w:r w:rsidRPr="00600740"><w:rPr><w:rFonts w:hAnsi="宋体" w:cs="宋体" w:hint="eastAsia"/></w:rPr><w:t>TATTTGGCCACAGACTAAACAAAATCATGTGGATTGGGACCGCACCACAAAAGCTACGAGGAAATTTGATTATAGCAATCAACAAAACAAATACTGTGATGAAGAAAGTATTATATTTAGCATCTTTTAAGAAATTTGAACAACACAACAATGGCTACAAAGCTCTTTCTCTCCCT</w:t></w:r><w:r w:rsidRPr="00600740"><w:rPr><w:rFonts w:hAnsi="宋体" w:cs="宋体" w:hint="eastAsia"/></w:rPr><w:t>CTTCTTCCACAGGCTCAAAGCTTTTCCATGCCTGCCTAGTTGCTGAAGTGTCAAAAATATGGACCGTTGAGATCGTTCTTGACAATTCTCCAGCCATCCGATAACCTGCCAAGAAATACAATTGGGTCTCTATTGGGGCCATAGTAAGGTATAAACGTTGACTTGGTGGCCAATTTTCACAGCTGGCATCTGACGTGGAAATTGGAGAATTTAGAGTTCGTAGATGTGAGCCATCAACCACATCCCACATATTAAG</w:t></w:r><w:r w:rsidRPr="00600740"><w:rPr><w:rFonts w:hAnsi="宋体" w:cs="宋体" w:hint="eastAsia"/></w:rPr><w:t>CTTCCCATCATAAGCCTCAACGTGCCCTTTCCATGTGTTTAGGCAGTCACCGGAGCTGAATAGCCTTCCACCAACATCCACAATTTGATTAGGTGGCACATCAAGTTGCCACATACCCGCCACGAGGTCCCACTTCCCTGTCCGCGTGTCGTACACCTCAGCAGAGCTCCGTTCCATTATAAAGGGCTCCATTTTATCTGAATCCACTTTCATTGCAAAACCCCCCACTACATGGATTTTACCTTGAAAGGTTACT</w:t></w:r><w:r w:rsidRPr="00600740"><w:rPr><w:rFonts w:hAnsi="宋体" w:cs="宋体" w:hint="eastAsia"/></w:rPr><w:t>CCGACACATCTATACCTGAATGTGCTCATATTAGGCAAAGCAGTCCAAGTATCAAGATTTGGGTCGTACACCTCAGCTCTTGAAGTTCCTCTTGCACTAGCAAAATCGGACTTTCCTCCGGCCACATAAATTTTGTTCTCACATATCGTACAAGCAAAATCATAGCGCGGTACTATTAATGGTGCGCATTCAAACCATTCATTTGATCGAACATTATAACGTAAGACTGTCGATCGCACTTGAACATTAATATCAT</w:t></w:r><w:r w:rsidRPr="00600740"><w:rPr><w:rFonts w:hAnsi="宋体" w:cs="宋体" w:hint="eastAsia"/></w:rPr><w:t>TAAACTCATCGGATTTTTTCAAATTATAAGGCGACATTTCTTCATGACATAAACATCCGCCAATTATATAAATTGAATCACCTAACGAAATCATAACAAAACATTTCCAAATATGGTTATCAATTATACCTGGGATTGGAGTAAGGTAACTCCAATTGTTCTTAGAAGGATCGTAACATTCTATCCAATTGGAGATATTTTTGCGACAAAAGGAGGCGCAAACTCTATACTTAGAAGAAGAAAATTGGGGATATGG</w:t></w:r><w:r w:rsidRPr="00600740"><w:rPr><w:rFonts w:hAnsi="宋体" w:cs="宋体" w:hint="eastAsia"/></w:rPr><w:t>GGGTGGAGTTGCCGGATGTGGCGGAGAAGGAAGAGCACCCATTGGAGCGACAAGGGAGGATGTATAGTACAAATTATTATTTTAGTCTATATATCAAACGGGGAGTTAGATATAAAAAGAAAGGGAATTTATAGCAAAAGAACCAGCGGAGAAAACAAATAAAAGGGTTGTTTGTGGGTACCGTCTAGAATTGAGCATGGAGGATGCGCAGCTTTTAAAAATTGGAGGTAAAATCTAGGGTTTCCTTGTTGATTAC</w:t></w:r><w:r w:rsidRPr="00600740"><w:rPr><w:rFonts w:hAnsi="宋体" w:cs="宋体" w:hint="eastAsia"/></w:rPr><w:t>TGATCAAACAATTGAAGAATAAATACATTTTGGTGCGTCACTGTCTCTTGCATTGTCGTATTTGTACTATAAGTAAGGCATTTCGGAGAATTCAAGAACGAGGAGAAACCTTCATCCATCGAAGTAATGGATTAATCATTTAAATGCCATTTTAGCAATGAACAATGAATATTGTTAGTAGCGTCATGCATGGTCTGTATTTTGAAGCTTTTGGGAG</w:t></w:r></w:p><w:p w:rsidR="00000000" w:rsidRPr="00600740" w:rsidRDefault="007434F3" w:rsidP="00600740"><w:pPr><w:pStyle w:val="a3"/><w:rPr><w:rFonts w:hAnsi="宋体" w:cs="宋体" w:hint="eastAsia"/></w:rPr></w:pPr><w:r w:rsidRPr="00600740"><w:rPr><w:rFonts w:hAnsi="宋体" w:cs="宋体" w:hint="eastAsia"/></w:rPr><w:t>&gt;Cluster-5.0</w:t></w:r></w:p><w:p w:rsidR="00000000" w:rsidRPr="00600740" w:rsidRDefault="007434F3" w:rsidP="00600740"><w:pPr><w:pStyle w:val="a3"/><w:rPr><w:rFonts w:hAnsi="宋体" w:cs="宋体" w:hint="eastAsia"/></w:rPr></w:pPr><w:r w:rsidRPr="00600740"><w:rPr><w:rFonts w:hAnsi="宋体" w:cs="宋体" w:hint="eastAsia"/></w:rPr><w:t>GGTGTGTGTCGTTCTTATGGATTTG</w:t></w:r><w:r w:rsidRPr="00600740"><w:rPr><w:rFonts w:hAnsi="宋体" w:cs="宋体" w:hint="eastAsia"/></w:rPr><w:t>GCGCCAATTAAGATTTACTCGTTTACCTCTTGTATCTCACTACACACTAAATTCTCTCTTTCAAAGCTCTGCGATGGCGAATTTAAAATCAATTTACAGAGATCCAACGGTCCAAAATCCATCAAATTTCACGAATTCAGGTGCCTGGATTCTCAGGACTGCATTTTCAATTGTGGGGGCTTGTCAGTGGCATTCATATTTGTGACTAAATGGGATTGTGAGAATTCCATGCCAATCTTTAACAGGGTTAAGAAAC</w:t></w:r><w:r w:rsidRPr="00600740"><w:rPr><w:rFonts w:hAnsi="宋体" w:cs="宋体" w:hint="eastAsia"/></w:rPr><w:t>TAAAGTCGCAGTTTGCTAACCTTTATGTTGTTGTATCTCTTCCAACTAAGGAGAAGAATGATTCATTTGTTCGCTCTTATTTCAAGCATGGAATGGAGGTTGGCAGGCCAACTTTTGTGCCAGTTCAAGACTTAGAGATGGGATTTGAAAAGATTGTGAAGATAGCACTTTCTCGTGGGGGTAACATCACGTTGCACAAGCTTCCTTGCAATTAGCTGCTTACCAAACTTGCATTTGGATGGAGGAATTTAAATTG</w:t></w:r><w:r w:rsidRPr="00600740"><w:rPr><w:rFonts w:hAnsi="宋体" w:cs="宋体" w:hint="eastAsia"/></w:rPr><w:t>GACATGAATATCATACATATGTTTTTCCTTTAATTTATAATATTCATGTAGGTTAATTTCCTGTTGGTGAGCTTAGGCTTCATGTTTTCATTGGTCGATTGGTCGATTGCTGAAATAGGGTGTCTAGTAACATACAAGGAAAAACAAGTATTAGCAGTGGCATTTTCAACCATTGTTTTTGAGACCTACAACTAAAATCTCACTTTAAAATGCCCCATAAGATGGTCTCATTTCAAAACCTATATCAAAATTAGTT</w:t></w:r><w:r w:rsidRPr="00600740"><w:rPr><w:rFonts w:hAnsi="宋体" w:cs="宋体" w:hint="eastAsia"/></w:rPr><w:t>TTCTAGTACCTTCATATAATTAATTAACTAAAGAGCAACTAAAAAAGGTATTGATGCTGCAGTTTCTTTTTTAGCTTGGATTTGATCTTTTATTGTTTGGTTTTCTATTTTTCATTGTTGTCTGCTCTTATCTCAAGAGACATTTTTCTGTTTGTTTGTTTGTTTGGTGTTTGTTATATTCACCTATCAAATTGGAGATAGGTTTGGTATATCAGGTGGCATATTGGCTCGGGAGATAGGTTTGGTATATCAGGTG</w:t></w:r><w:r w:rsidRPr="00600740"><w:rPr><w:rFonts w:hAnsi="宋体" w:cs="宋体" w:hint="eastAsia"/></w:rPr><w:t>GCATATTGGCTCGGGTTTAGTTCTCTTTGATAAGTGTTTCCTGATCCTTTAATAATTTAATAAAATTGAGATTGCTTAAAAAATAAATCATTCAATCTTCTGAAATCATGTAGCATAGCAGTAATATACGCTTTTTATTGTAGCATGCAAGAAGCAGGATGTTATGTCAAAGTTGAAGGCTGAGGTCAGTTGGTGTAATTCACTCTCATTCTACTTCATATTAGTTGCTAGTAATCTTATCTTCCACAACTATTTA</w:t></w:r><w:r w:rsidRPr="00600740"><w:rPr><w:rFonts w:hAnsi="宋体" w:cs="宋体" w:hint="eastAsia"/></w:rPr><w:t>TTTCCATTATTGTCGAACTGCAACTTTAAATTTTTTCGCACTGCCCGGTGAAGAGGAAGCAAGCTGTGCAAGGCATGGACATTTTCATTAGAGCAATCACATCCATACCAGGCATAGATAGTCATGATGCAAATGCGCTCATTCAAGCTATTGGTTCAATTGAAGCAATTGCTAAGGCATCCAAAGAGTTTATTCTGGAGAACACAGATCTTTCA</w:t></w:r><w:r w:rsidRPr="00600740"><w:rPr><w:rFonts w:hAnsi="宋体" w:cs="宋体" w:hint="eastAsia"/></w:rPr><w:lastRenderedPageBreak/><w:t>GCTGAAAAGGCAGACATTATTGCAAAGTTTTTTAGGGATCC</w:t></w:r><w:r w:rsidRPr="00600740"><w:rPr><w:rFonts w:hAnsi="宋体" w:cs="宋体" w:hint="eastAsia"/></w:rPr><w:t>ACAGTTTTACCTTAGCCCAAAAATATATTGATAGAAAGAAACAGCAATCGACTCGGTAATTTTATCGTATGATAAAAATGTTGAGATTGACGTCTCGAGCCATCCTAACTCATGGAGGATGTAATTGCTTTTAGAGCTCTTGCAGACTTTTGAACAAAGAGTCCACAGTCGAAGCTTTTCTTCAATTATTTCATTCTCACAGG</w:t></w:r></w:p><w:p w:rsidR="00000000" w:rsidRPr="00600740" w:rsidRDefault="007434F3" w:rsidP="00600740"><w:pPr><w:pStyle w:val="a3"/><w:rPr><w:rFonts w:hAnsi="宋体" w:cs="宋体" w:hint="eastAsia"/></w:rPr></w:pPr><w:r w:rsidRPr="00600740"><w:rPr><w:rFonts w:hAnsi="宋体" w:cs="宋体" w:hint="eastAsia"/></w:rPr><w:t>&gt;Cluster-8.0</w:t></w:r></w:p><w:p w:rsidR="00000000" w:rsidRPr="00600740" w:rsidRDefault="007434F3" w:rsidP="00600740"><w:pPr><w:pStyle w:val="a3"/><w:rPr><w:rFonts w:hAnsi="宋体" w:cs="宋体" w:hint="eastAsia"/></w:rPr></w:pPr><w:r w:rsidRPr="00600740"><w:rPr><w:rFonts w:hAnsi="宋体" w:cs="宋体" w:hint="eastAsia"/></w:rPr><w:t>TTATTCAATGTCAATGAATTTAAAGTATGAATGTATGTA</w:t></w:r><w:r w:rsidRPr="00600740"><w:rPr><w:rFonts w:hAnsi="宋体" w:cs="宋体" w:hint="eastAsia"/></w:rPr><w:t>TTGGATAAAAAATAAAAGAACTGTTTGAGTTGTAAAATGAAACAGGGGCTAGTGCTGATTCCCGGTGAGTTCTTGACCTGGACAGGGACCTGAATCCTTAATCCCTCCAAGTGTACAGACATTGTTGTATTAATGCCCTTTACCTCCGGCGCTTGGACCGGAGTCCTTAATCCCTCCAAGTGTTTGGGCATCGGTATACTCATGTCCTTCACCACCATTGCTTGGACCAGAGTCCTTAATGCCTCCAAGTGTCTGG</w:t></w:r><w:r w:rsidRPr="00600740"><w:rPr><w:rFonts w:hAnsi="宋体" w:cs="宋体" w:hint="eastAsia"/></w:rPr><w:t>ACATTGGTGTACTTGTGTCCTTCACCAGGGCTAGGACCATCCTTAATTCCTCCAAGCGTCTGAGCATTGGTATACTTGTGTCCTTCTCCAGGGCTAGGACCATCCTTAATCCCTCCAAGCGTCTGAGCATTGGTATACTTGTGTCCTTCTCCAGGGCTAGGACCATCCTTAATCCCTCCAAGCGTCTGAGCATTGGTATACTTGTGTCCTTCTCCAGGGCTAGGACCATCCTTAATCCCTCCAAGCGTCTGAGCAT</w:t></w:r><w:r w:rsidRPr="00600740"><w:rPr><w:rFonts w:hAnsi="宋体" w:cs="宋体" w:hint="eastAsia"/></w:rPr><w:t>TGGT</w:t></w:r></w:p><w:p w:rsidR="00000000" w:rsidRPr="00600740" w:rsidRDefault="007434F3" w:rsidP="00600740"><w:pPr><w:pStyle w:val="a3"/><w:rPr><w:rFonts w:hAnsi="宋体" w:cs="宋体" w:hint="eastAsia"/></w:rPr></w:pPr><w:r w:rsidRPr="00600740"><w:rPr><w:rFonts w:hAnsi="宋体" w:cs="宋体" w:hint="eastAsia"/></w:rPr><w:t>&gt;Cluster-10.0</w:t></w:r></w:p><w:p w:rsidR="00000000" w:rsidRPr="00600740" w:rsidRDefault="007434F3" w:rsidP="00600740"><w:pPr><w:pStyle w:val="a3"/><w:rPr><w:rFonts w:hAnsi="宋体" w:cs="宋体" w:hint="eastAsia"/></w:rPr></w:pPr><w:r w:rsidRPr="00600740"><w:rPr><w:rFonts w:hAnsi="宋体" w:cs="宋体" w:hint="eastAsia"/></w:rPr><w:t>GTACAGCACCATAACAAATGCATAGGTTTTGACGGTGGGGGTATTCATAAGAGAGTAATTGGCGGCAACATCCTTCAAACATTCATTTGGGACGAATAGTAACAGTGAGGCTGAGAATCAGATGCAGAAACTTACGGCCGTAGACACCTTAAACCAAACGTTCCCTCGATGGTACTCTCCAGAAACAGGAATCTATTCCAGTAAATACCCAGTCATTCCCCTTCCAACTGACCCCTT</w:t></w:r><w:r w:rsidRPr="00600740"><w:rPr><w:rFonts w:hAnsi="宋体" w:cs="宋体" w:hint="eastAsia"/></w:rPr><w:t>TCTCGATGTTGTTTCTTTCATTTTCTCGCAGAAACACAATGGTCTTACAGCTCTTATCGATTCTTCATCTGGGTTTTCATTCTCTTACTCAGACCTCTTTCCTTTGGTTAAATCCATGGCTTCTGGTCTCCAAAGAAGCTTTGGTATTAAAAAAGGTGATGTTGTCTTGCTTTTGTTGCCCAATACCATTTATTTTCCCATTCTTTTCTTGGGTGTTCTGTATTTGGGTGCAATTGTCACTACTATGAATCCGCTC</w:t></w:r><w:r w:rsidRPr="00600740"><w:rPr><w:rFonts w:hAnsi="宋体" w:cs="宋体" w:hint="eastAsia"/></w:rPr><w:t>AGTACTATATTAGAAATTCAGAAGCAAATTGTTCATTGTAAGGCATGTATAGCTTTTTCTCTCTTTGAAAAATCTAGCAAATTACACTCATTGGGAATCCCTATTGTAAGCGTACCAGAGCATCCTACTTTGATAAAGGAAAAAAGCGAGTTTCAAGTTTTTTACAACCTAGTTTATGGTAATGTTAATGTTAACTTTGATTTGAGTGTGAGGTCGGTGATTAGGCAGGAAGATCCGGCAGCGATTTTATATTCAT</w:t></w:r><w:r w:rsidRPr="00600740"><w:rPr><w:rFonts w:hAnsi="宋体" w:cs="宋体" w:hint="eastAsia"/></w:rPr><w:t>CAGGCACTACTGGTGCTAGCAAAGGAGTTGTTCTAACGCATAGGAATTTTATTTCTGTGATTGAGCATTTTGTGAGGTTTGAGGCTTCACAGTATGAATATTCAGCTTCTGATAATGTTTATTTAGCTGCCCTGCCAATGTTTCATGTGTATGGTTTGTCCCTTTTTGTGATGGGGTTGTTCTCATTGGGCTCTGGAATTGTTGTGATGAGGAAATTTGATGCCAATGAGATGGTGAAGGCGATTGATAGATATGG</w:t></w:r><w:r w:rsidRPr="00600740"><w:rPr><w:rFonts w:hAnsi="宋体" w:cs="宋体" w:hint="eastAsia"/></w:rPr><w:t>GGTTACTCACTTTCCTGTTGTACCGCCAATACTTCAAACATTGATAAAGAAAGCAAAGAGCGTTTCTGCAAATGGCTTTAGGAGTTTGAAGCAGGTTTCATGTGGGGCGGCTCCTTTGTATCAAAAAACTATACAGGATTTTGTGGAAACTTTTCCTTTTGTTGATTTTATTCAGGGCTATGGCATGACCGAGTCAACTGCAGTAGGAACCCGTGGCTTCAATACCAAACACTGCCAAAAATACTCTTCTATAGGA</w:t></w:r><w:r w:rsidRPr="00600740"><w:rPr><w:rFonts w:hAnsi="宋体" w:cs="宋体" w:hint="eastAsia"/></w:rPr><w:t>CTTTTGGCTCCAAACACAGAAGCTAAATTGATGGATTGGATCACTGGTTATTACTTGCCTCCTGGTTGTAGTGGTGAGCTTTTGATTCGAGGGCCTGCAATTATGAAAGAATACTTGAATGATCGCAAGGCAACAGCATCTACAATCGACAAAGATGGTTGGCTACATACTGGAGACATTGTATATATTGACTGTGATGGGTACTTGCATATAATTGATCGTTTAAAAGAAATAATCAAGTACAAGGGTTTTCAGA</w:t></w:r><w:r w:rsidRPr="00600740"><w:rPr><w:rFonts w:hAnsi="宋体" w:cs="宋体" w:hint="eastAsia"/></w:rPr><w:t>TTGCTCCTGCTGATCTAGAGGCTGTATTGATTTCCCATCCTGATATACTTGATGCTGCAGTAACAGGTGCCATTGATAAAGAATGTGGGGAAATCCCTGTGGCGTTTGTGGTCAAGAGGCAAGGAAGTATGCTAACGGAAAGAGCCATATTTGACTGCGTTGCAGATCAGGTTGCACCATATAAGAAGGTCAGAAAGGTGATATTTGTGCAATCAATACCAAAGTCTGCAGCTGGAAAGATCCTCCGAAGGGAACT</w:t></w:r><w:r w:rsidRPr="00600740"><w:rPr><w:rFonts w:hAnsi="宋体" w:cs="宋体" w:hint="eastAsia"/></w:rPr><w:t>CAGGCGCTACCTAAGCTCTAGACTGTAATGGGCAAATCACTATGTCATATATGGTTCAACTCGAAGGGATATAAGGTCAGGTTGCACCATATAAGGTCAGAAAGATATACAACTTTTGTGGTTACTGAATCAGGCACATCGTCGAGCGCAATATCGTACCCAAGTTTAGTTTCTTGATTTTACCATTTTCATCTTTGCATGCTATACATATTATTCTTTAGGCTCTGTTCGAGAAGGAAGAAAAATTTGAGGAAAA</w:t></w:r><w:r w:rsidRPr="00600740"><w:rPr><w:rFonts w:hAnsi="宋体" w:cs="宋体" w:hint="eastAsia"/></w:rPr><w:t>TGTCTTTTGACTACTGTTAAAATACATTTTAGTCTTATTTTCTTGTTCTCATCCAAACAGAGGCTGGTGATAAATGAAACTATTCCTGCATTCCAATAATTAGTAAATTACCATATTGTAAAATTTTGGGAAAAAAAATTTTAAGGTCTCT</w:t></w:r></w:p><w:p w:rsidR="00000000" w:rsidRPr="00600740" w:rsidRDefault="007434F3" w:rsidP="00600740"><w:pPr><w:pStyle w:val="a3"/><w:rPr><w:rFonts w:hAnsi="宋体" w:cs="宋体" w:hint="eastAsia"/></w:rPr></w:pPr><w:r w:rsidRPr="00600740"><w:rPr><w:rFonts w:hAnsi="宋体" w:cs="宋体" w:hint="eastAsia"/></w:rPr><w:t>&gt;Cluster-12.0</w:t></w:r></w:p><w:p w:rsidR="00000000" w:rsidRPr="00600740" w:rsidRDefault="007434F3" w:rsidP="00600740"><w:pPr><w:pStyle w:val="a3"/><w:rPr><w:rFonts w:hAnsi="宋体" w:cs="宋体" w:hint="eastAsia"/></w:rPr></w:pPr><w:r w:rsidRPr="00600740"><w:rPr><w:rFonts w:hAnsi="宋体" w:cs="宋体" w:hint="eastAsia"/></w:rPr><w:t>GATATGTGACAAAAATATCAAATACATGAAATGCCAGAAATAAAGAGAGATTAAGAACTGATTATTTATTAAAACACAACCATCCTTTAT</w:t></w:r><w:r w:rsidRPr="00600740"><w:rPr><w:rFonts w:hAnsi="宋体" w:cs="宋体" w:hint="eastAsia"/></w:rPr><w:t>ACATATAAATTGCGTTGGTAATTCTACCAGGACCAAAGACTAGGAAATTGCTGCTCACTGTAACTGGGGT</w:t></w:r><w:r w:rsidRPr="00600740"><w:rPr><w:rFonts w:hAnsi="宋体" w:cs="宋体" w:hint="eastAsia"/></w:rPr><w:lastRenderedPageBreak/><w:t>CTAGCTGCTCACTGAAATAGTAATTACTACCACTACTCATATCATATTGAGTTTCTGGAATTTGCTCCTGCAGATTCCAGTAATAATCAGCTTGATGATGACCTGCATTGTCTAATGCTATTACTGAAGGTTCGTCTTGCTTGTCTTGTTCTCTGTTATTAGAGCCTGATTGGGTATTCATTGAAG</w:t></w:r><w:r w:rsidRPr="00600740"><w:rPr><w:rFonts w:hAnsi="宋体" w:cs="宋体" w:hint="eastAsia"/></w:rPr><w:t>TGGTACCAGCTTCTTCAGAGTTGTTGTTGCTTGATGAGTAACGTTGCCTAATATTCTCCATGTCTTCTTGTATGCTTGGCTTTCCCTTGTATTTGATCTTGCAAAGTCTCCATTCCTAAGCAAAAACCAATTAAGAGAAAAAATTGCAAAGCACATGCTTTAGTAGCTCTGATACCACTTCAAAGTATTTGAAACTAATATAAAATATTTGGTTCAGTAGCATTAAAACTAGCTCTAAAAACTACAAATTGCAAAT</w:t></w:r><w:r w:rsidRPr="00600740"><w:rPr><w:rFonts w:hAnsi="宋体" w:cs="宋体" w:hint="eastAsia"/></w:rPr><w:t>ACGAATCATCTATATAATTCGATCCAAATTAACAACAACAAAGAAAAAAATGTTAATGTCATAAGTAACAATGAGCAGCTCAAGTGGTAAGATATACTCAAGTTCAGTGAATAATTCTGCAAGTTCAAGTAGTTCAACGCTTAAATAAAACTAATCTCATATTCAAAAGACATGGAGTACTCGTGGAGAAAAAAAGGAGTTCAATGACATTCTCTATTTTATGTTAAATTTATACATGCATGAAAATTTTTTTTTT</w:t></w:r><w:r w:rsidRPr="00600740"><w:rPr><w:rFonts w:hAnsi="宋体" w:cs="宋体" w:hint="eastAsia"/></w:rPr><w:t>TTTGAAACAGGATATGTTAATTTTCCTTTGAGCCATAGAGTATTTTCAACCCCTCTCAGGCTTTCAGCAACACTGTCTAGGAACTGAACTTATATTTTTATTCTTACAGAATAGAGTACGCCGGGAGCTACATGTTGTTTACTTGCATGCATGGAATTTTTTTTATTGGGTTAATCACACAACGACAATATTCAAACTCATACCTTACCGTTCAGAACACTATTCCAATTTAATAGTGAAAAAAATCACTTCCTCT</w:t></w:r><w:r w:rsidRPr="00600740"><w:rPr><w:rFonts w:hAnsi="宋体" w:cs="宋体" w:hint="eastAsia"/></w:rPr><w:t>TATATGAAAATGAAACAATTTGCTCTAACCAATAAAAAAATGGAAGTGGAACAAACCGTTTCTTTGGATTGAAGGCTGTACTCATGCATTATCCAATTGGTCTTAATGGCATTATTACGGTTCTTGAGTTGGTCTTTGTACTTATGAAAAGTTAAAGGCCTTTTATAGCCAATAAGATCTTTACTAACATGAACTTTCTTGACATGGCTTGTAGCTTTCCACCATCCCCTTCCTGATACTTCCCTGGAATCATTTT</w:t></w:r><w:r w:rsidRPr="00600740"><w:rPr><w:rFonts w:hAnsi="宋体" w:cs="宋体" w:hint="eastAsia"/></w:rPr><w:t>CTCTCTTGCAATAATAGTATCTCTCGTCATTTCCTATAGCCTCACTATGGCTCCATTGGAGATGTTGAGGTTCATTGTCGTAAATATTTGCATGGATTATAAAGTGGAGAGGCATTTCTTGGTTAGAAGCTTTTTTGTCTAAGATTTGGATAAGCTCTTCATCAGTAGGATTGAATCTGAAGCCATGTGGAACCATTTTCAGACCTGCACTGCACTTTTGTGTCT</w:t></w:r></w:p><w:p w:rsidR="00000000" w:rsidRPr="00600740" w:rsidRDefault="007434F3" w:rsidP="00600740"><w:pPr><w:pStyle w:val="a3"/><w:rPr><w:rFonts w:hAnsi="宋体" w:cs="宋体" w:hint="eastAsia"/></w:rPr></w:pPr><w:r w:rsidRPr="00600740"><w:rPr><w:rFonts w:hAnsi="宋体" w:cs="宋体" w:hint="eastAsia"/></w:rPr><w:t>&gt;Cluster-26.10</w:t></w:r></w:p><w:p w:rsidR="00000000" w:rsidRPr="00600740" w:rsidRDefault="007434F3" w:rsidP="00600740"><w:pPr><w:pStyle w:val="a3"/><w:rPr><w:rFonts w:hAnsi="宋体" w:cs="宋体" w:hint="eastAsia"/></w:rPr></w:pPr><w:r w:rsidRPr="00600740"><w:rPr><w:rFonts w:hAnsi="宋体" w:cs="宋体" w:hint="eastAsia"/></w:rPr><w:t>AAATGAGGTCTTAAA</w:t></w:r><w:r w:rsidRPr="00600740"><w:rPr><w:rFonts w:hAnsi="宋体" w:cs="宋体" w:hint="eastAsia"/></w:rPr><w:t>ATCCATTAATATTTAATTTTCATCATTCAACAACACGTATTTACACTCTTCTCACAGTTCCTGCTTCAAGCAAACCTTGTAGTTGACAGTTTCTGGCAGGTTATATTCTGATTCAAGAGACAATAAAGAATCACAGCTTAAAATCAAATTCAATTCTGACCCACAAACAGACACACAAAAAGAAAACCATAAACAACAAAAGCTCACTTTATAATGGTTAGATTAAATTTGGTAATAAAGAACTAAGATTATGGAT</w:t></w:r><w:r w:rsidRPr="00600740"><w:rPr><w:rFonts w:hAnsi="宋体" w:cs="宋体" w:hint="eastAsia"/></w:rPr><w:t>TTAAATCACACCAAATTGGCAGAAAGTGAACATGTTGCTTACGTCAAAATCATAGGTGTGCCTACATAACGAATATAAGATCAGCAATTATTAGAAATAACAAGAAAGATCTCTTTTGTTTCTTAATCTTTTGCTTAAATGTCATAACACCTGTTTTGCAGTGGGAGCGAAGGGATGAAAGTCGGCTGCCAAGGAAGCGCATAGACGAAGGCTTTATCAAAAGCCTCCACTATAATATTGTCACATATAACATCTA</w:t></w:r><w:r w:rsidRPr="00600740"><w:rPr><w:rFonts w:hAnsi="宋体" w:cs="宋体" w:hint="eastAsia"/></w:rPr><w:t>ATGTTTGCATATGCAGGTTGCACGATACAACTGTGCTTCGACCCATCATAAAGTACACAATGTCACCATTGTTGGAGTCAGAAGCGAGCAGTTTTACAGACTGCTTGCATTGAAACCAAGTAGGATTTTTCGATTGCAAGCCAAAGAAACTGATGTCATGCTCCAAACACCATTCAACTTGTTCATAATCCTTGAGATCCCATACACGAATGGATAGAACATCTTTAGTGAAATCATCTTTAATCTCCAACAATCT</w:t></w:r><w:r w:rsidRPr="00600740"><w:rPr><w:rFonts w:hAnsi="宋体" w:cs="宋体" w:hint="eastAsia"/></w:rPr><w:t>TAAGATTCCCTTACAAACTGCAAGAGATTTGTTAATTCTAATAGAGAATGCTCCAGGTGGTAGATCAATTAAACGAGGGGATTCACCTTCATTGAATGGATCTATACCGATCAATACATTCAAAAAACAACTAATCCAAAACAACATTCCTTTATGAGGAATGCCACTACAGTTCAATAAAGGCCATCCAAAGACTTTAGACCTACAAGTCAACAATTTTTCACTCCAATTAGCAGAATCAGAGATAAAAATCTGA</w:t></w:r><w:r w:rsidRPr="00600740"><w:rPr><w:rFonts w:hAnsi="宋体" w:cs="宋体" w:hint="eastAsia"/></w:rPr><w:t>ACTTTAAGGTCATTGCAGAAACGGAGTTCAGCAAAATATGGAATTCTAACCACAGCATACTTAAAACTAGTACCGCAGCCTTGGAATATAAATCCATGGCGGGTTTGCTTATGAGGAGGAGGACTTGGAGGGAGTTGAGTCCATCTTCCAGTAGTTGGATTACATATAAAATAAACAGACTTGGAACCAAGCCTAGAGCAACACAATAGCAAATCTTGGCACGAGGCTACCACAGAGGCAGGCTCTGCCTCTGGCT</w:t></w:r><w:r w:rsidRPr="00600740"><w:rPr><w:rFonts w:hAnsi="宋体" w:cs="宋体" w:hint="eastAsia"/></w:rPr><w:t>CGCAAGGTAAGTAATCACAAGGTAGAACAGAAAGAGAAAGCGCTTGAGATCTGAAAATCCATTTTTGATAGGTCACCAAGAGTTTTTTAATTCCATTGTCGAAGTCTTCATAGGACATAAGGAGAACAGAGGTATAATTGAGTTGAAGGAAGCGATGAGCGAAATAAGGAGTAGACATTAGAGCGTACCAGTGCTTGGAAACAAGCATACAGTGCTTGGCTGATTTCAATGGAAGACGAAGCAAAATTTCTATAAT</w:t></w:r><w:r w:rsidRPr="00600740"><w:rPr><w:rFonts w:hAnsi="宋体" w:cs="宋体" w:hint="eastAsia"/></w:rPr><w:t>TAGACAATCGGGAACATCGTTGATGGTGGTAACACGAAAACACAAAGGCAAACGCTTGCCCTTGCGAGTTATAGAGCAGGACACCGTTTCCATGGTAGAAAGAATTATTGGAATGAAGAAACTAAGTTTGAGCAGAGACCTTTTATAGAGTCCAA</w:t></w:r></w:p><w:p w:rsidR="00000000" w:rsidRPr="00600740" w:rsidRDefault="007434F3" w:rsidP="00600740"><w:pPr><w:pStyle w:val="a3"/><w:rPr><w:rFonts w:hAnsi="宋体" w:cs="宋体" w:hint="eastAsia"/></w:rPr></w:pPr><w:r w:rsidRPr="00600740"><w:rPr><w:rFonts w:hAnsi="宋体" w:cs="宋体" w:hint="eastAsia"/></w:rPr><w:t>&gt;Cluster-26.11</w:t></w:r></w:p><w:p w:rsidR="00000000" w:rsidRPr="00600740" w:rsidRDefault="007434F3" w:rsidP="00600740"><w:pPr><w:pStyle w:val="a3"/><w:rPr><w:rFonts w:hAnsi="宋体" w:cs="宋体" w:hint="eastAsia"/></w:rPr></w:pPr><w:r w:rsidRPr="00600740"><w:rPr><w:rFonts w:hAnsi="宋体" w:cs="宋体" w:hint="eastAsia"/></w:rPr><w:t>GGAAAAGATGAAGTATTAAACAACACATATCTGTGTATTCAACTGAAGAATTATCGCAGAGCAATCACTGATGTTGAGACTCAGA</w:t></w:r><w:r w:rsidRPr="00600740"><w:rPr><w:rFonts w:hAnsi="宋体" w:cs="宋体" w:hint="eastAsia"/></w:rPr><w:t>CTACAGATGTATTCGATATTTATGTTAGTAAAAAACCAGTTGACAGGCCGGCCGACCGGCCGTCCATTTATTAGT</w:t></w:r><w:r w:rsidRPr="00600740"><w:rPr><w:rFonts w:hAnsi="宋体" w:cs="宋体" w:hint="eastAsia"/></w:rPr><w:lastRenderedPageBreak/><w:t>TTATTTGATTGCAAGTTCCCCTCCCATCCCATGTAACACTCCAAACATTCCATATCCTCATTCCTTACTATCTAATCTATCATGTTTCCACTTCCCAAATTCACATGTCTTTGCTCTCTGATAATCCTTCTCGTCAATCCCATTTTTCCTCAACAACTCTATGACACCTCCGGCTGCACTT</w:t></w:r><w:r w:rsidRPr="00600740"><w:rPr><w:rFonts w:hAnsi="宋体" w:cs="宋体" w:hint="eastAsia"/></w:rPr><w:t>CAAACTCACTAGGCCATGAAGCCAACTACATTTGTAGTTCTAACAAAAGGGATTGCAAAACTTATATAGTCTATAGGGCTCAAAATAATTTCAACACAGTCTCTTCCATAGCTTCTCTCTTTAATCGAACCCAATCAGATCTTCGCCTTGTCAACCAATTAAGTGAAGATGATTTTAGGATTCTATCACTTGGGCGTGAAATTGTTATCCCAATTACTTGTTATTGCGTTGATGGGTTCTCTCAGTCCATTTTCAT</w:t></w:r><w:r w:rsidRPr="00600740"><w:rPr><w:rFonts w:hAnsi="宋体" w:cs="宋体" w:hint="eastAsia"/></w:rPr><w:t>GTACAATTTTTCTAGCAAAGACTCGGTTTCCTCAATTGCTTGTGGAGTTTTTGAGGGTTTGGTGAAAGCACAGAATCTGTTAGAGAAAAATCCTGACTTGGGAGGAAATAATATTCCTGATGGTTATGTGATAAATGTACCTATTCGATGTGCTTGCCCTGAGCCGAATCAGCAAATCAATGGTGTAAATTATCTTGTTACATACCCTATTATCGAGGGTGATCACACAGATTTAATTGCTAGTAAATTTAAAGTG</w:t></w:r><w:r w:rsidRPr="00600740"><w:rPr><w:rFonts w:hAnsi="宋体" w:cs="宋体" w:hint="eastAsia"/></w:rPr><w:t>TCTGAGAAAATGATCTGGGATGCCAATGGATTAGCACCATACAGTACCATTTTTCCTCAAACAACTTTGCTTGTACCAACAAAGGATGTTCTTGATGTTAATTGGAGTATTGGATCTGTCCCTAAAAACTCATCTGTTCCTAAAGCAGTAATTCCTTTGGAGAAAGTTTTACCATCTGGTAAACGATCAAGCAAATGGGTTTCCCGTTTATTTCTTGGACTAGGTGTGTGTTTCCCAGTTGTTTCAATTGTTGTAG</w:t></w:r><w:r w:rsidRPr="00600740"><w:rPr><w:rFonts w:hAnsi="宋体" w:cs="宋体" w:hint="eastAsia"/></w:rPr><w:t>GATGTGGGGTTTTTATATACATCCAAAGAAAGAATCATCTTAGGAGTTTTCAACCTTTATCTGCAAGAAGTTCAGTGTCATCAAACATGTCACCTGACTTTCTTGATGGAGTGTCAAAGTTGAAGAACTCCTTGATCAATTATAGCTTAGAGGAGATAACTACTGCAACTGAGAATTTCAATGAGGCTTCAATGATCGGTGCAAAAAAGTATAAAGGTAAGATCGGTGGTTCATTTCTTGCAATTGAAGAGATGGA</w:t></w:r><w:r w:rsidRPr="00600740"><w:rPr><w:rFonts w:hAnsi="宋体" w:cs="宋体" w:hint="eastAsia"/></w:rPr><w:t>TTCTGAGGAAGCTGCACGAAATGTGATTTATATATTGACAAAGATTAATCATTTAAACATTGTTAGGCTTGAAGGTTTTTGCCATGAAAGCAACAAACCTTATCTTGTCTTTGAATTTGCTGAGAATGGTACCTTATGGGACTGCTTGTCAAATCCAAAATTGGATAGGCAGTTCACATGGGCAAAAAGGCTGCAGATTGCATTTGATCTAGCTGCAGCTCTTCACTACTTGCATAACTCAACAACACCAGCGTTT</w:t></w:r><w:r w:rsidRPr="00600740"><w:rPr><w:rFonts w:hAnsi="宋体" w:cs="宋体" w:hint="eastAsia"/></w:rPr><w:t>GTTCATCACAACATAAATAGCAGAAATGTGCTCGTAACTTCTGATTGGAGGGCTAAAATTTCAGGGTTTAGTTTGGCAAAAGCAGTTACTAACGGGCAGATATGCCTTAAAATGGATGTGTTTGCATTTGGAGTTGTTTTGCTTCAGTTGATATCAGCAAAAGAGGTTATAAGTACTACAGATGAGAAAATTGTAATGGATTCAATCAATTTCTTGCTTGATGATAGGATTGAAGATTCTTCACAGTTCTTGGAAA</w:t></w:r><w:r w:rsidRPr="00600740"><w:rPr><w:rFonts w:hAnsi="宋体" w:cs="宋体" w:hint="eastAsia"/></w:rPr><w:t>AACTAAAGGGATTCATAGATCCAGTTTTGGAGGGGGATTATCAATTGGGAGATGCTATTTGTTTGGTGCTCCTGGCAAAGAGTTGTATTGAGGATGAGCCAGATCTTAGACCTATCATGACTGATATTATTATAGCTCTTTCAAGAATTGTATTTGTATAGCTTTTTTTATTTTGCTTTTCTTCTTCTTGTTTTTACAGAAATTTCAGTGA</w:t></w:r></w:p><w:p w:rsidR="00000000" w:rsidRPr="00600740" w:rsidRDefault="007434F3" w:rsidP="00600740"><w:pPr><w:pStyle w:val="a3"/><w:rPr><w:rFonts w:hAnsi="宋体" w:cs="宋体" w:hint="eastAsia"/></w:rPr></w:pPr><w:r w:rsidRPr="00600740"><w:rPr><w:rFonts w:hAnsi="宋体" w:cs="宋体" w:hint="eastAsia"/></w:rPr><w:t>&gt;Cluster-26.18</w:t></w:r></w:p><w:p w:rsidR="00000000" w:rsidRPr="00600740" w:rsidRDefault="007434F3" w:rsidP="00600740"><w:pPr><w:pStyle w:val="a3"/><w:rPr><w:rFonts w:hAnsi="宋体" w:cs="宋体" w:hint="eastAsia"/></w:rPr></w:pPr><w:r w:rsidRPr="00600740"><w:rPr><w:rFonts w:hAnsi="宋体" w:cs="宋体" w:hint="eastAsia"/></w:rPr><w:t>TATCGCGAAAACATTGCAAAATTTTCTTT</w:t></w:r><w:r w:rsidRPr="00600740"><w:rPr><w:rFonts w:hAnsi="宋体" w:cs="宋体" w:hint="eastAsia"/></w:rPr><w:t>CCTGAAAATTTACTTTCCTAGAAAAGTTTTTTCTGCAGGAATATTGAATTCTGGTAATTAAAGTTCTCTCCAATGAAAGTTTTTTCCTTAAAATGCCTTATATGAGAAATTATATTACTTACAAGGCAAAAATTCATTATTATATCACTTACAATCTAAGATCTAAATGATACATCCTCTTGTTCTTAATCTGTTGCTTAAGGACCTTTTCCATAGTAAAAATTAAGGTTAATAAGCTTTCAAGTGCTCATATCAA</w:t></w:r><w:r w:rsidRPr="00600740"><w:rPr><w:rFonts w:hAnsi="宋体" w:cs="宋体" w:hint="eastAsia"/></w:rPr><w:t>ATGTGTTACAAGCTTTCATATTCTCATCTTGACTATTGCCAGCTTCTTTCTTGATGACAGTAATATCAGTAAGTTTATGAGGTTCAGCTTCTTCCAGCATTTGAACTACCATTCTCATTGATGGTCTTAAAGCTGGGATCTTTGCTGTGCAATGAATAGCGATCCGCAGAACTTTAATGGCATCCTCTTTTAGGTTCTCTGATATGTTTGAGTCAATCATATCCAGTGCACTCTCTTTGCTACTCATTTTGCTGCA</w:t></w:r><w:r w:rsidRPr="00600740"><w:rPr><w:rFonts w:hAnsi="宋体" w:cs="宋体" w:hint="eastAsia"/></w:rPr><w:t>AACCCAATACACTATATCTTTATACTCTCCAAATTCTGGTTCAACTGGCCTTCTTCCTGTGACCAACTCCATTAGTACTACTCCAAAACTATACACATCACTTTTCTCATTTACCTTGCAAGTGTATGCATATTCAGGAGCCATGTATCCATGAGTGCCTGCAATGATATGACTCCAATCTCCTCCACCACCAGCCTGCACAATCTTAGCAAGTCCGAAATCAGCAATTCTAGGCTTCCACTCTTCATCTAACAAA</w:t></w:r><w:r w:rsidRPr="00600740"><w:rPr><w:rFonts w:hAnsi="宋体" w:cs="宋体" w:hint="eastAsia"/></w:rPr><w:t>ATGTTACTCGACTTCACATCTCGATGAATTACTGGTCTGTCAAATCCATGATGCAAATACTCCAATCCCTTCGCAGCCCCTACTGCAATTGTATACCTCAACTCCCATCCCATCTTAATCTTGTTACAAGAATGTAACCGATCCCACAAGCTTCCATTTGGTAGATACTCGTAAACCAGCAGATTGCTATCCTCACTTGTTATACTACAATACAGTTTCACAACATTTACATGCCTTACAGCACTTAATGTAGCCA</w:t></w:r><w:r w:rsidRPr="00600740"><w:rPr><w:rFonts w:hAnsi="宋体" w:cs="宋体" w:hint="eastAsia"/></w:rPr><w:t>CTTCTGCATCATATTCTGCTGACCGGAAATTCTTTCTACTCAGCATAGCTGAGCTGCTTTGCAGGCTTTTTCGGTCGCTTGAATTCAACATCCAAATATGTTTCACAGCCAGTTCATTTCCATCATCAAGCACAACTTTATACACATTTCCTGATCCTCCTTTCCCAATCAAATTCTCTGATTTGATAGCATCAATAATGTCCTTTTCACTAAAACTTAGTATTCTAAATGATTTCATATCCCAAGAACCACGCTT</w:t></w:r><w:r w:rsidRPr="00600740"><w:rPr><w:rFonts w:hAnsi="宋体" w:cs="宋体" w:hint="eastAsia"/></w:rPr><w:t>TAGTGGATGATCAAGATTGTTTGGTCTTTGCTTCAAGAACAATAAATAAACAGCAGAAATTACCACAACTAGCAGACCAGCTGCAAAACAAGATAAAAGCACTCGAAGGTGACCAGAACTTCTAGCAGTTG</w:t></w:r><w:r w:rsidRPr="00600740"><w:rPr><w:rFonts w:hAnsi="宋体" w:cs="宋体" w:hint="eastAsia"/></w:rPr><w:lastRenderedPageBreak/><w:t>ATGAACAAGGTTGGATATTCCTCAAATAGTTGCTACATAAGCCTGGATTCCCACTAAAGCCTTCACGAAAGACCTCAAGTGATAAAGATGCAGGTATTGGACCAATCAACTGATTATTAGACAGG</w:t></w:r><w:r w:rsidRPr="00600740"><w:rPr><w:rFonts w:hAnsi="宋体" w:cs="宋体" w:hint="eastAsia"/></w:rPr><w:t>TCAAGATTGCTAAGCCTTACAGATGATAAACTCTCTGGAATTTGACCAGAAAGTTTATTACTGGACAAATTCAAGGAATTCAAAGTAGGCAAATATCCAAGACTTTGAGGGATTTCTCCAGAAAATGAATTCCCAGAAAGGTTTATAACAGTAAGAGAGACACATGTGCCTAATGAATTTGGTATGGTACCAGAAAAAAGGTTTCCATCCAAATAAAGACTGTTTAGTCCCTTTAATCCACCAATACCTTCTGGGA</w:t></w:r><w:r w:rsidRPr="00600740"><w:rPr><w:rFonts w:hAnsi="宋体" w:cs="宋体" w:hint="eastAsia"/></w:rPr><w:t>TTTTTCCAAGAAATTGATTTGAACTCAACTGAATTGACGCTAATGAAGAAGCATCAGAAATTGCAGCAGGTAACTCACCAGAAAACCGATTATTAGATAAAATTAGTAATCCTAACGAATGTGCATTACCAATATCAGCTGTGACAGGACCTTCAAATTGGTTCATACTCAAATCAATGATAATAAGATTTTGCAAGCCCCATATTCTTGGAGGGACAGTACCTGAAAGTGAATTGTTATTTACACGTAAACGAGT</w:t></w:r><w:r w:rsidRPr="00600740"><w:rPr><w:rFonts w:hAnsi="宋体" w:cs="宋体" w:hint="eastAsia"/></w:rPr><w:t>CAAAGACTTACAATTTGCATAGCTTTCAGGTACTTGGCCTGTGAACTTATTCTGCAGAATAAGGAGATCGGTCATTTTCCCATTTTTGCACATATCAGGAGGTATTGGACCTGTCAAGAAATTCTCTGAAACATCAATGTATAGGAAGTCTGCCCAAGAGCCTAACTTTTGAGGCACTGAACCTCTAAACTTGTTAGTGTAAATAGAGAACTCTTCAAGGTACCTAAAGTCACCAAATTCCTCAGGAATCTCACCA</w:t></w:r><w:r w:rsidRPr="00600740"><w:rPr><w:rFonts w:hAnsi="宋体" w:cs="宋体" w:hint="eastAsia"/></w:rPr><w:t>GAGAATTGATTTTCAAAGAGATGTAAAGAAGCAAGATTTTTCAAGGATTTCAATTCCCCAATTTCACCTTCAAGCCTATTATGTGAACAATCAAAATTCACTAGGCTTGTGATATTTCCAATTCCTACAGGAAGTTTTCCAGTCAAGGAATTATTATAAATCTCAAGCTGTATAAGCTTGGAAAGCTTTCCGATTCCTTCAGGAATTACTCCAAACAACTGGTTATCAGAAAGTTCAAGGTTTTGAAGCAAAGAGA</w:t></w:r><w:r w:rsidRPr="00600740"><w:rPr><w:rFonts w:hAnsi="宋体" w:cs="宋体" w:hint="eastAsia"/></w:rPr><w:t>GACTTGAAATTCCCTCTGGAATTTGCCCTCTGATGCTACAATTAGTAAGGTAAAGCCAATATAACTTTTCAAGCTTTAGTACCTCAACAGGAAAAGAACTTGTAGCATCAAATGGATTATCACCCAAGCTTAAAAATTCAAGACTGGTAAGATTTTCTAGTGATTTCCATGGAAAAGAACCAGAAAATCCACTATTATTCAAACTCAAAATCCTCAATTCAACTAAAGTAGACAAATCAGGCACTTCCCCAGAAAA</w:t></w:r><w:r w:rsidRPr="00600740"><w:rPr><w:rFonts w:hAnsi="宋体" w:cs="宋体" w:hint="eastAsia"/></w:rPr><w:t>TGAATTCCCTCCCAAGTGTAAGACTTGCAAGCTTCTGCAATTTTTTAAATCTTCAGTAATGCTTCCGTGCAAGAAATTTGACCCCATTGAAATTATTTCCAAAGATTGCAAAGAGCAAATTGAATCGAAAGGAACAACACCGACAAGTTGTTGTCGAGAAAGATTGATTTCTTTGACAAATCCATTGTTATTGCAAATGATTCCAGTAAAGTTACAGACAGGATTTTCTTGTGTCCATGAATTGAACACATCTGTT</w:t></w:r><w:r w:rsidRPr="00600740"><w:rPr><w:rFonts w:hAnsi="宋体" w:cs="宋体" w:hint="eastAsia"/></w:rPr><w:t>CTTGAATTCTTGAAAGCAGATTTCAAATTTAGAAGAATTTGACGTTCATCTGATTTGGCTGGACAAACTTGTATGAGAAAAATAAAAAGAAAGAAAATCACCAAAAAATGACATTGCCGGAAATATTTCCCGTCAGACATTCCTGTGGCCGGTGAGGGGCTTAGGAGAGGTTTTTGGGTTGTAGTAAGAGAAGTGTGGAAATGTAAGATTTTTGGCAGACTATAACATTCCAAGTAGAAGGTTGGCTTGAATTTTG</w:t></w:r><w:r w:rsidRPr="00600740"><w:rPr><w:rFonts w:hAnsi="宋体" w:cs="宋体" w:hint="eastAsia"/></w:rPr><w:t>ACGCTAGTTCACACTTCAACATGTCATGTGATAATTGCAAGAAAGAAGGAAAAA</w:t></w:r></w:p><w:p w:rsidR="00000000" w:rsidRPr="00600740" w:rsidRDefault="007434F3" w:rsidP="00600740"><w:pPr><w:pStyle w:val="a3"/><w:rPr><w:rFonts w:hAnsi="宋体" w:cs="宋体" w:hint="eastAsia"/></w:rPr></w:pPr><w:r w:rsidRPr="00600740"><w:rPr><w:rFonts w:hAnsi="宋体" w:cs="宋体" w:hint="eastAsia"/></w:rPr><w:t>&gt;Cluster-26.52</w:t></w:r></w:p><w:p w:rsidR="00000000" w:rsidRPr="00600740" w:rsidRDefault="007434F3" w:rsidP="00600740"><w:pPr><w:pStyle w:val="a3"/><w:rPr><w:rFonts w:hAnsi="宋体" w:cs="宋体" w:hint="eastAsia"/></w:rPr></w:pPr><w:r w:rsidRPr="00600740"><w:rPr><w:rFonts w:hAnsi="宋体" w:cs="宋体" w:hint="eastAsia"/></w:rPr><w:t>CAAAATATTTTCTCTCTATCCAAACAAGATGAGTGTACTAGAGATGTGGACTAATCTTGGCACTGCAATTGGGAGCCTAATGTTTGCTTATGCTATGTTTCAACAATACTTCCCTGATCAACTTCATGGCTACGCCAGAACATATTTGCAGAAATTGATAGGTTTTACCTCTCCTTATATTCACAT</w:t></w:r><w:r w:rsidRPr="00600740"><w:rPr><w:rFonts w:hAnsi="宋体" w:cs="宋体" w:hint="eastAsia"/></w:rPr><w:t>CACCTTCCATGAATATACAGGTGAGCGTCTGAAGCGCAGCGAAGTCTATACCGCCATCCAAAGCTACCTTAGCGCCAACTCTTCTATGCGCGCCAAGCGGTTAAAGGCTGATGTTGTTAAAGATAACCAATCTGTTGTTCTTACTATGGACGATCATGAAGAAATTACTGATGACTTCAATGGAATCAAAATCTGGTGGTCTTCAAGGAAAAATACCCCCAAAACACAGTCTTTTTCCTTCTATCCTGACAAGGAT</w:t></w:r><w:r w:rsidRPr="00600740"><w:rPr><w:rFonts w:hAnsi="宋体" w:cs="宋体" w:hint="eastAsia"/></w:rPr><w:t>GAGAGAAGATATTTTACTCTCACTGTCCATAGGCGTCATAGAGAAACCATTATGACGTCTTATATAGATCATGTTATTAAAGAAGGGAAAGCGATTTCTGTTAAGAATAGGCAGAGAAAGCTTTATACTAATAATCCAAGTAATGATTGGCATGGATGGAAAGCTACCAAATGGAGTCATGTGGTGTTTGAGCATCCTGCGAGTTTTGATACTTTGGCAATGGCGACAAAGATGAAAGAACAGATCAAGAACGATT</w:t></w:r><w:r w:rsidRPr="00600740"><w:rPr><w:rFonts w:hAnsi="宋体" w:cs="宋体" w:hint="eastAsia"/></w:rPr><w:t>TGATCAAGTTTACTAAAGGGAAAGATTATTACGCCAAGATTGGGAAAGCTTGGAAAAGAGGTTATTTGCTTTTTGGTCCACCAGGAACTGGCAAGTCGACGATGGTTGCTGCTATGGCTAATTTCTTGAATTATGATGTTTATGATCTTGAATTAACTAAAGTTAAGGATAACAGTGAGC</w:t></w:r></w:p><w:p w:rsidR="00000000" w:rsidRPr="00600740" w:rsidRDefault="007434F3" w:rsidP="00600740"><w:pPr><w:pStyle w:val="a3"/><w:rPr><w:rFonts w:hAnsi="宋体" w:cs="宋体" w:hint="eastAsia"/></w:rPr></w:pPr><w:r w:rsidRPr="00600740"><w:rPr><w:rFonts w:hAnsi="宋体" w:cs="宋体" w:hint="eastAsia"/></w:rPr><w:t>&gt;Cluster-26.59</w:t></w:r></w:p><w:p w:rsidR="00000000" w:rsidRPr="00600740" w:rsidRDefault="007434F3" w:rsidP="00600740"><w:pPr><w:pStyle w:val="a3"/><w:rPr><w:rFonts w:hAnsi="宋体" w:cs="宋体" w:hint="eastAsia"/></w:rPr></w:pPr><w:r w:rsidRPr="00600740"><w:rPr><w:rFonts w:hAnsi="宋体" w:cs="宋体" w:hint="eastAsia"/></w:rPr><w:t>AGAGCCAACCAAGAACCAACATATATTTCCAGTTCGGGTCTTCGGTTTCTCCTTATATAC</w:t></w:r><w:r w:rsidRPr="00600740"><w:rPr><w:rFonts w:hAnsi="宋体" w:cs="宋体" w:hint="eastAsia"/></w:rPr><w:t>ACGCAATTTGACTGTTAACAAAAACTTGTCAAAGGCTCAAGCTTTAGCCTCCTGCTTTTTCTAGCCACCACCTCCATCTCTTCTCTGCTGCTACATTCCTTCTCTCTCCACCACCACCACTCCTCCTTTCGTTCTTCATATCACCCTGGTTTTTCTTTTTCATTTTCTTAATCATTTTTAAGTTTGGGTTTCAAAGAATCTGTCAAAAGCAAAAAACCAGAGAAACCAAAAAAACAACTTCCAAGAATAACTCGAA</w:t></w:r><w:r w:rsidRPr="00600740"><w:rPr><w:rFonts w:hAnsi="宋体" w:cs="宋体" w:hint="eastAsia"/></w:rPr><w:t>GTTACCCACTTTGTTTCTTGTCCTTCATCGCCCATACTTCTAAGCCATAGGCATTTATATTTCTCTTTTGTTTTCTTAACTGGGTTTTGCTTTGTTCATAACTAGCTGCACAAAAAGTTTTCCTTTTCTTTCTCGTTGTTTCCACTTCGAAACCCCAGGACCAG</w:t></w:r><w:r w:rsidRPr="00600740"><w:rPr><w:rFonts w:hAnsi="宋体" w:cs="宋体" w:hint="eastAsia"/></w:rPr><w:lastRenderedPageBreak/><w:t>AAACAGAGCTAGCACAGGACAGAAGCTCTATAGAGAAAAATATATATAAAGAAAACAAAGAAAAAGGAGAAAGCTTTATTTATAAATGGTGC</w:t></w:r><w:r w:rsidRPr="00600740"><w:rPr><w:rFonts w:hAnsi="宋体" w:cs="宋体" w:hint="eastAsia"/></w:rPr><w:t>ATTACCATCGTTACCATCAGTTAAAGAAAGGAGAACATCAAAATAGTGAAGAAGATGAAGCTCTTGCTTTGGTTTGTGCAAACTCTGGTTACTATAAAAGAAAAAGGCCTAAGCTTCTTTCCCTTCTCTTTATTTCTCTTCTCTCGTGTTGCCTAATTTTGGCACCTTACTTTTTTTGCTCTTCCTCCGCTTTCTCTGTTTTGTATTCATTTGTTGTAGAAACTGATGGTGTTGTTGCTGATGTGGATGCAAGTGG</w:t></w:r><w:r w:rsidRPr="00600740"><w:rPr><w:rFonts w:hAnsi="宋体" w:cs="宋体" w:hint="eastAsia"/></w:rPr><w:t>TGGTTCTTTGTGTTCTTCAATCTCTAATGGAACAATATGCTGTGATAGAAGCAGTTTTCGTACAGATTTCTGTATAATGAAAGGGGATGTAAGAACACAATATGCGTCTTCATCAATATTTCTCTATACTTCAAGAAACACTACTTCTTTGATTAGAGAGGATGAGGAAGAGGAGTTCCAACATGAAAAGATCAAACCATACACAAGAAAATGGGAAACAAGTGTTATGGACACAATTGAGCAATTACACCTTATC</w:t></w:r><w:r w:rsidRPr="00600740"><w:rPr><w:rFonts w:hAnsi="宋体" w:cs="宋体" w:hint="eastAsia"/></w:rPr><w:t>TCAAAGCAAGAGAAATTTGCAATTGATCACCAATGTGATGTCAAGCATAGTGTTCCAGCTGTGTTCTTTTCAACTGGAGGTTATACTGGTAACGTTTATCATGAATTCAATGATGGGATTTTACCATTGTATATTACATCCCAGCATTTTAACAAGCAAGTAGTGTTTGTTATTCTTGAGTATCATGATTGGTGGATAACGAAGTACGGAGACATTCTTTCGCATCTTTCAGATTATCCTGCGATTGATTTTAGTG</w:t></w:r><w:r w:rsidRPr="00600740"><w:rPr><w:rFonts w:hAnsi="宋体" w:cs="宋体" w:hint="eastAsia"/></w:rPr><w:t>GAGATAAAAGGACACATTGTTTCCCTGAAGCCATTGTTGGTCTTAAAATTCATAATGAACTTACTGTTGATCCTTCTTTGATGCAAGGGAATAAAAGCATTGTTGATTTTCATAATTTACTAGGTAAAGCATATAAGCCTCGAATTAATGGCTTAATTCGAGATGAAAAACGAGAAGCTGAGGAGAAACTAAAGCAGAAAGTTCTTTCTCTGTCCCCTTCATCAGGAACCTTGTTGGAGTTAAAAAATGATGTGCA</w:t></w:r><w:r w:rsidRPr="00600740"><w:rPr><w:rFonts w:hAnsi="宋体" w:cs="宋体" w:hint="eastAsia"/></w:rPr><w:t>AGAAGCTAAATTGAAGAGGCCTAAATTGGTTATTTTATCTCGAAATGCATCAAGAGCTATAACTAATGAAGATTTGTTAGTAAAAATGGCTGAAGGAATTGGATTTCATGTTGAAGTTTTGAGGCCTGACAGGACTACAGAGCTCGCCAAGATTTATCGAGCACTTAATTCAAGTGAAGTTATGATTGGTGTTCATGGTGCTGCCATGACCCATTTCTTGTTTATGAGGCCAGGTTCAGTGTTTATACAAGTGATT</w:t></w:r><w:r w:rsidRPr="00600740"><w:rPr><w:rFonts w:hAnsi="宋体" w:cs="宋体" w:hint="eastAsia"/></w:rPr><w:t>CCTCTTGGAACAGAATGGGCAGCAGAGACTTATTATGGAGAGCCTGCTAAGAAGCTTGGTTTGAAGTATATTGGATACAAAATTTTGCCTAGGGAAAGCTCATTGTATGACAAGTATGACAAAAATGATCCTGTTCTTCAAGACCCTGAAAGCATATCCAAAAAGGGATGGCAATACACCAAGACAATCTATCTTGACAGCCAAAATCTGAGATTAAACCTTGGAAGATTTCAGAAAAGATTAGTTCGTGCCTATC</w:t></w:r><w:r w:rsidRPr="00600740"><w:rPr><w:rFonts w:hAnsi="宋体" w:cs="宋体" w:hint="eastAsia"/></w:rPr><w:t>AATACTCCATCAGAAAAATAAATCACCCTCATGAACACAAATCACATTAATATTCTATACTTGCCTGAACCTGAAGATATTGTCAGCACATATTCTTTACCATTTCTTATTGATTGGTTTCATGTTTGTGCTTTTAAAAGCACAAAATATTGGCAACTAGGAAAAATTTGTTGTAAACATTTTACATTAATGCATATCCTATTTGTACATCCAAGCAGCATACCATAAAACTCCCTGTAAATAGTAGTATGATCTT</w:t></w:r><w:r w:rsidRPr="00600740"><w:rPr><w:rFonts w:hAnsi="宋体" w:cs="宋体" w:hint="eastAsia"/></w:rPr><w:t>TGAAGGGAAGTTTTGCTAGGTGAGTTCAAGATATAATGAAAATCCTTTCTTTTTCTGTCTCTAGATAGTGGCCAATTACTGATATACAAAACTTGATAAAGTTATAGTATGTCTTATTATAATGAAAATAGGCAACAATCCATGATATTGATGAATTTCCATCATGATCTGGGAGGTGAGATTTTTTCAATTCCATCATTTTTATTATTATAATG</w:t></w:r></w:p><w:p w:rsidR="00000000" w:rsidRPr="00600740" w:rsidRDefault="007434F3" w:rsidP="00600740"><w:pPr><w:pStyle w:val="a3"/><w:rPr><w:rFonts w:hAnsi="宋体" w:cs="宋体" w:hint="eastAsia"/></w:rPr></w:pPr><w:r w:rsidRPr="00600740"><w:rPr><w:rFonts w:hAnsi="宋体" w:cs="宋体" w:hint="eastAsia"/></w:rPr><w:t>&gt;Cluster-26.65</w:t></w:r></w:p><w:p w:rsidR="00000000" w:rsidRPr="00600740" w:rsidRDefault="007434F3" w:rsidP="00600740"><w:pPr><w:pStyle w:val="a3"/><w:rPr><w:rFonts w:hAnsi="宋体" w:cs="宋体" w:hint="eastAsia"/></w:rPr></w:pPr><w:r w:rsidRPr="00600740"><w:rPr><w:rFonts w:hAnsi="宋体" w:cs="宋体" w:hint="eastAsia"/></w:rPr><w:t>ATTCTGCTTTCAATCATCATTAATT</w:t></w:r><w:r w:rsidRPr="00600740"><w:rPr><w:rFonts w:hAnsi="宋体" w:cs="宋体" w:hint="eastAsia"/></w:rPr><w:t>GCAAGTGGCTTTAATCTGATGCATAGAAAAGACTTTGCCATTTGGCAAGTAACCTAGGAGAAACAAATGATTCTTTCCTTTGAAAATGGTATATCTATTTAATGTTTGCAACTACAAAATCATTTGCCGCCAAAAGCTTCTCATCTTTAAACTCTTGGCACCAAAGCTTGTTGACTCTAAACTGTTCGTTAACATACATCCTCTGGCAATATTTCAATTATACGTTCAAGTATGTCCTGATGAAAAGCCAGCAACT</w:t></w:r><w:r w:rsidRPr="00600740"><w:rPr><w:rFonts w:hAnsi="宋体" w:cs="宋体" w:hint="eastAsia"/></w:rPr><w:t>CCAGCAACCAGAAAATCTCTTTTGAAAATGGCTTTGAATTATCCCCTGATACAAATTCTTGAACAACATTGTTGATCTCAATTGAACTGCACCCAGGAGTTTTCTTCATGCGCGTACTTCTTATAAGTTTCCGCATCCTCAACACCTCCTCCCACTTGCCAAGATCTGCATATATATTGGAAAGCAAAACATAATTCCCTGCATCATCTGGTTCAAGCTCTTCTAGGTGCTCCATCGCAGTAACAGCAATTTCAAT</w:t></w:r><w:r w:rsidRPr="00600740"><w:rPr><w:rFonts w:hAnsi="宋体" w:cs="宋体" w:hint="eastAsia"/></w:rPr><w:t>ATTACAGTAAGTCCTGCAAGAACTTAATAAAGAACCCCATATCTTTGAATCTGGCTTCATAGGCATCTTCTCTACAATGCCCAGAGCCTGACTAAGGCGTCCTGCACGTCCAAGAAGATCAACCAAACTACCATAATGCTCAATTGTTGGCTCTATATGAAAATCTTTCCTCATGATATCAAAATACATCAACCCCTCCTTCCAGAAACCAGCGTGAGCAAAGGCTGATAAAAGACCAACAAAGGTAATACCATTT</w:t></w:r><w:r w:rsidRPr="00600740"><w:rPr><w:rFonts w:hAnsi="宋体" w:cs="宋体" w:hint="eastAsia"/></w:rPr><w:t>GGTTCAATTTTTGCTTCTTTCATTCTTTCAAACATTGCAATTGCTTCACGAGCTTGCCCATGATTTGCTAGCCCCGCAATCATTGTACTCCAAGAAATGACATCTCTTTCACGCATTTGATCAAACAACTGACAAGCTTGGGCAATACAACCACACTTTGTGTACATTTCAATCAGAGCATTGCATATGCAAGTTCTCGATAATAACCCATTTTTATCACAATATATATGTATCCATTTACCAACCTCTAGAGCTC</w:t></w:r><w:r w:rsidRPr="00600740"><w:rPr><w:rFonts w:hAnsi="宋体" w:cs="宋体" w:hint="eastAsia"/></w:rPr><w:t>CTAGCTGAGCACACGCTGGCAAGACAGAAACAATACTCGCCTCGTCAGGCTCGATTCCAACAACTTGCATTTGACGAAACATATCTAATGCATCCAAGTAAGACCCAATACGATTATACCCAGAAATCATCGCCGTCCAAGACACTACAGTCCTGTTAGGCATTCCATCAAACATAACTCTGGCCTTTCTCATTTGACCCATTCTAACATGCCCAGAAATAATACCATTCC</w:t></w:r><w:r w:rsidRPr="00600740"><w:rPr><w:rFonts w:hAnsi="宋体" w:cs="宋体" w:hint="eastAsia"/></w:rPr><w:lastRenderedPageBreak/><w:t>ATGAAATTGCATCTCTTTCATCCAT</w:t></w:r><w:r w:rsidRPr="00600740"><w:rPr><w:rFonts w:hAnsi="宋体" w:cs="宋体" w:hint="eastAsia"/></w:rPr><w:t>TTCATCAAACACCTTATGCGCATCAAACAAATTATCGCACTTCGTATACATATCAATCAGCGCATTCTCTGTAATAATATGAGACTTTGGCCCAAATTTGAGGAAATGGGCATGGACTTGCTTGCCTAAATTGTGGCACGCAAGCCTTGCACAAGATTTTACTACAAATGGGAAAGTAAATTCATCAGGAGAAATGGCGTTTTCACCTCTTGAGGAATTTTGCCATAGCATTTGCTTATAAACAGCAATCGTAAAG</w:t></w:r><w:r w:rsidRPr="00600740"><w:rPr><w:rFonts w:hAnsi="宋体" w:cs="宋体" w:hint="eastAsia"/></w:rPr><w:t>CTATACATAGAATTATGTGCAGATGCTCTTATCATTGCATTGTACAAGTAGGCGTTCGGTTCTTTAACTTCTTTAAACAGCGAGTCTGCATAATCCATATCCTTACTGCTATCACAAACTTCTACCATTTTTGTCACAAGGAAATTACTCTGTGACAAAGAGTACTTGATAATAAGAGCATGGTTTTTCTTCAATTCTTCAGTATTCTTGCAATTCCGCAAAATGGGTAAAAAGAGATTCTCCAGTTCTCTGATTT</w:t></w:r><w:r w:rsidRPr="00600740"><w:rPr><w:rFonts w:hAnsi="宋体" w:cs="宋体" w:hint="eastAsia"/></w:rPr><w:t>TCAAGGAACTAATTCCTTTCGCCATTCAGGACGGATTGCAAAGTAGAATTTGGTCTCTGATAAACAATGAACAGGTTTTTGAGTGAGAGGCAGAGACTTGCAGAGCTGTTGCGGTGCTGTTCGAAAAAACTTTTACTTAATCAAGGGCTGCAAGTGCATGGAGCTGTAGTAAAAGAAGGATATGGATTTGATTTGATGTTGAATAATGATCTAATAGATATGTATGGAAAATGTGGTAGAATG</w:t></w:r></w:p><w:p w:rsidR="00000000" w:rsidRPr="00600740" w:rsidRDefault="007434F3" w:rsidP="00600740"><w:pPr><w:pStyle w:val="a3"/><w:rPr><w:rFonts w:hAnsi="宋体" w:cs="宋体" w:hint="eastAsia"/></w:rPr></w:pPr><w:r w:rsidRPr="00600740"><w:rPr><w:rFonts w:hAnsi="宋体" w:cs="宋体" w:hint="eastAsia"/></w:rPr><w:t>&gt;Cluster-26.</w:t></w:r><w:r w:rsidRPr="00600740"><w:rPr><w:rFonts w:hAnsi="宋体" w:cs="宋体" w:hint="eastAsia"/></w:rPr><w:t>90</w:t></w:r></w:p><w:p w:rsidR="00000000" w:rsidRPr="00600740" w:rsidRDefault="007434F3" w:rsidP="00600740"><w:pPr><w:pStyle w:val="a3"/><w:rPr><w:rFonts w:hAnsi="宋体" w:cs="宋体" w:hint="eastAsia"/></w:rPr></w:pPr><w:r w:rsidRPr="00600740"><w:rPr><w:rFonts w:hAnsi="宋体" w:cs="宋体" w:hint="eastAsia"/></w:rPr><w:t>TCAACAGGATGCAATAAAACATGCATAAACAATTAACAATGCATCAGTCCAATATCTTCTGTGGCAGTTGACTTCCATATAATACAATGTGTTGTGATGCGAAAACACGAGCTCATCTACATCAATGTATTCTACATAATATTTACTATTCAATAATGAACCAGTTGCAAAGAAAAAATGGTGAATCTATTTTTTGAGACAGGCACACAATCGTCCGCTGCCTGCCTTCAAAGACAATATGCACCAAGCCACA</w:t></w:r><w:r w:rsidRPr="00600740"><w:rPr><w:rFonts w:hAnsi="宋体" w:cs="宋体" w:hint="eastAsia"/></w:rPr><w:t>CCAACTTGAAACTAAATCAGGTTATGGCCCTTCATACAATTTGCAAATTTGTATAATGTAATAAGGTAAGATCGGTTGGAAAAAAATAAGAATTTGTATCATATAATATAATCCTCAATGGAAATTGCCTTGACATGAAGTACCTTTCTTGCAAATCTGTCCAAGGCACCCATTTCCAACTCAACAGGAACTTGCTTTGGAAAGCAGCATAACAGCCTCTATAATAGTATTTGATTTCAGTAAAAAGTTCTAGTAG</w:t></w:r><w:r w:rsidRPr="00600740"><w:rPr><w:rFonts w:hAnsi="宋体" w:cs="宋体" w:hint="eastAsia"/></w:rPr><w:t>TGCTTTCTATTGGCAACCTCTCTTCTTGTTGAATTTGAAGAACTGGTGGAGCAGCTTGTGGACTTCGCCATAACTAGTGGTAGCAGAAACAAGACAATCTTTTATCCACTGTGGAAGCTTGTTAGTTGGATGAGAGAAGCTTCTTTTTGAGGAAGCAGATGCATAGCGCATGTCAACCAACAAAATGGCTGCATAATCATTTATGTGTCTTATTGCCCTACCAATTGACTGGTTTACAGCTTTCATGCAGAGATTT</w:t></w:r><w:r w:rsidRPr="00600740"><w:rPr><w:rFonts w:hAnsi="宋体" w:cs="宋体" w:hint="eastAsia"/></w:rPr><w:t>TCATAATATTCTTGTCCTCTGCGCTTGCAACTCCTTAGGATGCTAAATGCAGCCTGAATATCCCCACTGAAATATTCATCACTGGCTGAAATTTTGGAGGTTCTAGCAGAATTTGATTCTCCTAAACTTTCAATATGCTTCACTCTCTCTATCAATTCAATGTCAGATGGACTTGGGTAAGGTAGTCCAACCATAACTATGCATCGACCCATCTCATCACTGAAGTTGATGCCTTCTGATATCTTTCCACCAACTA</w:t></w:r><w:r w:rsidRPr="00600740"><w:rPr><w:rFonts w:hAnsi="宋体" w:cs="宋体" w:hint="eastAsia"/></w:rPr><w:t>CAGCTAGGAGTACTGCACCACTCTGAGGTGCTATATCTTCTTTTGCACTTCCAGACGATCTATCAATTGTTTCCTTGTATTCCTTTAGAACAAGTTCCACATCAGCATTTCTTCTTGGTTCTCTAAATATACACTTTCTCTTCATAATCCTCTCAAGAATGCCTGATGTCTTCCATGCATCGTAGACCTTTGCTTCATATTCAAATGAGGAGAAGAACACTACAATTCCTTCAGGAACAACAGCCACCACGTTGCA</w:t></w:r><w:r w:rsidRPr="00600740"><w:rPr><w:rFonts w:hAnsi="宋体" w:cs="宋体" w:hint="eastAsia"/></w:rPr><w:t>AAGCAAAAGCCCTAGCTCCTCTATTATGTTTAATGAGCTTCTTGAGCTATAGCTAAAATCAAAGGATTGACCAGAAGGGCCACGGGAAACTGCAATTGGCAAAATGCTTTCAGGAGGGACAATGTGACTACATGAAAAGAAATGCAGCTGATTTAGTGGTAACCAAGGGAAGAGTCTCTCCCTTGTCTCTTCTATAGGTTGCAGGGTCCCACCTGCCAATATAATTGCTCGTGCTTCTTCCACAATCTCTGAAAAA</w:t></w:r><w:r w:rsidRPr="00600740"><w:rPr><w:rFonts w:hAnsi="宋体" w:cs="宋体" w:hint="eastAsia"/></w:rPr><w:t>ATCTTTTCCCCTGTGAGCATAACATATTTTAAGAATCCTCCTTGTCTTCCAGAGCATGTTGGTCTTGATTTTGAAATTATTATGCGTCCATCACCATCATTGTTGGTCAGCGATACCAACATATCTACTAATGCCCGGAAACTGGAAAGCATGCTCAACTCCTCACTGCATTCTCCACTATTATTTAGAACCAAATCTTTCTGCAAGCTAGCCACTTTTTCTCCATATCCACATACCTTGTGTATGAAGTTGTTTT</w:t></w:r><w:r w:rsidRPr="00600740"><w:rPr><w:rFonts w:hAnsi="宋体" w:cs="宋体" w:hint="eastAsia"/></w:rPr><w:t>CCTTTATATAATGGAGCAATTTGACCAAATTAATGTTGTCTATATTAAGAGAAAACAGAAAATCATTAATGGCCATGGAAGTATCAAATGCAGTTTTTTCTTCAACTTGGCAAGTATTTGCATTGCTCCAATCCTTCTCACTGGATAGAGTTTGTAGGAAAGCCCGAGTGACAACCATCAGAGTTTGGATGTATCTTCGATTGCCAGGTCCCAAGAGATTGCGAAATCTAGCAAAGTACTTCTTTATGTGGGAATG</w:t></w:r><w:r w:rsidRPr="00600740"><w:rPr><w:rFonts w:hAnsi="宋体" w:cs="宋体" w:hint="eastAsia"/></w:rPr><w:t>CACATGATCCAACTCTGAAAATGTAATTTTCGCATCATGCATGCTGATCAGGGAGTCAGCAAGATTATGTGCCTCATCTATTATAACAATATTGTTCTTCAAATTCAGTCCAAGCAGTTCACGTGATGATTTTGATAGAAGAGATTGATATGGAAGAACCACAAGATCTGCTGCTGGTACCATGCTTCGGGAGCCATAATATGGACAGGTTCCCATACTTCTTCCAAGCTGAACAAGATCTTCGATATCCAGAGCT</w:t></w:r><w:r w:rsidRPr="00600740"><w:rPr><w:rFonts w:hAnsi="宋体" w:cs="宋体" w:hint="eastAsia"/></w:rPr><w:t>CCTTGTTGAGAAATCTCATCCCTAAATTGCCTTTGCTTATGTTTTCTAAGCATTGGGCATCTTGAAGATGCTTTGGTTCGGGGTACTCTTCTCTCCAGACCTAAGTTCTTGATCTTCGACACTTCACTTTTCCCGTACTTTTGCAACTCCAAGCATCTTTCATTAATGCGAGTGGCATTTCCAAGTTTAAGAACATCTTCATTTATGCAAAAATTCTTCCGAGAGCCTAAACACACAGCTGTTATTTCATTATCAA</w:t></w:r><w:r w:rsidRPr="00600740"><w:rPr><w:rFonts w:hAnsi="宋体" w:cs="宋体" w:hint="eastAsia"/></w:rPr><w:t>AACTGGTCTTCCTCAACTCCTTTACGAACTGTGAGAGCTGCGAATGTGTCCTACTACAAAAATAAATCTTCAACTCCTTTTCCTCCTCTTCACCATCAGACCCATACTTTTCCCCTTCCTCATCACTCGACGAAATAACTGAACACCTTCCAGCTTTCCTCTTTGATTTCCCACTGACTAAACTTCCTTCATCTTCACTCTCATATTCTTCCAACAAAAACTCCTCATCATTAAATTCCACACCATCATTTTTCTG</w:t></w:r><w:r w:rsidRPr="00600740"><w:rPr><w:rFonts w:hAnsi="宋体" w:cs="宋体" w:hint="eastAsia"/></w:rPr><w:t>TCCCAAACTCGTATGCCCTTTCTTCATATGGCAATCTTCTTCCTCCTTGACTCGTGGAAAAATTTCTCTATACCCTTCCCGAATCTTTCTCTCATTTTGTTTTCCTAATCCAAATTTCTTCTTGACTTTCTTCTCCTTTTTTATGTCCTCTTTTTTCACAACAAAATTTCTCATCCAATCAGGTTCATCATCAGACATAATCTGACGACCATCTCCCTTACTCTGATCAGATTCAACTTTTGCTTTTGACTTCTCC</w:t></w:r><w:r w:rsidRPr="00600740"><w:rPr><w:rFonts w:hAnsi="宋体" w:cs="宋体" w:hint="eastAsia"/></w:rPr><w:t>TTTTGTCTCTTATCGTAAACCCATTGTAAAGAACTGCATATGATACTCAGAGTTTTCCCAGTCCCTGTAGGGCTTTCAAGCATGGAGACACCACCTTTGTCTAAAGAGCGATAAAGTGCCTTCATGAAATCCATCTGAATCGAGTAGGGTTTATACGGAAACCCTGGAAATTTTGGCTCATTTTCTTCATTTTCCATCTCTAAGAATTGCTGTTTTCTCTCTTATTTTTCCTATTGCTTTTGCTTATTAATAAGTC</w:t></w:r><w:r w:rsidRPr="00600740"><w:rPr><w:rFonts w:hAnsi="宋体" w:cs="宋体" w:hint="eastAsia"/></w:rPr><w:t>AGTTGATTTCTTTAGTAGATGAAGTTAATCGAATCAGTGTTGAATTTTGAGCTTGCGTAGGATTTTCCCGCGAAAAACAGAATGAGGTCGAGAGGAAAGGGGCTTGTTTGGCTGCAGGGATTGC</w:t></w:r></w:p><w:p w:rsidR="00000000" w:rsidRPr="00600740" w:rsidRDefault="007434F3" w:rsidP="00600740"><w:pPr><w:pStyle w:val="a3"/><w:rPr><w:rFonts w:hAnsi="宋体" w:cs="宋体" w:hint="eastAsia"/></w:rPr></w:pPr><w:r w:rsidRPr="00600740"><w:rPr><w:rFonts w:hAnsi="宋体" w:cs="宋体" w:hint="eastAsia"/></w:rPr><w:t>&gt;Cluster-26.107</w:t></w:r></w:p><w:p w:rsidR="00000000" w:rsidRPr="00600740" w:rsidRDefault="007434F3" w:rsidP="00600740"><w:pPr><w:pStyle w:val="a3"/><w:rPr><w:rFonts w:hAnsi="宋体" w:cs="宋体" w:hint="eastAsia"/></w:rPr></w:pPr><w:r w:rsidRPr="00600740"><w:rPr><w:rFonts w:hAnsi="宋体" w:cs="宋体" w:hint="eastAsia"/></w:rPr><w:t>ACATATTCATATTCCAGTTCCAAAGTGAAACAAACAAGTCCCCAAAGAATCAGAAAATCTGAACTAAAATGGTATTTGAATCTGTTACATATATTCACTAAAGAGGATAAAACCC</w:t></w:r><w:r w:rsidRPr="00600740"><w:rPr><w:rFonts w:hAnsi="宋体" w:cs="宋体" w:hint="eastAsia"/></w:rPr><w:t>ACTAAATGTTTCAAACATGAAGAAAGAAAGAAAGATAGAATGAAGAAAGGACAGAATGAATCAAGATTCAACTTCATAGTTCTATTCAAATCCCAAACGTGTATTTATATTCAATAAAGAAGTAACAGTTTCAACATACTTAACAAACTAAACTACAATTAATGAAATGGACCAACAGTATTGCTTAGCTGAATGACTACCGAGTCAAAAAAAAAAATGACTGAGTTGCATTAGGAAGCTACAAACAAAAACTAAT</w:t></w:r><w:r w:rsidRPr="00600740"><w:rPr><w:rFonts w:hAnsi="宋体" w:cs="宋体" w:hint="eastAsia"/></w:rPr><w:t>ATTAATATGCCGACCTTTGTCAACCTTGTACAGTTTATAGCAAAGCTATACTAGCATTCCAAGAAACAGTCCAAGGCCTTTCCAGAACCCAGGGATTTTTCAGAGGCCGAAGCTGTACAAAGCGTAATCCTCAAGATGTACAGAACTACAGATAACAGCTACCAATTTGAATAGTAACTTAAAAAAATGATTAAAAGCACTGTTGATGCATGGATTCCTTTAGTTGTCATCTTGTACTGTCAAAGTCCTAAAGAAC</w:t></w:r><w:r w:rsidRPr="00600740"><w:rPr><w:rFonts w:hAnsi="宋体" w:cs="宋体" w:hint="eastAsia"/></w:rPr><w:t>ATTTCTATTTCTTCTAACAATCTCTTTTTCCCAGTTCCTAAACTGACGGAATCATCATCTAGATGCATGTCAGATGATATCAAGTGAATGAGATACTCACAAACTTCTCCTAATTCATCTGTTATGGGCACCCTTTTCTCCGTATGCTCTTCTGTACTGTTATTTTGAACATCTCCAGTGGATATATGCTTCCTGCATTCCTGAAGTACCCTATTTAAACAAGCAATTTGGTCTGCCTTTAAGAACTCAGATTTTA</w:t></w:r><w:r w:rsidRPr="00600740"><w:rPr><w:rFonts w:hAnsi="宋体" w:cs="宋体" w:hint="eastAsia"/></w:rPr><w:t>CCAGCTGTCGAAATAAAAGCACCATCTCAATGCTAACGTTACTGGCTGCAAGGTTTTTAATTATACCAGAAATGCAGGGATCATCAAACACAGTGCTCATCCACTGGGGACGTTTTTGAAGTTTTAGCAATGAGACTGCTACATGAACTGCAGGCTTGTGATAATTAGCGAATGACTTTGATGGTAAGCATGGAGCAGCCAAAGAAAGTGCCATCTCTTCTACAATCAGCCTGCACCAGGTATTATCTGCAGTAAC</w:t></w:r><w:r w:rsidRPr="00600740"><w:rPr><w:rFonts w:hAnsi="宋体" w:cs="宋体" w:hint="eastAsia"/></w:rPr><w:t>CCTCGTCTCCTTCATGTTCAGCTTTTCCCATCTTGAGATTGTTGATAGGCATAGGCTGCAGTTTATGGCCACTTGGATGTCACTGTAAAATATTAGGCCTTCTAATATAGCTATCATGGACATTAGGTAACCGATTGAACATTTTAGTTCCTCTTTTGTTCTGTTTATCTGTTCTGATATTCTTGTAATGAACTCCAACAAGCAATATGATGCAACAAGTTTTACTAGAGGAGAACCGAAATGCATCAGCCTACAC</w:t></w:r><w:r w:rsidRPr="00600740"><w:rPr><w:rFonts w:hAnsi="宋体" w:cs="宋体" w:hint="eastAsia"/></w:rPr><w:t>AAGTCATGGCAGTTGATGCTGAGAATTGAAAATGGCTGTTCCCCATTAGATGGATCAAGTAGAATTTGCCAATCCACTGCCCCAGGGAGGAGAACTTGCAAACATCTTAAAGAGAAGCACAACAGTAAAAGCACAAATATCAGTGCTTCACCAATGCTTGTTCCTTCATTGAAATCAAGCAAAGCAGGTCCCTTTGAACAGGCCTCATGGATGATGTTGTTTATCATAGATGCCAGAGAAGTATTAAAGATGATGG</w:t></w:r><w:r w:rsidRPr="00600740"><w:rPr><w:rFonts w:hAnsi="宋体" w:cs="宋体" w:hint="eastAsia"/></w:rPr><w:t>CTTTTGAAGCTCCTAACAACACTTTGCTGGTAGATTGGTGCAAAATCAAGGACAAACAGGCAATTACTTGTAGACCTTCCGTAGACCACCTTTTTGCATCAATGGTTAGGTTGAGGAATTCCATCAGCTTCATGGTCACTGCAAGCCAAGCCTCATCATCGCAAAGTGCTTCAGGGTGTACTGAACGTAGAACAGTAAACACTAAAAGCGAGGTGGCTTTGAACATTGATGGGGAAGAAAAATAACTAGGGTTATA</w:t></w:r><w:r w:rsidRPr="00600740"><w:rPr><w:rFonts w:hAnsi="宋体" w:cs="宋体" w:hint="eastAsia"/></w:rPr><w:t>GTAGATACTTCGGATTGCATTGCCAAATCCATTCATACATAATTGTTCTGATGCAGCTGGAGAGATGCTGATAATTGTTGCCAAAAGATTTACTATTGATATAACGTCGGTCTCTTGGCTTATTTCCTCTACCTGCTGCGTCAATAGGCATACCAAAAGCCTTGCTACATAACTGTCTTCTGATGTTGCCAATTCTGCAATTATTTGCTCATTTATAATTTGACTATGTTCCCCATTAACAACAATCTGGGTGGCA</w:t></w:r><w:r w:rsidRPr="00600740"><w:rPr><w:rFonts w:hAnsi="宋体" w:cs="宋体" w:hint="eastAsia"/></w:rPr><w:t>TTTGAGCAATTGCTCCTCCAAAATTTTAGGATTTGGTAAGACAAAGGCTTTTTGAGTTTCTCTTGCTGAAACAACCATTTTAGTGATACCAAGTGAATTCTTGAAGAAGGCAAATCCCATTCAGTTTCAGTCAGTAAGTGAAACAGGATCTTCTCAGCTTCCGGACTGTAGTAGTTGTGGTAGTTCATCTTGGCAAAACTCCGATATAGACCATAGAGATTTACTAGTTGCACCATTGTTAATGGATGGGTGGCCT</w:t></w:r><w:r w:rsidRPr="00600740"><w:rPr><w:rFonts w:hAnsi="宋体" w:cs="宋体" w:hint="eastAsia"/></w:rPr><w:t>CACTGCTGTTGACAAGAATATATTGTTCAAGAGAAGCTAATACAGATTTCTCATCTGCAAGCCTGTCATTATGTAAAGAACTGGTATGTAAAATCAGCAAAACAGCAGATTGACAACTAGACAATGCTGGATTTTGGGAGGTCTTCTGTCCAAGAAGAAATAACAGATCAATAGGATCAGTTGGAAGATTTGAAGCAGCATCTCTAATGGGTTGACCAGTATCATTTCCCAGAAGAACATCCACAAGTGAACTGAG</w:t></w:r><w:r w:rsidRPr="00600740"><w:rPr><w:rFonts w:hAnsi="宋体" w:cs="宋体" w:hint="eastAsia"/></w:rPr><w:t>CATTAGATATACTCTTAATTTCATTTTTTCTGTAGGGAATACCCCTAGATATCCAAATGATAAGCTGAACCAAGATGATTTAACCAATATCTGTGCAAATTGTATGGCTTGGACATCAGAGTCCTGAAGCAGTATAGAATGAAAAGTTTCTAGTATCCCCAAGATAATTTCCTCATCCACTTCATCGATGATTGTTGCAATCCAAGGTAAGATGTGTGACGTGCATATATCCACAATACAACTTTGTAATTCTGTG</w:t></w:r><w:r w:rsidRPr="00600740"><w:rPr><w:rFonts w:hAnsi="宋体" w:cs="宋体" w:hint="eastAsia"/></w:rPr><w:t>ATAGTAGATTTGTGTCTGGATATTTCTTCGCTGCCGCATCCATATGCCTCCTTAAGCAGGTATAAAGCATGCAAAAGTTGACTTGGATCTTTTTCAGAGATATTCAAACAAGCTAAAATGGCATGAGTTATTGCTTCTCTAACTGTTGATACTATATCTGAAGTTCCATGGAATGATGGAGACTTTAAAAGAGCTACAAAAATTGAGCAGACTGTTATGAATGTCTCTGTAGACATGCCCATCTCTCCAACAGTAT</w:t></w:r><w:r w:rsidRPr="00600740"><w:rPr><w:rFonts w:hAnsi="宋体" w:cs="宋体" w:hint="eastAsia"/></w:rPr><w:t>GCCTCTTAAACATCTTTGCCAAAACAAGGACTAGTTCCTCAATGTGGGAAGTAGATATGATTCCAGGGAAATCAGAAATGCTATTCCATATGAGCTTCAGTGTTTGATATTGAACAGGATGAAAAGGAACTTCAGATACATGAGATAGAATTGGAATTAAAATTGGAAATCCAATGAGCAATCTTTCTGTGAAACCTTTCTCAACTTTCGAGAAAAGATCAAGAAGGCGTAGGCAAGAGTTGACAACTGAATCCTT</w:t></w:r><w:r w:rsidRPr="00600740"><w:rPr><w:rFonts w:hAnsi="宋体" w:cs="宋体" w:hint="eastAsia"/></w:rPr><w:t>ACATTCTGTCCACATAGAAATTGATGCACTCAACAACTACATTTTGCAGAATAAGAACTTCACTTTTGACATTGAAAAAGAGAATGTGTTATTCCTTGACAAGATAGCATGCTTATCTTTATTGAATGTGCAATAGTTCAAGCAAAATGCAATCACAATATCGGATGGTTGGGAAGTGTAAATTCTGTGTAATATTTGCAAATTGAATGCTCAGAAAATGTGTCCTAGTACTAGAATGAACTTCGAAGTGTCGACT</w:t></w:r><w:r w:rsidRPr="00600740"><w:rPr><w:rFonts w:hAnsi="宋体" w:cs="宋体" w:hint="eastAsia"/></w:rPr><w:t>TCAATGTGTGAATGTGCACACTAAGTTCACTTACCTGACAGTCTCAGTATTTCAAAAACATAGTCCACAATGTTTTCTTCCACTAAAAGTTGGATCTGTCTTCCTGGAGCTCCTTCACATGACAAATAATGAAAGATTAGATCTAGTGTGCCGATTTGGATTTGCCTATCTGATGAAAGAAGTGGTCCTTTAATGGCCTCAGCAAATAAGAGATTCAGAGGAGGACTATCCACTCCATGGTCTGTTGTTTGCATAA</w:t></w:r><w:r w:rsidRPr="00600740"><w:rPr><w:rFonts w:hAnsi="宋体" w:cs="宋体" w:hint="eastAsia"/></w:rPr><w:t>AGTTATCGGCTTCATCAGAACTCATGCTGCTTGTGTCATTTGCATATGCATTCTCAAAAAACCCCTTCTGAGCAACAGTTGTCAAAAATGCTATGCAGTTCAGTCGGACGGTATCATCTTGGGTCTTCACAAGGGCTTCCAGGGACAGATGCAAGAGCTTAGGACAAAAGGCAAAAAGAGAGTCAACTACATCACCATTCTCATGCTGACATTGGAGGATTGATAGTTTGTACAGAACAAACAAGATCTCGCCCCG</w:t></w:r><w:r w:rsidRPr="00600740"><w:rPr><w:rFonts w:hAnsi="宋体" w:cs="宋体" w:hint="eastAsia"/></w:rPr><w:t>GATTTCTTCACTTGGCAACTGAAGACCTGTAACAAGATTGGATAAAAGAGCATCTCTGTCTTTAATTTGAATGTAAGGATCATTTATAGAACAGTTCAAGAGGGCCCCGAAGCAGTGAAGCTGCACTTGGGATCACATGTGGAGATTAATAAATGAAGGTATTTATTTTTCACCGTATTATTGGCAAGAGAACACTTTATTTGAAAGAATTCAACGAGTCTTGATGCATGCTGTTAAACTTACAGACCAAATTCTG</w:t></w:r><w:r w:rsidRPr="00600740"><w:rPr><w:rFonts w:hAnsi="宋体" w:cs="宋体" w:hint="eastAsia"/></w:rPr><w:t>TAATTACTACTCCCTGATGAAGGGTAAAGACTAAAGATCCCAATCATGATCAACTAATGCACAAGTCTTCTCACTCTAGCTCTCTTTCCGTCTTCTACCGTCTATACTCTCTTTTTTTTCCCCTGTATGTCTGTAAACCTCAGCTACTTCACCTGATCACACTTTACATATACACTTGCCGCCGACTCCACACCAAAGTTCCAGAGGAGATATGATCGGCCACTCTCAAAACAAACTCATCACAGAGAGATCTATC</w:t></w:r><w:r w:rsidRPr="00600740"><w:rPr><w:rFonts w:hAnsi="宋体" w:cs="宋体" w:hint="eastAsia"/></w:rPr><w:t>GCGGGACCCACAGAGAGTGGTGATAAGATCAATGAGCTGGCGAGCGAGGGGATCATCGTCGAACAAGGAGAGAGCGGAGACGAGAGGGGAGACGAGGAATTGAGGATGGAAAGAGAGAAGAGAATGGAGAAAAGAAGGATGAGAGAGAGCGATTGAGAGCTGTGAAAGGGCATAGGAGACATGGTAAGTAGGAGACTGCGGGTTGGTGATGAGATTGGAAAGACAGAGGAGGCAGATAGCGCCGCCGTGGTTGGTC</w:t></w:r><w:r w:rsidRPr="00600740"><w:rPr><w:rFonts w:hAnsi="宋体" w:cs="宋体" w:hint="eastAsia"/></w:rPr><w:t>GGAAGAGAAAGAGTGGAGCGGTGGCCCTTTGAACATTGATGAGGAGAAGAATTGGTGAAGGATTGTGGAGGTAGAATTGATTCTTCGTCGATGAAATCGTCCAGATCTAGGTCGGAAGCTTGCGAGTCCGGCAACAACATGGCGGTGGAGCGACACAGAAAAGAACAGGAGTGAGTTGTTTGAATTCAAATTTTTGAGCGCGCTGAG</w:t></w:r></w:p><w:p w:rsidR="00000000" w:rsidRPr="00600740" w:rsidRDefault="007434F3" w:rsidP="00600740"><w:pPr><w:pStyle w:val="a3"/><w:rPr><w:rFonts w:hAnsi="宋体" w:cs="宋体" w:hint="eastAsia"/></w:rPr></w:pPr><w:r w:rsidRPr="00600740"><w:rPr><w:rFonts w:hAnsi="宋体" w:cs="宋体" w:hint="eastAsia"/></w:rPr><w:t>&gt;Cluster-26.130</w:t></w:r></w:p><w:p w:rsidR="00000000" w:rsidRPr="00600740" w:rsidRDefault="007434F3" w:rsidP="00600740"><w:pPr><w:pStyle w:val="a3"/><w:rPr><w:rFonts w:hAnsi="宋体" w:cs="宋体" w:hint="eastAsia"/></w:rPr></w:pPr><w:r w:rsidRPr="00600740"><w:rPr><w:rFonts w:hAnsi="宋体" w:cs="宋体" w:hint="eastAsia"/></w:rPr><w:t>AAGAAATGACTTTTATATAACTGAAAGAAAAA</w:t></w:r><w:r w:rsidRPr="00600740"><w:rPr><w:rFonts w:hAnsi="宋体" w:cs="宋体" w:hint="eastAsia"/></w:rPr><w:t>ATATATATATATATATAATAATATTAATAATAATAAAGCTAAAGAAACCTAAAGAAAAGCAACTAAGAACATAGGATTATCCCGTTTTCACTCCATCTATGTAAGACGGAGAAAAGAAAAGAGAAGGAAACAAACCAAACAAAGAAGAAAAAGGGGGAAAAAATTGAATTTTACGAGACTGAGAGTAAGACCATCAACATCACAAACATCTTCAACATCACCATCGTTATACGTTGCAGTCACTGAAATTTTTCAT</w:t></w:r><w:r w:rsidRPr="00600740"><w:rPr><w:rFonts w:hAnsi="宋体" w:cs="宋体" w:hint="eastAsia"/></w:rPr><w:t>GATCTTGACCAAGCTTTGCTTTTCTTTTTCTTTTGGTTTTTCTTTAGTTTTCTTTTCTTTCACTCTTTTTGTTTTTAAGAAATTTTTATCTTGTAAAGTCATGGACAAGGCTAGGCCTGTCTGTGACGTTTAGTCTCCAAGAAAGGAAAGGAATGCCAGAATCAGAATCTCGATCGCTGTCCTCAATGAACCTGAACTCATTAGCAGGAGAAAAGCATGGCATTTTCTGGGTTTGAACCCACGAATTGTTCTGGTA</w:t></w:r><w:r w:rsidRPr="00600740"><w:rPr><w:rFonts w:hAnsi="宋体" w:cs="宋体" w:hint="eastAsia"/></w:rPr><w:t>ATTAGAGTAGTACTGATTGTCCATTGTTCCTGATGATGACGATGCACTTGCATTGCTGCTGTTACTATTTGCATTGGCAGCTGTTGCTCTTCTCTCTTCTTTCTTGAACCGAATTCCACATGCGTTGCAAAGTGACTTGGGGCCTCTTGGACCATTTCTCCAAAGAGGAGTAGAAGTAGTGTCACAGTTAGCACATCGGCGAGCAAGGAGAGGATCGTTATTGGAAGAGTTATTATTGCTACTAGAATTGCTTCCA</w:t></w:r><w:r w:rsidRPr="00600740"><w:rPr><w:rFonts w:hAnsi="宋体" w:cs="宋体" w:hint="eastAsia"/></w:rPr><w:t>CGGCTAGTTTTGTTAGGCGGTGGAGTAGCATAAGGTGTATTTTTGGTTTGCAGAATATCCCAGCAAAAGTTAGACATGCAAGAACTAGGGCGGCGTTCATGGCGGATTCTTTTGTCATCAACATCCTTACTTAAACGAGTAGATGGAGTTCCTAAAGAAAGAGTGCAATCAACAGAAGAGGAAGCAAAAGGGTACATATCTGTTTCATCAAAAGATATATTGTTATGGTGGTGATGATGATTAGGCATAGAAAATA</w:t></w:r><w:r w:rsidRPr="00600740"><w:rPr><w:rFonts w:hAnsi="宋体" w:cs="宋体" w:hint="eastAsia"/></w:rPr><w:t>ACATAGTAAAAGAATTGCTTTGGCTATGAAACAAACCACATGTACATTGACCCATCATGTTCCCTTGAGAACTACAACACCTATGCATCATATCTTTCAATTTCTTCTTCTTCTTTAAATTCTTTAACCAGCTTTTCTCCCCAAAACGAACAAGACTCAATTTGGAATTTGTAAAGAAAGGATTATGAGCCTATATGGGAAGGTAAGATAAGGAGATCAGAGAATATGTACTAGGCAGATAGTGAACCCAAGAAGA</w:t></w:r><w:r w:rsidRPr="00600740"><w:rPr><w:rFonts w:hAnsi="宋体" w:cs="宋体" w:hint="eastAsia"/></w:rPr><w:t>GGAGTTTGTAATAATATAGTGTTTGAATAAGAGAAGCGTTGTCTGGTAGCTTTATAGGCTAATAAAAGGGTAAAATACCAGTCAGCAGCTGCAGTCCACGTTGTCGTCAAATGCAAATACATATAATATCTCTCTCTCTCTCTCTATATGTATATATAACACATACGAATTAATTATTATGTAGACATTAGATGGACCCAGATTGCATGTATAGCAAAAAAACAGAATAGGGTGGAAAAAAAAAAACAAACTAATA</w:t></w:r><w:r w:rsidRPr="00600740"><w:rPr><w:rFonts w:hAnsi="宋体" w:cs="宋体" w:hint="eastAsia"/></w:rPr><w:t>CTCAGCTGAGTCAGTTGAGTCAGTGAGTGCTGTGGTAAGGTATGAGCAAATGTGTGTGAAGTACTACTAGTGTTTGTAACTTGTAGTGCTACACTATACTATTTAAGTTTTTTAGGGTCTCGCAGTTCTTCAAATTGATCTGCCTCTTTTGATTTCTTTCTGTCTTCTTTTTTCGGTGTTTTGAATCTATTTATTAG</w:t></w:r></w:p><w:p w:rsidR="00000000" w:rsidRPr="00600740" w:rsidRDefault="007434F3" w:rsidP="00600740"><w:pPr><w:pStyle w:val="a3"/><w:rPr><w:rFonts w:hAnsi="宋体" w:cs="宋体" w:hint="eastAsia"/></w:rPr></w:pPr><w:r w:rsidRPr="00600740"><w:rPr><w:rFonts w:hAnsi="宋体" w:cs="宋体" w:hint="eastAsia"/></w:rPr><w:t>&gt;Cluster-26.229</w:t></w:r></w:p><w:p w:rsidR="00000000" w:rsidRPr="00600740" w:rsidRDefault="007434F3" w:rsidP="00600740"><w:pPr><w:pStyle w:val="a3"/><w:rPr><w:rFonts w:hAnsi="宋体" w:cs="宋体" w:hint="eastAsia"/></w:rPr></w:pPr><w:r w:rsidRPr="00600740"><w:rPr><w:rFonts w:hAnsi="宋体" w:cs="宋体" w:hint="eastAsia"/></w:rPr><w:t>AGTATAAATCTTTAAATTATTACTCCATTTTACCCCACGTAG</w:t></w:r><w:r w:rsidRPr="00600740"><w:rPr><w:rFonts w:hAnsi="宋体" w:cs="宋体" w:hint="eastAsia"/></w:rPr><w:t>GCATTAAATCTGAAAGCAGATAGACACCTGTCTCTCCACTTGTCCACCTCCGCCGACTTCTCTCTCTATATATAAAAAACCTTTTTATGAACAAAGAGCTTCAAAAATGATTTTATAGAGAGAAATTAGGAAAATGGCTCCAAAGCGTTCAGGTAAGAAGAAGAAGAAGGTAATAGGCACAGTGTTGAGGTCTACAAGAAGAATTATCAAAGAAACTGTGGAAGTCTCTGTTATTGAAGGAGACCCTCAAGAATCA</w:t></w:r><w:r w:rsidRPr="00600740"><w:rPr><w:rFonts w:hAnsi="宋体" w:cs="宋体" w:hint="eastAsia"/></w:rPr><w:t>ACTCAAGAATATCAAAGTCAAGAAACTGAAGAAATTGCTGCTAATAAAGAACCTTTTATCAGAACCATTCCTGTTGAAGAAGGTGTGCATGAACGAGATGATAAAGAAAATGAAGAAGAAGCCATCGAAATTTCTGAAGAAGACATTTCCTTAAGAGATCAAGAAGATTTTTCAAAGAAAGGCTCTGCTTCTAAAGAAAATTTACAAGAACAAGAAGATTTATCCACCAAAGACACTACTGGTGAAGAAAATGTTC</w:t></w:r><w:r w:rsidRPr="00600740"><w:rPr><w:rFonts w:hAnsi="宋体" w:cs="宋体" w:hint="eastAsia"/></w:rPr><w:t>AAGAACAAGAAAGGCCGATCAAGAAAGAAGAAAAAGAAAAAACCCAACAAGAGAAAGGACAAGAAAGGAAAAAGAAGAGGAAAGGAAGAGGAGTCGGGAGAGAAAGAGAGGGTTATAAAAGGTATGTGTTTAAAGTACTAAAGCAAGTGCATCCTGAGCTGAAGATATCATCAATGGCAATGAGTATTATAAACAATTTAATGAAGGACATGTTTGAAAGAATTGTTTATGAAGCAGCAAAGCTTTCAGATTATAT</w:t></w:r><w:r w:rsidRPr="00600740"><w:rPr><w:rFonts w:hAnsi="宋体" w:cs="宋体" w:hint="eastAsia"/></w:rPr><w:t>CCACCGAACGACACTGTCGTCCAGGGAAATTCAGGATGCAGTTAAATTGGTTTTGCCTGGAGAACTTGGAAGACATGCTATTGCTGAAGGGTCTAAAGCTGTTACTAATTATATGTCTTACAAGGAAAAAAGGTCTAAGGCGTGATAAATTAACAATATATATGTATTTATAAGACTAATGGGTAGGTTTAAGTCTTGAATTTTCTGGGTAGTTCTTAATTTTGTCGTATTTTTCTTACGAATATAGGTGTTTATT</w:t></w:r><w:r w:rsidRPr="00600740"><w:rPr><w:rFonts w:hAnsi="宋体" w:cs="宋体" w:hint="eastAsia"/></w:rPr><w:t>TAACTTTGTAATTAAACGTCGAATATGTTTGTAGTTTTGTACTTCATATGAAGGGGAAATTTTTATTTCTATGCCTATCTTTTAGTCGGCTTTCTCTTTCATGCTTTTGCTAGATCAAGTGATTTTGT</w:t></w:r></w:p><w:p w:rsidR="00000000" w:rsidRPr="00600740" w:rsidRDefault="007434F3" w:rsidP="00600740"><w:pPr><w:pStyle w:val="a3"/><w:rPr><w:rFonts w:hAnsi="宋体" w:cs="宋体" w:hint="eastAsia"/></w:rPr></w:pPr><w:r w:rsidRPr="00600740"><w:rPr><w:rFonts w:hAnsi="宋体" w:cs="宋体" w:hint="eastAsia"/></w:rPr><w:t>&gt;Cluster-26.261</w:t></w:r></w:p><w:p w:rsidR="00000000" w:rsidRPr="00600740" w:rsidRDefault="007434F3" w:rsidP="00600740"><w:pPr><w:pStyle w:val="a3"/><w:rPr><w:rFonts w:hAnsi="宋体" w:cs="宋体" w:hint="eastAsia"/></w:rPr></w:pPr><w:r w:rsidRPr="00600740"><w:rPr><w:rFonts w:hAnsi="宋体" w:cs="宋体" w:hint="eastAsia"/></w:rPr><w:t>ATTGATCAAACCATATCGTCTCATTGAAATGTACAAGTCTATCACATAAGTGATCACATAAAGCAAAATAAGGTTTTTTCACATATTTCTTACTAATCTGTTTGCATAAAC</w:t></w:r><w:r w:rsidRPr="00600740"><w:rPr><w:rFonts w:hAnsi="宋体" w:cs="宋体" w:hint="eastAsia"/></w:rPr><w:t>CAAAATAGTCCATAACTAATGAAGCTTATTTAAAACTTCCAAAATATTTCATTACACACTAGAATACATAGAAATCATGAAAATTATGGAAAATTCGGCATATAAGGAATAGGTTGAACCAATAATGATAAAATACGATCCTTAGTTTCTTGATTTTGCATTCCATGCCCGTCTCCATATTCGTATATGCATTGTGCTATCCTAGCTAGATTAATTGCCATGTGAACAAAAGTATTCGAAAATGGAGAATCAACAA</w:t></w:r><w:r w:rsidRPr="00600740"><w:rPr><w:rFonts w:hAnsi="宋体" w:cs="宋体" w:hint="eastAsia"/></w:rPr><w:t>CTCGTTCTTTATTAATCTTTCTCCATGTTTCGCTAATTAAATATCGGATGTGCTCATGAGCTTTTACTTCTGAAACTCCAGTTTCATGCATATAACATTGAATTGATTTTGGAACATCTCCTCTTTTAAGTTCATCCGAGGATGTTCCAAGGTCGCCTGCGAGTCTAACAATCATGGCTGACAATTGAATTATATTGGGATATTCCTTCAAGGCTTTCAAGGCATCAGTTGTTATTGGCGTTCTTGAAAGGAAATA</w:t></w:r><w:r w:rsidRPr="00600740"><w:rPr><w:rFonts w:hAnsi="宋体" w:cs="宋体" w:hint="eastAsia"/></w:rPr><w:t>AGAATGGCTTAACATCACTGGAACCGTTGTAGAAATCCATGCATTATCAATGTATTCTCGGAGATTTGGTGTATATCCACTATAATACCACTTAGCTTCTAACAAGTAAGCTTTGCATAAATCTGCCCAAAATTTCTTTAAGTAAGGAAGGATGTGAAGTCCTTGTTCCTTAAGGGTATCATAAGCTATTTCATTGATTGTGTTATATAGAGCTAAGAAACAAATCTTCATATAGTCTGGAAGTTGCTCTATTGCA</w:t></w:r><w:r w:rsidRPr="00600740"><w:rPr><w:rFonts w:hAnsi="宋体" w:cs="宋体" w:hint="eastAsia"/></w:rPr><w:t>TTGACATCCCATCTTTCAACTGCATCGGTGAATAATTCAAGTTCATCTAGGGTGCCATACACGTCA</w:t></w:r></w:p><w:p w:rsidR="00000000" w:rsidRPr="00600740" w:rsidRDefault="007434F3" w:rsidP="00600740"><w:pPr><w:pStyle w:val="a3"/><w:rPr><w:rFonts w:hAnsi="宋体" w:cs="宋体" w:hint="eastAsia"/></w:rPr></w:pPr><w:r w:rsidRPr="00600740"><w:rPr><w:rFonts w:hAnsi="宋体" w:cs="宋体" w:hint="eastAsia"/></w:rPr><w:t>&gt;Cluster-26.263</w:t></w:r></w:p><w:p w:rsidR="00000000" w:rsidRPr="00600740" w:rsidRDefault="007434F3" w:rsidP="00600740"><w:pPr><w:pStyle w:val="a3"/><w:rPr><w:rFonts w:hAnsi="宋体" w:cs="宋体" w:hint="eastAsia"/></w:rPr></w:pPr><w:r w:rsidRPr="00600740"><w:rPr><w:rFonts w:hAnsi="宋体" w:cs="宋体" w:hint="eastAsia"/></w:rPr><w:t>GGAATAAATTCTATATTTTGATTTATTTTTCAAGCATCGAATAATAAAATGCCTTAATTACAAGTTGAAAAACAAAAAATTCCTAACCGAAGTCATTATTAGGATCAGATTCTGAAAAATCAATGGCTAACAAGGAGGAAGACGTCTATATAAGTTTCTGATTCCAATTACAG</w:t></w:r><w:r w:rsidRPr="00600740"><w:rPr><w:rFonts w:hAnsi="宋体" w:cs="宋体" w:hint="eastAsia"/></w:rPr><w:t>GATTAAAGGTAGAAAATAATCTACTGAGAGTTGAAGTTAGAGGGAAATGTTGGTGCTTGACTCCTTTGATGAAAGGGAACTAGACCGAGCGGGTCAGGGCCCCCGCGCACTCCAATCAGGTGACCATATCGTTGCTGTAAGAAGATTCAAGGGATACGCCCACCATGGGATATATGTGGGTGAGGAACTTGGAGTCAAGTATGTAATTCACTTCACCCCCACAGCCCCAGGAGGTCTATTCGCAAAAAGTTCTTCA</w:t></w:r><w:r w:rsidRPr="00600740"><w:rPr><w:rFonts w:hAnsi="宋体" w:cs="宋体" w:hint="eastAsia"/></w:rPr><w:t>AAACGAGCTTGCCAAATATGTGGGCATCAAGCAAATATTCATCTTGGGGTGGTAAAAACCTGCCTTGATTGCTTCCTTTTAGGTGAACGATTGCAGGTGATGGTTCATAATGGAAATTCAAATCCATCTGATGTTGTTACGAGGACTGCTTACCAGTTGCTGCAAAATGGATTTGGGCAATATGAACTTCTTCGCCACAATTGTGAAGATTTTGCCACTTTATGTAAAACAGGAGGAAAGTTGTCAAGTCCTGTGC</w:t></w:r><w:r w:rsidRPr="00600740"><w:rPr><w:rFonts w:hAnsi="宋体" w:cs="宋体" w:hint="eastAsia"/></w:rPr><w:t>CTTATACAGGCCCGATTTTTCTTGTAAGAGGGCGGGATATTATTTATATGTAATAAATACTAATTAGGTCTGATTGTAATAAATTCCAGAGCTTTATCAGAAGCTTCAATTTATCCTAAACTAAAGGAAAGTGATTATGCAAATACTTTTCTACAGCTACACCGTAGGAGCAAGCGGCCACTAACTTTTTCGGGTTGAGAGTTGAAATGGGTGAATTAATAGCAACTGCAATTAAAATAAGAAAAGACCTATCCTC</w:t></w:r><w:r w:rsidRPr="00600740"><w:rPr><w:rFonts w:hAnsi="宋体" w:cs="宋体" w:hint="eastAsia"/></w:rPr><w:t>CCATGCCATTGAGGTTTGTCAACTCCAAGAGGGTGGTCATATCTACTGTCACTGGCCTGTATTAGGATACTCCCACCGTGGTTTGCGTAATTCCTCCTCGAAATTCTTCATGTGCTGCTCTTGTTTCTCATTTTATTTCTTTTTTCACTAAGTTTGGTAAAATTTGTAGGAATGTAAAATCTTATTCTAAACAATTAGCAAGGATTTTGCAAGACAGGGAAAGCACGTAGCGCACAGGTTGATTCATATGCAAATT</w:t></w:r><w:r w:rsidRPr="00600740"><w:rPr><w:rFonts w:hAnsi="宋体" w:cs="宋体" w:hint="eastAsia"/></w:rPr><w:t>TAGCTCTCGTTGCTGGTATTGGAATGACAGCTTGTTCAGCTGCCTATCATTTTATCAAGAGGAGGAAGAAAGAAACTCTAGTAATCAACTCTTCTAGCCGTAACAT</w:t></w:r></w:p><w:p w:rsidR="00000000" w:rsidRPr="00600740" w:rsidRDefault="007434F3" w:rsidP="00600740"><w:pPr><w:pStyle w:val="a3"/><w:rPr><w:rFonts w:hAnsi="宋体" w:cs="宋体" w:hint="eastAsia"/></w:rPr></w:pPr><w:r w:rsidRPr="00600740"><w:rPr><w:rFonts w:hAnsi="宋体" w:cs="宋体" w:hint="eastAsia"/></w:rPr><w:t>&gt;Cluster-26.275</w:t></w:r></w:p><w:p w:rsidR="00000000" w:rsidRPr="00600740" w:rsidRDefault="007434F3" w:rsidP="00600740"><w:pPr><w:pStyle w:val="a3"/><w:rPr><w:rFonts w:hAnsi="宋体" w:cs="宋体" w:hint="eastAsia"/></w:rPr></w:pPr><w:r w:rsidRPr="00600740"><w:rPr><w:rFonts w:hAnsi="宋体" w:cs="宋体" w:hint="eastAsia"/></w:rPr><w:t>AACCAAAAAAACTTCAATATATAAATATATTATCATTACTTTGAAGTTCCTGAAAAAAGAGATACGTATTACAGTAGAGACATTAAACAAAAACCCTAAATTAGCATTGACTTGGAGTTATATATAAGCTTAG</w:t></w:r><w:r w:rsidRPr="00600740"><w:rPr><w:rFonts w:hAnsi="宋体" w:cs="宋体" w:hint="eastAsia"/></w:rPr><w:t>TCAACCAGCTACCTAATTAATGGAGGAAGAGTCAAGCATTCTGGATTCTTGCAGCGAAGGCTTTCATTAGATCTGGGTATTGAAAAATGTCATCTAAAATAGATTCTGGACCCATTTGATGAAGATTCTCTGGCATCAACCCATTACTGTACGGAACCATATGAGAGTTATTAACTCCATTGAAATTCTCAAAATGTGCTTGCCCTCCATGGAAATTCTCAAAATATAAACCCAACTGCTCATTCTTAACCAAGTG</w:t></w:r><w:r w:rsidRPr="00600740"><w:rPr><w:rFonts w:hAnsi="宋体" w:cs="宋体" w:hint="eastAsia"/></w:rPr><w:t>TGAATTTTCCATCCTGTGGTTTTCAGATAAAGGTGCAACCATTGATTTAGCACTGCAGTTCATGGAATTTTTTTGCTGCACTGTCAACCTTGTCAGTAGAAGAAGATGATTTTGGAAAAAACCCTTGGATGATCTCCTGTAGCAACCCAGAATCAGACGGTTCTTGGGGAAAAAATTCCATGTAATCAGTTCCACAAGAATTATTATCATTATTATCCTTGTTCTCAACCACTGGTAAAGAAGAAGAGCCTGCAAA</w:t></w:r><w:r w:rsidRPr="00600740"><w:rPr><w:rFonts w:hAnsi="宋体" w:cs="宋体" w:hint="eastAsia"/></w:rPr><w:t>ACTAGAGTCAGAGAAATTCACCAAAGAGCCATTAGAGAAAGCGGTAGTAGCTGAATTAGAAGAAGACCCGTTAACATATGTTAACTGATTATCATATAGAGATTGATTGTGGTGATTAAAAGAAGGATTAAGGAAATCGCGAAAAAACATATTAAAAGAAGCATTATTACTTCTTGGCTGTATTATAGACCCAGTAGAGAAGTCAGTAACAGGAGAGTTTGCAAACGATGGCCAATTTGAAGAAGAATTAGCGTTA</w:t></w:r><w:r w:rsidRPr="00600740"><w:rPr><w:rFonts w:hAnsi="宋体" w:cs="宋体" w:hint="eastAsia"/></w:rPr><w:t>TGATGACGGGAAGGAAGATCTCTAGCAATGGCATGTTGAGACTGTTTTGATGAGAAATTAAATGGGGGGAGAAATGGGTCTGTTGTACAATGAGGATCCGTAGTAGGGTAAACAAAATTAGTTCGAGCTTTTAAACCACGCATGGCTCGAGCTGCACAGTCATAAGCACAAGCAGCCTCCTCCGCCGTGTCAAAAGTACCAAGCCACCGTCTTTCTTTCGACTGTGGGTCCCTTATCTCCGCCGCATAACGACCCC</w:t></w:r><w:r w:rsidRPr="00600740"><w:rPr><w:rFonts w:hAnsi="宋体" w:cs="宋体" w:hint="eastAsia"/></w:rPr><w:t>ATGGTCTCCGACGTACACCACGGTACCTCATGGTCCCACTAGTTCCACCGCTGCTTTCTTTTAGTGCTCTTTTGTTCGTAGTGGTGGTTGTAGCGGCGGGTGCACCATTTATAGTCTTTTTGTGGTTGTCGGTGATGATGGGTTCATGTGAAAAGGTTTCTTGGACATGGGTCATTCCATTGAGTCTCCTAAGGGCTTCCTCCATTAGAGAAACGAACAAATAAAAGACAAGATTCAAGAAATGAGAAGCGGAAAA</w:t></w:r><w:r w:rsidRPr="00600740"><w:rPr><w:rFonts w:hAnsi="宋体" w:cs="宋体" w:hint="eastAsia"/></w:rPr><w:t>GCTTCTGGTATTTTCTTGGTTTGAAAAGAATCAGGGGTTTGAGTTCGGCACCTGCTGGACCTCCTGTATTTATAGGTAGACATAGATAATTAATAAACCTAATAATAAAAGGCTGGAGAGATATACACTAGAGGCCGCTGGAAAGTGACTGATTTAGTCATGCATGGATGGATGCTGCTCTG</w:t></w:r></w:p><w:p w:rsidR="00000000" w:rsidRPr="00600740" w:rsidRDefault="007434F3" w:rsidP="00600740"><w:pPr><w:pStyle w:val="a3"/><w:rPr><w:rFonts w:hAnsi="宋体" w:cs="宋体" w:hint="eastAsia"/></w:rPr></w:pPr><w:r w:rsidRPr="00600740"><w:rPr><w:rFonts w:hAnsi="宋体" w:cs="宋体" w:hint="eastAsia"/></w:rPr><w:t>&gt;Cluster-26.299</w:t></w:r></w:p><w:p w:rsidR="00000000" w:rsidRPr="00600740" w:rsidRDefault="007434F3" w:rsidP="00600740"><w:pPr><w:pStyle w:val="a3"/><w:rPr><w:rFonts w:hAnsi="宋体" w:cs="宋体" w:hint="eastAsia"/></w:rPr></w:pPr><w:r w:rsidRPr="00600740"><w:rPr><w:rFonts w:hAnsi="宋体" w:cs="宋体" w:hint="eastAsia"/></w:rPr><w:t>TATTAGGGTGGTACGTGATGGACGTGGCCCTGACTGTAATGTTTGGAGCAATTTCAA</w:t></w:r><w:r w:rsidRPr="00600740"><w:rPr><w:rFonts w:hAnsi="宋体" w:cs="宋体" w:hint="eastAsia"/></w:rPr><w:t>GCAGGTGAAATATATCTATATACAGTGTTTACCTATTTCCTGTGTTTTGTGGGAATATTATGCTTTTGCATTTCAATACTGTGAGGGAGTATCTTCAAGTTGCAGTTGGACGAGGAATTTGAAATCCACAGTTTTGAATTTGAGCTTTTTGCTCAGATTGAATAAATAGAGATTTAGGATTGCAAAGGAGCAAAATAATAATTAAAAAATAATTTTCATCTAACCTTATTGCCACTTCATCCTTAGACAAATTTTC</w:t></w:r><w:r w:rsidRPr="00600740"><w:rPr><w:rFonts w:hAnsi="宋体" w:cs="宋体" w:hint="eastAsia"/></w:rPr><w:t>ATCTAAAATTCATAAATCTAATCTACATTATTGGTGCATCAATTGACCAAAGAGAACCTATATCATACAAAAATTATTCATGTAATTTAATCTAAAATCAAATTTAAATCCTGTTATTTTTGCATCTGCCAATTCCAATGCATCCCTGAAGCTTAGGGTTTTTGTATACAACTGCATAGAACTAATTCCAATGCTTTATTGTAGTATGGATTACCTATGCCGATTGGTCTTTTACGGGCAGACAATAACCTTCCTC</w:t></w:r><w:r w:rsidRPr="00600740"><w:rPr><w:rFonts w:hAnsi="宋体" w:cs="宋体" w:hint="eastAsia"/></w:rPr><w:t>CTTGG</w:t></w:r></w:p><w:p w:rsidR="00000000" w:rsidRPr="00600740" w:rsidRDefault="007434F3" w:rsidP="00600740"><w:pPr><w:pStyle w:val="a3"/><w:rPr><w:rFonts w:hAnsi="宋体" w:cs="宋体" w:hint="eastAsia"/></w:rPr></w:pPr><w:r w:rsidRPr="00600740"><w:rPr><w:rFonts w:hAnsi="宋体" w:cs="宋体" w:hint="eastAsia"/></w:rPr><w:t>&gt;Cluster-26.372</w:t></w:r></w:p><w:p w:rsidR="00000000" w:rsidRPr="00600740" w:rsidRDefault="007434F3" w:rsidP="00600740"><w:pPr><w:pStyle w:val="a3"/><w:rPr><w:rFonts w:hAnsi="宋体" w:cs="宋体" w:hint="eastAsia"/></w:rPr></w:pPr><w:r w:rsidRPr="00600740"><w:rPr><w:rFonts w:hAnsi="宋体" w:cs="宋体" w:hint="eastAsia"/></w:rPr><w:t>ATTTTAACAATAATAAGACCACTTACATTAAACTACCGTGACAATTTTATTAATAATAAGTTAGGCACATAAAGAGTACATGTGGCTTTATAATCTTGGATCCTGGGAAATTGTGGTCTAAAATAATGATATAAAAGTTTAATTCCCAAAAACTAAAATATGTACAGATTTACAACTTTTTTTCCATATGGAAATTGATTATGGCAGATGATTTTATTGTATAAGTTTAGTGAC</w:t></w:r><w:r w:rsidRPr="00600740"><w:rPr><w:rFonts w:hAnsi="宋体" w:cs="宋体" w:hint="eastAsia"/></w:rPr><w:t>AATAAATTGGAGAAGCTGAATTAAAACTTATACCAAATTGATATGATTTCTTATTCTTTTGTGGTTTTCAATACCATTTTGATGTAAATATGATCATCAAATGACTATAAATAATTGAATTTTTATTTAGAAAACCCAAAAAAAAATCTTGCTTATTGAAGGTTAGCTTAGGTTGAAGTTGTGAACTTTATATAGTTTTCATGATAAATATTGTTTCAGAGAAATAATTCTATACTTATAACTATATCATTACTTT</w:t></w:r><w:r w:rsidRPr="00600740"><w:rPr><w:rFonts w:hAnsi="宋体" w:cs="宋体" w:hint="eastAsia"/></w:rPr><w:t>TTTAACTTCAAATTATTTATGAATATGCTTTTTAAATTTTTATAAATAATTGTGAATAAAGAGGAATTAAAAAATGATAACATTATTTGATAGGTCAGATGCCAACTGCTGATCCGAGTGTGTTAGTATTTTATACCTGTCAAATACTATCTACTTTCCAAGAAAAAGCCAGCAACTGCACGGCTACCAATCAGACCTTTTGACCCAAATGGTCACTGTCATAATCAACCATCCACATCTCTCCCGCATGACATTT</w:t></w:r><w:r w:rsidRPr="00600740"><w:rPr><w:rFonts w:hAnsi="宋体" w:cs="宋体" w:hint="eastAsia"/></w:rPr><w:t>CTCCAACTTCCACGTGTCGCCCCACAGCTACTTTTTTTTGTTAAGAAAAGGTCGTCTCACAGCCGGTGGTTTAAAGCGTCATCGTGTGAGCTAATCCATGTGCGCTTTCATTATGATGCGAGTACAGGAGAACCGCTTTCACAGTCCTGTGACGCTAGCTTTCTCTCTCTTTTCATAAAATTTCCTAGTGTATCCACCGGAGCATACTCCTTGTTTATGCTGCCACGTGTGTACGGCATCGCAATTCCAGGAGAGA</w:t></w:r><w:r w:rsidRPr="00600740"><w:rPr><w:rFonts w:hAnsi="宋体" w:cs="宋体" w:hint="eastAsia"/></w:rPr><w:t>GAACTTTTGAGAAAAATAACACTGTCGCGGGCCACCTGCTTTTTTATTGGCCCACTTGTAAACTGGAAACTGCTTGGCCTCCCTGTTTCAATTCATCGTCGCAACGTGTCCAATATCCATATCCCGAAAATTTCGATGTATCGCCATTAAGCAATTTCAGTTGGAGAAAGGAAGAAATTAGAGGGAATTTCTAGCAAATTTCTTGCCTACACATTGTGGATGGGAGGTTGTATACTTTTATTAGATATGGATACTT</w:t></w:r><w:r w:rsidRPr="00600740"><w:rPr><w:rFonts w:hAnsi="宋体" w:cs="宋体" w:hint="eastAsia"/></w:rPr><w:t>GATGGACACGTGGCATACGGGCAGAGAGCGGTGGTCGGTGATGGGTATAGAGGGCATGCTGCCCTCGTAGCTGGCTTGCCCAGGAAGCTTACACGAGAATTTGAGAAAACAAAACACGTTGCTTTTTCTGTCTTTCGTCTCTCAGAAACGGAAACAAGAAAAGAAATCTTCCTGTATGCCTCTCTTTCTATAGACTGCTTTTGTCCCGTTATAATTAAGAATTTCCGGTAATGATTGCCTCTGGCGACATGACGTG</w:t></w:r><w:r w:rsidRPr="00600740"><w:rPr><w:rFonts w:hAnsi="宋体" w:cs="宋体" w:hint="eastAsia"/></w:rPr><w:t>CGCTACGATTTCCTTTGGAAAGGTTTTTCAATGACGAACGTATGCAAAAGCATGCTGAGAGACAAGGACCACGATTCACCAGCAAAATGCCGGGAACGCCGTCGCAGGAGAATCGAGATGAGGAGGCTTGCTTCGATACCGGCCTCTGGTACGCCTCCTCCGTCAAGTGAGAATCATGTGGAGAGCTCGAGCTCGAGCTCGACCTCGAGTTGTGTCGCCAATGGGAAGCGGATTCGGACTTCGGAAATGGTAGATT</w:t></w:r><w:r w:rsidRPr="00600740"><w:rPr><w:rFonts w:hAnsi="宋体" w:cs="宋体" w:hint="eastAsia"/></w:rPr><w:t>TGGGGGGCTTAAACTCGTCAGTTTCGCACGGAGATGAAGTGGAGGAACAGGCGGTCGAAACGCCAAGCGGACCTCCGATGGATTGTCCAGCTTTTGGTACTATGGCAGTGGCCGGAAGGTCACGTGAGATGGAAGATGCAATAGCTGTTTACACAAGCCTTTGCAAGCCGGCGATTAATCGACGGGGACCTGTGCATTTCTTCGCTGTTTTTGACGGTCATGGCGGTCCTCACGTGGCGGCATTATGTAAGGAGAG</w:t></w:r><w:r w:rsidRPr="00600740"><w:rPr><w:rFonts w:hAnsi="宋体" w:cs="宋体" w:hint="eastAsia"/></w:rPr><w:t>AATGCACGTGTTCTTAGAGGGAGAGCTGATGCGCGTGGACCACCACAGTGGCAGTGGTGAGAACCGAGATGGTAGCAGCGGCAACTCGAGGGAGCTTGACTTTCAAAGGGATCAAGATGAAGGAGAGAAGGGATGGGAAGAGATGTGGAGGAGAGTGTTGAAGAGAAGCTTCCATAAAATGGACGAGGCGGCGTTAAACACGTGCGCGTGTGGGTGCGTGGGGTTCGAGTGTGGTTGCCATCCCATGGAGGTGGCT</w:t></w:r><w:r w:rsidRPr="00600740"><w:rPr><w:rFonts w:hAnsi="宋体" w:cs="宋体" w:hint="eastAsia"/></w:rPr><w:t>CTTGGAGGGTCGACTGCGGTTGTAGCTGTCTTAACTCCAGAGCATATTATTGTTGCCAATTGCGGTGATTCACGCGCCGTCCTCTGCCGAGGCGGGAGGGCAATTTCGCTCAGTTTCGATCACAAGCCGGATAGATCTGATGAACTTGCAAGGATTAAAGCCGCTGGTGGCCGTGTCATATTTTTAAATGGGGCTCGAGTTGAAGGAATTCTTGCTATGTCCCGAGCTATAGGTAATCTGTTCTAGGATTGACTGA</w:t></w:r><w:r w:rsidRPr="00600740"><w:rPr><w:rFonts w:hAnsi="宋体" w:cs="宋体" w:hint="eastAsia"/></w:rPr><w:t>ATCATTGGTCTCCTGTCTGGAGTTATAACTCTTAATTATGTGAAGCATCTCTACAAAACATGGTCTGAACATCATACAAATTTATGTCTTATCACATAACATTTGCATGTACTCAAGTGATTCTTTTATGAAGATATAAGTTTTAATTTTATCATTTGATAATGAACGCGCGAGAATATCAAGCTTCAAAGTAATCTTGTAATCTGTGTTCTTATTTAAATGTACTTGCTCTTTTTGATTTGTTCCAAATTGTTGG</w:t></w:r><w:r w:rsidRPr="00600740"><w:rPr><w:rFonts w:hAnsi="宋体" w:cs="宋体" w:hint="eastAsia"/></w:rPr><w:t>ATGTAATGGAGGTGTATTCATGTTTGGTATGTCTAATTCACACTAAGAGTCTTAGATGATCAGAATTCATTTTTGGTATGTCTAAGTCACACTTGGTGTATTCATATTGTATCAACATTTCTCTGGACAAACCATGTTTGGGAGTGAGTGCAAAATATTCTGCTTTAAAATATTTAATATTATCAACATAGTATATGATTAATATATTGCAGAGTGGCAAGGAAAGTATGTGATTTTCCCTTCTGAAATTATTTTC</w:t></w:r><w:r w:rsidRPr="00600740"><w:rPr><w:rFonts w:hAnsi="宋体" w:cs="宋体" w:hint="eastAsia"/></w:rPr><w:t>CATCTGTTTCATGCTAGATCGTGTAATTAATGTACTTGTTCCTTTATTTTGATTATTATATCTGCTCCCTATGTGAATTAATTGTTCAGTTTGGCAGAAGTGGAGTCTATTTATATCTATTTCAGCTACAGTTATCTGTCTTTATTCGCACTATATATATTTTTTCTCCTTACTTTTTAGCTTATAAAATACTTGGATGCTGAAATTAGAGGTGCTTCTTTATTTCTTAGGATGCTAACAAAATTACTTAATTCAT</w:t></w:r><w:r w:rsidRPr="00600740"><w:rPr><w:rFonts w:hAnsi="宋体" w:cs="宋体" w:hint="eastAsia"/></w:rPr><w:t>AATTTCTGCTCTCCTTTCATTTATGTTCCCCAAAAGCAAGCAAATGCTTGTTTATTCTAGGACAAATTATTTGCAAATGAGCCAAAGATTTGCCTTTTGAATTGTGGTTATGGAACCATACAACATTGTAAAATTCAATTAGTTTCAGGATCAACATCATAGTTGTTACTCCTCTAATCTTTGTTATTGGATCATACACTCAACTCAGTTCAAGGTTCACTATAGATTTCAATTTTCTTTTGCTAGTTGTCGACAT</w:t></w:r><w:r w:rsidRPr="00600740"><w:rPr><w:rFonts w:hAnsi="宋体" w:cs="宋体" w:hint="eastAsia"/></w:rPr><w:t>GTTGCAATCATTCTTTGAGTGGGTTGAGGACTAGAAATACCAAATACGTAAAGTTCCTATTGAAGTATGGAAGGCACAAAGGACGTTGGAAGATCAAACAAATGAACTCTAGCGACGAAATTGTTAATCTGTCAGTCTTTTTAATATTGACCTATGGAGTATAAGATCTCTTATTCTTGTTATAAGATCATGATTGGATCCGCATATATTTGGTAAAAGAAAAATATTCTTCTTTGAGAATAAATGTGAATTGTTT</w:t></w:r><w:r w:rsidRPr="00600740"><w:rPr><w:rFonts w:hAnsi="宋体" w:cs="宋体" w:hint="eastAsia"/></w:rPr><w:t>TTTCATATTTGTGAGGCTTACCGCCAACCCAATAGGTATCAAGGGTGGGATCTCCAAGTTAGAATCCCAAGTTTCAACAATCGAGCCATCATTTAACAATGTGGTATATTATTTTTATTTTCTTTATCGTGAGTCGAACATCAAACAATGACCAATAAATGCAAATTGTTTTTTGCATTTGTGACACCTCTACTCCAACCCAATAGGATTCAAGGTTCGATCTCCAAGTTTGAATCCCGAGTTTCAATAATTGGGC</w:t></w:r><w:r w:rsidRPr="00600740"><w:rPr><w:rFonts w:hAnsi="宋体" w:cs="宋体" w:hint="eastAsia"/></w:rPr><w:t>CATCGTTTAACAATGTGGTGTATGATTTTTATTTTTTTGATTGTCAATTAAAGATCAAGCAATGACCAATAATTGGTTACTTCTTGATGTTTGACTAAAGTATGCTACGATTTTTATTTGAAGGGGATACCAACTACATTTTGCAAGTTTGGAAGGGGTCAACCTCCTTGATTCTCTCATAGTATAATCTTCTTCTTCTTTTCTTGTTTTTTTGAGCCCCTTTCTCCTTGATTCAAAGTCAATTCTACTAGCAATG</w:t></w:r><w:r w:rsidRPr="00600740"><w:rPr><w:rFonts w:hAnsi="宋体" w:cs="宋体" w:hint="eastAsia"/></w:rPr><w:t>AGAAAAATAATTGGTAGCTAAATAATGAATTGAAATATCGATAAAACCATGAACTTCCTATTATTTGTTAGGTGTAATGTTTTGCTTGGGTTTATAACAAGTATTCTTTACTTATTTTACAATGGAGTTCAAGGAATGTCGTACAATAAGTTACAATATCATCATAATAAAATTTTTTACCATGTGAAGTGGTGCAAGTGACATGACATGCATGCCAATAAGTTGCAATGCTTTGAACATTTGGGTGAAATAAGGA</w:t></w:r><w:r w:rsidRPr="00600740"><w:rPr><w:rFonts w:hAnsi="宋体" w:cs="宋体" w:hint="eastAsia"/></w:rPr><w:t>TAGAGAGGGATGGAGTTTCACATATTTTTGGCATAGTAGGCCCATGTAAGGAGGTCCACATGGCGGGGCATTACCTCAAGTGTAGGGTGCCCTTGATAATTGCATCATTATGCCTAGGCTATGAGTGCTCTCAGTGCTCTCAGTGTTATAGATAATTCAATGTGTTTATCGGTGCTTGATCATGAGATGTGGATCATCTAATGCTACGATAATCATTCTAATTGATATTCTTTCTTTAAAAGGAGAAGTAACAAGG</w:t></w:r><w:r w:rsidRPr="00600740"><w:rPr><w:rFonts w:hAnsi="宋体" w:cs="宋体" w:hint="eastAsia"/></w:rPr><w:t>AATGCTATTCATGATGTATCACTACTCCACTTATGTCTAACGAGATTTTGAATCTTAATTCTATTGGATCAAGTAAGGATAAGAAAGGATATTTGATTGCTATATGCCTGCATGAGGTGCTACGTTTAGTATATTAGGTAAAAAAGGGAAGTCATTAACAAGCATTCTATAGTTGCTTGAGGTATTGCTAAAAGCACTAGCTGCATTGGTCCTCTTGATTCATGTAATAAAATTTGCTCAATCAAAATAGTTATTC</w:t></w:r><w:r w:rsidRPr="00600740"><w:rPr><w:rFonts w:hAnsi="宋体" w:cs="宋体" w:hint="eastAsia"/></w:rPr><w:t>TAATTTTTGTTAGAGGTTGAACAAATGTAAGTGTAATCCTAACATCGTTATCTTTAATATGCTTCAAGTGAGCTTAGATGCACTAATGTTATTATTAGTGGATTTAAATTCATCAAACAATGGCAGCATTTGGCATCAATAATATTATCAGCTTCATCAGTTAGCTAGTTTTTGCGACCGCAAGGAAAAGTTAAAAAATACAGCCATCGTCCATAAGTGATTTACATTGGGAGAGGCTTGTGAGATCAAATATCCT</w:t></w:r><w:r w:rsidRPr="00600740"><w:rPr><w:rFonts w:hAnsi="宋体" w:cs="宋体" w:hint="eastAsia"/></w:rPr><w:t>ATTAGTATTGATAAGTTTGCTAAGGTGCAAGGCACGAAGCCTTGATCAATGTCCCATAATCAAAATGTTTAATTTACTGGAGGAATTTTCTTTGCTTCAGGACTAAACAACGTATGCAAGGCATGTGCACTACTTCAGAGTTTACGTGAGCCTTACGGCTTTGGGTATGAAATGGCTTGTGCTGTATTTAGTAACTAGGCATAAAAAAGAATGCGGACGTCACATAGTTTTAGTGTGAAAAGTTGCACCTTGAGGA</w:t></w:r><w:r w:rsidRPr="00600740"><w:rPr><w:rFonts w:hAnsi="宋体" w:cs="宋体" w:hint="eastAsia"/></w:rPr><w:t>AGCAAATGGAAATAAAGTTCGGCAAACGTGGACCGAGATCGAGCCAAATTAGCCTCTTGTTTTCTTTCTCCAAGCTTTTAATCTTACTTTCATTTAATGTCTCCTCCCTCCCTCTCCACTCTTATCTCTCTCTTTTGTCATCAATTATTCTTATTGGCAAATTTCATACATGTGCAACACTGCATTTTAAACAATTTATGCTTGTTCCTTATGTTTCATTGCTCTATCTCCTCATTGTGTGTATTTTTGAAATCAC</w:t></w:r><w:r w:rsidRPr="00600740"><w:rPr><w:rFonts w:hAnsi="宋体" w:cs="宋体" w:hint="eastAsia"/></w:rPr><w:t>TTGTAGAATATGTATATGAACTTGTTACATTGTTGGAGCTGCCTGAAGTTGGTAAATATGATTACTCTTGTGTACATCTGTTTTTGCTGGCTATTATAAGACCAAATTTCCACCTTGGTACAGATATTGCAAGTGTAGTGCAAAAACTGGATAAAACTTATTCTGGTTACTTGTTATCTGAATGCTTGTACATTGTATGTCTTATTTAAGCCAATTTGCTTATTTCTTTTATTTTCTGGCATACTTCAGTTGCATG</w:t></w:r><w:r w:rsidRPr="00600740"><w:rPr><w:rFonts w:hAnsi="宋体" w:cs="宋体" w:hint="eastAsia"/></w:rPr><w:t>CTTCTTTATTATTATTATTATTATTATTATTATTATTATTATT</w:t></w:r></w:p><w:p w:rsidR="00000000" w:rsidRPr="00600740" w:rsidRDefault="007434F3" w:rsidP="00600740"><w:pPr><w:pStyle w:val="a3"/><w:rPr><w:rFonts w:hAnsi="宋体" w:cs="宋体" w:hint="eastAsia"/></w:rPr></w:pPr><w:r w:rsidRPr="00600740"><w:rPr><w:rFonts w:hAnsi="宋体" w:cs="宋体" w:hint="eastAsia"/></w:rPr><w:t>&gt;Cluster-26.378</w:t></w:r></w:p><w:p w:rsidR="00000000" w:rsidRPr="00600740" w:rsidRDefault="007434F3" w:rsidP="00600740"><w:pPr><w:pStyle w:val="a3"/><w:rPr><w:rFonts w:hAnsi="宋体" w:cs="宋体" w:hint="eastAsia"/></w:rPr></w:pPr><w:r w:rsidRPr="00600740"><w:rPr><w:rFonts w:hAnsi="宋体" w:cs="宋体" w:hint="eastAsia"/></w:rPr><w:t>GAAGAGAAGATGCTAAATCTGTGCACATGCAAGTACCATATGGTAAGGTTCGGTGTGTGTGTGTATATTTGATTAGATGAAATTCAAAATAACATGAAATTCAAAATCAAATTAGTAGATAATTTTCAATTAAACAAATCGAATCCTAATTATAACTACAGTAGAATATAAAGTAGCAAGCGCATGTGAAACTCAA</w:t></w:r><w:r w:rsidRPr="00600740"><w:rPr><w:rFonts w:hAnsi="宋体" w:cs="宋体" w:hint="eastAsia"/></w:rPr><w:t>AAAACACCATATATTCCAGTCCAAAAGGTTCTTCCATGACTATACAGATTTAAGATTTTGGTTCTGGTGCGACTCTTCACATGCAAGACAATGCTTTTTGAAGAAGATAAGTTGGAATATAATAATGCAGGCCTAACTATATAAACCCCTCATCGTCATAAAACCATATTATACCGAAAAAGGATCTTGTTTCTTATACACCTGTTTTAGAAGAACACCATGCCTCGTGTGATCATTAATCATCATCATCATAAAA</w:t></w:r><w:r w:rsidRPr="00600740"><w:rPr><w:rFonts w:hAnsi="宋体" w:cs="宋体" w:hint="eastAsia"/></w:rPr><w:t>CTAAAGGTGTTCCTAAAATTTTAACTGAAAATGAGCTGAAGAGGATCTTCATGCAATTCGATGTGAATCGCGACAGTGTTCTTAGCAAAGAAGAGATAAAGAAAGCATTTGAGTATCTTGGTGCTTTCTTTCCAGGCTTCAGAGCCAACCGAGGAATTAGGTATGCTGATGCCAATGGAGATGGACAAGTTGACTTGACTGAGCTGGATGATCTGGTAAATTATGCTGTTAGACTTGGCTACTCTATTAACTAGAA</w:t></w:r><w:r w:rsidRPr="00600740"><w:rPr><w:rFonts w:hAnsi="宋体" w:cs="宋体" w:hint="eastAsia"/></w:rPr><w:t>ACAGCTTGTGAGATGGAAATTAAACAAGCAAGCTCCCTCTTAAAATAAAAGTATTTTAGTTTCTGGTGGCTGCCCTGCCATGCACTTATGAATTAAATGTGTTTGCTTCTTTAATTTCTATTAGATATATGTAAGAATATATGAATGAACCAACCAAGAGTCAAGAGAGGATATAAATACGATCCTCCTGTGCTTCTCTTTTATGTATGGATTTTCAATTCTAGCTAATGGGAAAACTTTGTTTTCTTATTAAAAA</w:t></w:r><w:r w:rsidRPr="00600740"><w:rPr><w:rFonts w:hAnsi="宋体" w:cs="宋体" w:hint="eastAsia"/></w:rPr><w:t>AAAAGTTTTCCCATTAGCTAGAAT</w:t></w:r></w:p><w:p w:rsidR="00000000" w:rsidRPr="00600740" w:rsidRDefault="007434F3" w:rsidP="00600740"><w:pPr><w:pStyle w:val="a3"/><w:rPr><w:rFonts w:hAnsi="宋体" w:cs="宋体" w:hint="eastAsia"/></w:rPr></w:pPr><w:r w:rsidRPr="00600740"><w:rPr><w:rFonts w:hAnsi="宋体" w:cs="宋体" w:hint="eastAsia"/></w:rPr><w:t>&gt;Cluster-26.379</w:t></w:r></w:p><w:p w:rsidR="00000000" w:rsidRPr="00600740" w:rsidRDefault="007434F3" w:rsidP="00600740"><w:pPr><w:pStyle w:val="a3"/><w:rPr><w:rFonts w:hAnsi="宋体" w:cs="宋体" w:hint="eastAsia"/></w:rPr></w:pPr><w:r w:rsidRPr="00600740"><w:rPr><w:rFonts w:hAnsi="宋体" w:cs="宋体" w:hint="eastAsia"/></w:rPr><w:t>AGCAAGGATAAAACAAAAATATCTTATTTCTTATACAAGCTCTATAAAAAACACTGATATTGAAAACATGCGTCAGATTTCAACTAAGGGTGCTTCAAAAAGATTAGATGAAGCTCAGTTGAGGAAGATTTTCATACAATTCGACGCGAATGGCGACCATGTTCTTAGCAAGGAAGAGATAAAGAAAGCATTTGAGCACCTCGGTGCAGTAATTC</w:t></w:r><w:r w:rsidRPr="00600740"><w:rPr><w:rFonts w:hAnsi="宋体" w:cs="宋体" w:hint="eastAsia"/></w:rPr><w:t>CAGGCTACAGAGCCAACCGAGGAATCAGCCATGCTGATGCAAATGGAGATGGACAGGTTAACTTAACTGATGAGTTGGATGATCTCGTAAAATACGCAGTTAGAGTTGGCTACTCTGTTAAGTAGAAACATGCATCTTGCTAGATGAAAACTTATCAAGCTAGCTACTTATTAAAATAAGTTTTGGTGGGTGCTAATATTTGCTTGTTTAATTTCTGTTCTACGTAAGTATATATCTATGTATTAACTATTAACCT</w:t></w:r><w:r w:rsidRPr="00600740"><w:rPr><w:rFonts w:hAnsi="宋体" w:cs="宋体" w:hint="eastAsia"/></w:rPr><w:t>ACCAAGAGAGGATATAAATATAATCCTCCTGTTATATGTATGTATTGGCTCTCAATTCTAGCTAATGGGAAACCTTTTCCTTCTTCCCTTCCGTTATATGTATGTAAAAATATTCTATAAATATAATCCTCCTGTTAT</w:t></w:r></w:p><w:p w:rsidR="00000000" w:rsidRPr="00600740" w:rsidRDefault="007434F3" w:rsidP="00600740"><w:pPr><w:pStyle w:val="a3"/><w:rPr><w:rFonts w:hAnsi="宋体" w:cs="宋体" w:hint="eastAsia"/></w:rPr></w:pPr><w:r w:rsidRPr="00600740"><w:rPr><w:rFonts w:hAnsi="宋体" w:cs="宋体" w:hint="eastAsia"/></w:rPr><w:t>&gt;Cluster-26.410</w:t></w:r></w:p><w:p w:rsidR="00000000" w:rsidRPr="00600740" w:rsidRDefault="007434F3" w:rsidP="00600740"><w:pPr><w:pStyle w:val="a3"/><w:rPr><w:rFonts w:hAnsi="宋体" w:cs="宋体" w:hint="eastAsia"/></w:rPr></w:pPr><w:r w:rsidRPr="00600740"><w:rPr><w:rFonts w:hAnsi="宋体" w:cs="宋体" w:hint="eastAsia"/></w:rPr><w:t>AAGACGGGTTCTTTTGTCACAGGGAGCCAGGTTTTCCTCTACTTCTTGATCTTTACTTTCAACTATCAGAAGAGAATTCAATTCAGTCCAACACTTTATAA</w:t></w:r><w:r w:rsidRPr="00600740"><w:rPr><w:rFonts w:hAnsi="宋体" w:cs="宋体" w:hint="eastAsia"/></w:rPr><w:t>AAAGATTCAAAATGGGTATTCGCTTGCCAAGAATTGTTAATACGAAGCAAATTCCAAGACGGGTTCTTTTGTCACAGGAAAGTGGAGATGTCCCTAAAGGCTATTTTGCTGTTTATGTTGGAGAAAATCACAAGAGATATGCAGTTCCAATATCATACTTAAAATATCCTTCATTTCAAAAATTGCTAAGTCAAGCAGAGGAAGAGTTTGGGTTTCATCATCCTATGGGTGGCCTCACGATTCCATGTAGTGAAGA</w:t></w:r><w:r w:rsidRPr="00600740"><w:rPr><w:rFonts w:hAnsi="宋体" w:cs="宋体" w:hint="eastAsia"/></w:rPr><w:t>AGTATTCAATCATCTCATTTTCAGCTTGTAAAACTTTAACGATACAGTTATTAGGAGTATGTTAACTGTTTAACAAACTAATACATGTACCAATTTTGGATTAACAAAAGGAAAATATACATAAATTTGTTTATTGCATTCTTTTTATTTGTATCTGGAAATTCTACTTTTTTTCCTGGTGCCCATAAAATGAATTAATTTGCATTCCTCCATCACTGCAATCCTAG</w:t></w:r></w:p><w:p w:rsidR="00000000" w:rsidRPr="00600740" w:rsidRDefault="007434F3" w:rsidP="00600740"><w:pPr><w:pStyle w:val="a3"/><w:rPr><w:rFonts w:hAnsi="宋体" w:cs="宋体" w:hint="eastAsia"/></w:rPr></w:pPr><w:r w:rsidRPr="00600740"><w:rPr><w:rFonts w:hAnsi="宋体" w:cs="宋体" w:hint="eastAsia"/></w:rPr><w:t>&gt;Cluster-26.412</w:t></w:r></w:p><w:p w:rsidR="00000000" w:rsidRPr="00600740" w:rsidRDefault="007434F3" w:rsidP="00600740"><w:pPr><w:pStyle w:val="a3"/><w:rPr><w:rFonts w:hAnsi="宋体" w:cs="宋体" w:hint="eastAsia"/></w:rPr></w:pPr><w:r w:rsidRPr="00600740"><w:rPr><w:rFonts w:hAnsi="宋体" w:cs="宋体" w:hint="eastAsia"/></w:rPr><w:t>TGGGAAAAAGCT</w:t></w:r><w:r w:rsidRPr="00600740"><w:rPr><w:rFonts w:hAnsi="宋体" w:cs="宋体" w:hint="eastAsia"/></w:rPr><w:t>CCTCAATTTGTATAATACTGCAACTGATAATAATATTTATTTGAAAAGCAGTTTAATTTGGTAGGAAACGTGGAGACAAGCAAAGAAACGCGCCAATATCTGACCCTAATTCCTTTTGAGCTGCAAAATTCCCTAAACATGAGACTCGCTGCTTACTTCCCTCTCATTTCGCCCTCTCTCCCTCTCTCTCACCTCACACCAGCTTCAATTCGCTTTCTTGATCTGCATTTTCTTGATGGGTCAACTTTTCACGATC</w:t></w:r><w:r w:rsidRPr="00600740"><w:rPr><w:rFonts w:hAnsi="宋体" w:cs="宋体" w:hint="eastAsia"/></w:rPr><w:t>CAATTCACTCAGAAAATAAAAAAAGAAAAACCGAAAAACCAGTGCCAATTGCTTAACATGGCCCTTCTTCAATGAGATCTATATTCCATGATGATCTATGATTTTCAAATTGTTGAATTTGATCTAAGTTTGGTTTTCTTTTTTCTCTATTTTCTTGCTTGGATGTGAGACATTCTTGAAAAAATTGAATAAAGGGACGAAAGAAAAAGTTGATGAGAGGCCAAAGTAGGAAAAAACATATGCATCTATGAAGACT</w:t></w:r><w:r w:rsidRPr="00600740"><w:rPr><w:rFonts w:hAnsi="宋体" w:cs="宋体" w:hint="eastAsia"/></w:rPr><w:t>TGGGCACGTAAGTCGCTGCCGCACCACCTGATGCAGTTGTTGTCGGTTGAGCTTCTTCTTCTGCAAATTTTTCAGATGGAATGGCAGATCCTGTTAGTTATGGGAATTCTGAGCGGGACATTGAACAAGCACTTATTGCTTTGAAAAAAGGTACTCAGTTAATCAAGTATAGCCGGAAAGGAAAACCCAAGTTTCGTGCATTCAGACTTTCTCCATGACATTAACAGGATGAAACAACATTGATCTGGATATCGCA</w:t></w:r><w:r w:rsidRPr="00600740"><w:rPr><w:rFonts w:hAnsi="宋体" w:cs="宋体" w:hint="eastAsia"/></w:rPr><w:t>TGGAGAAGAAAAGATTTTGAGATTATCTTCTGTCACACGGATCGTCCCAGGACAGAGAACTGCTGTGTTTAGAAGATTCTTACGTCCTGAAAAGGACTACTTATCATTTTCACTTTTATATAACAACGGCGAAAGATCTCTTGATCTGATCTGCAAGGACAAAGTTGAGGCAGAGGTGTGGCTTGCGGCCCTTAAGGCATTGATTGGAAGAAATCGGAGTAGACGTACAAGAAGTGATATTTCTGATCTAACTGAT</w:t></w:r><w:r w:rsidRPr="00600740"><w:rPr><w:rFonts w:hAnsi="宋体" w:cs="宋体" w:hint="eastAsia"/></w:rPr><w:t>GGTGGCGAATTTTTTCAAAACAGCCGTCCTTTTGGTGCAACTCTAGAGATCTCTTCAAGCATTAATCGTGGGAGGGTGTCTGTCGATTTAGGTTCTCGCGAAACTTCTTTGAGTTCGGCAAGCTCAGATGCGGGGTCAGAACGTGCAAATATGCAACTAAGAACAAGTGGTGGAGATGGTTTTCGCATTAGTGTTTCAAGCACTCCGAGCTGTTCAAGCGGTGGATCAGGTCCAGATGACATAGAATCATTGGGTG</w:t></w:r><w:r w:rsidRPr="00600740"><w:rPr><w:rFonts w:hAnsi="宋体" w:cs="宋体" w:hint="eastAsia"/></w:rPr><w:t>ATGTTTATATATGGGGAGAAGTTTGGAGTGATGTTGCTCCTGATGGATCCTTGAAACATGTCGCTATAAAGAATGATGTGCTGAGTCCAAAACCCTTAGAATCTAATGTAGTTCTTGATGTTCAACAGATTGCCTGTGGTATGCGTCATCTTGCCCTTGTAACAAGGCAAGGTGAGGTTTTTACCTGGGGAGAGGAATCTGGAGGGAGACTTGGTCATGGAATCGAAAAAGACTTTAGTAGTCCTAAACTTGTTGA</w:t></w:r><w:r w:rsidRPr="00600740"><w:rPr><w:rFonts w:hAnsi="宋体" w:cs="宋体" w:hint="eastAsia"/></w:rPr><w:t>GTTTCTGGCAGTTACTAATGTTGATTTTGTTGCTTGTGGTGAGTATCATAGTTGTGCTGTGTCTACAGTCGGGGACTTATATACCTGGGGTGATGGCACTCATAATGCTGGAATTCTCGGTCAAGGCACTGATGTTAGCCACTGGATACCAAAAAGGGTGTCTGGTCCTTTAGAAGGACTTCAGGTTATATCTATTGCATGTGGAGCATGGCATTCAGCTCTCACAACTTCAAATGGAAAATTGTTTACATTTGGA</w:t></w:r><w:r w:rsidRPr="00600740"><w:rPr><w:rFonts w:hAnsi="宋体" w:cs="宋体" w:hint="eastAsia"/></w:rPr><w:t>GATGGATCGTTTGGTGTTTTGGGGCATGGAGATAGAGAAAGTTTGTCTTTTCCAAAAGAAGTCCAATTATTGAGTGGACTAAAGACTATAAAAGTTGCTTGTGGTGTCTGGCATACTGCAGCCATAGTAGAGGTTATGGGCCAAGCTGGAGCAACTGTGTCATCTCGAAAGTTGTTCACTTGGGGCGACGGTGATAAGTACCGTTTAGGTCATGGAAGTAAGGACACCTATCTGCTTCCCACTTGCATCTCTTCCC</w:t></w:r><w:r w:rsidRPr="00600740"><w:rPr><w:rFonts w:hAnsi="宋体" w:cs="宋体" w:hint="eastAsia"/></w:rPr><w:t>TTATTGACTACAATTTTCACCAGATAGCATGCGGGCATACTATGACTGTGGCCCTCACAACCTCTGGTCACGTATTTGCTATGGGTAGTACTGCATATGGTCAGCTAGGCAACCCAAGCTCTGATGGAAAAAATCCTAGCTTAGTACAAGATAATTTGGTAGGTGAATTTGTTGAAGAAGTCTCTTGTGGAGCATACCATGTTGCTGTACTAACATCAAGAAGTGAAATGTACACTTGGGGAAAAGGTGCTAATGG</w:t></w:r><w:r w:rsidRPr="00600740"><w:rPr><w:rFonts w:hAnsi="宋体" w:cs="宋体" w:hint="eastAsia"/></w:rPr><w:t>ACGATTAGGACATGGAGACACAGATGATCGGGGAACCCCAACATTAGTTGAAACATTCAGAGATAGGATTGTTAAAAATATATCATGTGGCTCAAATTTTACTTCCAGCATATGCATTCACAAGTGGGTCTCAGGAGCAGACCAATCAGTTTGCTCTGGTTGCCGGCAAGCATTTGGTTTTACTAGAAAGAGGCATAACTGTTATAATTGTGGGTTGGTGCATTGTCATGCTTGTAGTTCCAAAAAAGCACTGAAA</w:t></w:r><w:r w:rsidRPr="00600740"><w:rPr><w:rFonts w:hAnsi="宋体" w:cs="宋体" w:hint="eastAsia"/></w:rPr><w:t>GCGGCATTAGCTCCAACTCCAGGCAAACCACATCGAGTCTGTGACGCTTGCTATGCAAAACTTAAAGCTTCTGAAGCCGGTACTCATAATATTAACAGGAAAATTACCACTCCTCGTTCTTCAGTAGAGAGCAGAGAAAGAAGGGAAAGAGGAGAGGTTAGGGGTTCAAGAATTTTGCTGTTGCCTACAACAGAACCCATAAAATACCTGGAGATCAGGTCAGCGAAGCATGGAACAAAATATGAGGGCCCTTCTA</w:t></w:r><w:r w:rsidRPr="00600740"><w:rPr><w:rFonts w:hAnsi="宋体" w:cs="宋体" w:hint="eastAsia"/></w:rPr><w:t>TAGTCCGAGCCTCTCAAGTTCCATCACTTTTGCAACTAAAAGATATTGCATTTCCAAGTTCACTAAGTGCTCTTCAAAGTGCATGGAAACCTACATCAATGTCGCAGCCTGGATTTTCCAACTTAAGACCTGCTTCACCATACTCGAGGAGGCCAAGCCCTCCACGTGCTTCAACAGCTGGATTTTCTAGAAGTGTCATTGATAGCCTGAAAAAGACAAATGAAATTATGAAGCAAGACATGTCAAAAATGCAAAA</w:t></w:r><w:r w:rsidRPr="00600740"><w:rPr><w:rFonts w:hAnsi="宋体" w:cs="宋体" w:hint="eastAsia"/></w:rPr><w:t>CCAAATCAAATCTTTCAAGCAAAAGTGTGATTCTCAAGGCACGGAGATTCAAAAGTTACAGAAACAAGCTAAAGAAACTGCTTTATTTGCTACAGCAGAAGCATCCAAGTCTAAAGCGGCCAGGGAACTAGTGAAGTCTATCACAGAACAGTTGAAAGACATTAGAGCTCAGTTGCCTCCTGATGTTCAAGAAAGCGAAACTTTTAAAGCTATGAATGTTCAAATTGAAACTTTTCTAGCCACAAATGAGACACCC</w:t></w:r><w:r w:rsidRPr="00600740"><w:rPr><w:rFonts w:hAnsi="宋体" w:cs="宋体" w:hint="eastAsia"/></w:rPr><w:t>AGAATTTCTTCCCTGGCAGAAAGCTTAATCTCTAGTCAACAGCATGCATCTAAGACACATATGCATGACCAAGCAGATGGCACAGGACTTAATGACTTATCTAGATCATCTGTTTCTAGTAATCTAGAGGTCATACCTCAACATAGCTCCAATCAAGAATCTTCGTCCATGAGAAAAGAAGGAGAAAGTATCGAACAATTTGAACCTGGGGTATATGTAACTTTTATCCAACGTTCTGATGGTGCAAAGATCTTCA</w:t></w:r><w:r w:rsidRPr="00600740"><w:rPr><w:rFonts w:hAnsi="宋体" w:cs="宋体" w:hint="eastAsia"/></w:rPr><w:t>AGCGAGTTAAATTCAGCAAAAGGAGGTTTCAGGCGCAGCAGGCAGAAGAATGGTGGAAAGAAAATAAAGATAGGTTACTCAGGAGGTACAGTCCACAGGCGGCAGCAAATGCGGCTCCAGCTGGATCATCCTCTTCTCCAGCTGAATCACCATCTGCCCGCGCTGCATCACCCTCTGCGCCCGTTGCATCACCCAGAGCTCCAGTTGAACCGTCCTCAACGGCAGCCGAGGAAGCAACGGAGGCAGCACCATCTGA</w:t></w:r><w:r w:rsidRPr="00600740"><w:rPr><w:rFonts w:hAnsi="宋体" w:cs="宋体" w:hint="eastAsia"/></w:rPr><w:t>AACATAGCATTAATGTAGAAACATGGATGGATAAAGGAACTGCATTTTGACTCATGGAGTTAACAATCTGCTAGTTGTAAACAAACAGTACTCTTGTTCAGACAGCTCCATATGCATAAGAGTGATCACCACATAACATTTGCGAGTGGATAGACAGAAATTTTGTCGAGGAAGGTTCTTTTTTTGAGCTATTTTTATTGTGTTGTGATAGTTGTAGTGTAGATGAACTTGTTAGGAACTTGCTATTTTGTAATCT</w:t></w:r><w:r w:rsidRPr="00600740"><w:rPr><w:rFonts w:hAnsi="宋体" w:cs="宋体" w:hint="eastAsia"/></w:rPr><w:t>TTGGCAATCTTCCTATAGTTGTATCTTTTCTTTCTCCAAAATCAGAGTTAACAAGTATGTTTTGATGTTGCCTTCCCATTTTTCTTGTTTTCTGTTGGATTTTTATCATCAAACATGAAAAG</w:t></w:r></w:p><w:p w:rsidR="00000000" w:rsidRPr="00600740" w:rsidRDefault="007434F3" w:rsidP="00600740"><w:pPr><w:pStyle w:val="a3"/><w:rPr><w:rFonts w:hAnsi="宋体" w:cs="宋体" w:hint="eastAsia"/></w:rPr></w:pPr><w:r w:rsidRPr="00600740"><w:rPr><w:rFonts w:hAnsi="宋体" w:cs="宋体" w:hint="eastAsia"/></w:rPr><w:t>&gt;Cluster-26.442</w:t></w:r></w:p><w:p w:rsidR="00000000" w:rsidRPr="00600740" w:rsidRDefault="007434F3" w:rsidP="00600740"><w:pPr><w:pStyle w:val="a3"/><w:rPr><w:rFonts w:hAnsi="宋体" w:cs="宋体" w:hint="eastAsia"/></w:rPr></w:pPr><w:r w:rsidRPr="00600740"><w:rPr><w:rFonts w:hAnsi="宋体" w:cs="宋体" w:hint="eastAsia"/></w:rPr><w:t>GGGGTTGAATGTCTCCGGCACTATTGTATTAGCAAGGTATGGAAAAATTTATAGAGGAGATATTGTGCATAATGCATTTGAGGCCGGTGCTATAGGGGCAGTCATCTATACAGACAG</w:t></w:r><w:r w:rsidRPr="00600740"><w:rPr><w:rFonts w:hAnsi="宋体" w:cs="宋体" w:hint="eastAsia"/></w:rPr><w:t>GAAAGACTATGGCGGTGGAGACAGTGGAGAAGGATGGTTTCCATACGCGAAGTGGATGCCACCAAGTGGAGTTCAGGTAGGATCTGTTTATGATGGTGCTGGTGATCCTACCACGCCTGGATGGGCAAGTATCCAGGGTTGCGAGAGGTTATCAGATAATGAAGTAGAAAAGGGAGGATATGTTCCATTGATACCTTCATTGCCAATATCAGCAACTGATGGTGAAACAATTATGAGATCAATCAGTGGACAAATA</w:t></w:r><w:r w:rsidRPr="00600740"><w:rPr><w:rFonts w:hAnsi="宋体" w:cs="宋体" w:hint="eastAsia"/></w:rPr><w:t>GCAAATGAGGACTGGCAAGGAAGCGAAGATGGTCCAGTTTACAGGGTTGGACCAGGGCCAGGGGTTTTAAACCTCAGTTATACTGTAAGTATTCAACAACCTAGTTTCAGTATAGAATATATCTCATGCATCATACAATTGAAACACTT</w:t></w:r></w:p><w:p w:rsidR="00000000" w:rsidRPr="00600740" w:rsidRDefault="007434F3" w:rsidP="00600740"><w:pPr><w:pStyle w:val="a3"/><w:rPr><w:rFonts w:hAnsi="宋体" w:cs="宋体" w:hint="eastAsia"/></w:rPr></w:pPr><w:r w:rsidRPr="00600740"><w:rPr><w:rFonts w:hAnsi="宋体" w:cs="宋体" w:hint="eastAsia"/></w:rPr><w:t>&gt;Cluster-26.464</w:t></w:r></w:p><w:p w:rsidR="00000000" w:rsidRPr="00600740" w:rsidRDefault="007434F3" w:rsidP="00600740"><w:pPr><w:pStyle w:val="a3"/><w:rPr><w:rFonts w:hAnsi="宋体" w:cs="宋体" w:hint="eastAsia"/></w:rPr></w:pPr><w:r w:rsidRPr="00600740"><w:rPr><w:rFonts w:hAnsi="宋体" w:cs="宋体" w:hint="eastAsia"/></w:rPr><w:t>GTTAGGAAAAACAACTAATCAGACGAGTTTCATAAATAAAATCAGAGTTAACCTAATATTTTTATTGTTAAAATAGCTTTATTTCGAAAT</w:t></w:r><w:r w:rsidRPr="00600740"><w:rPr><w:rFonts w:hAnsi="宋体" w:cs="宋体" w:hint="eastAsia"/></w:rPr><w:t>AAAATAAATTATATATCAGGCAAATTTCACGAATAAAATATCTGAAATAGCTTTATCTCCGATTAATTGCGTTTGCTTAATAAAGCTAAAAATTACATATACTATATTTTAAGCATAAAGCACCTGACAATTTGAAGGGGAAAAGTCATTAAAAGCCTTCGGTGCAGCCACTACTTCCCATTTCACACAAAACTCACCGTTTTTGTCCTCGTATATTCTTCCTATTGCCACATTCAGCCCACTTGACACCACGTAT</w:t></w:r><w:r w:rsidRPr="00600740"><w:rPr><w:rFonts w:hAnsi="宋体" w:cs="宋体" w:hint="eastAsia"/></w:rPr><w:t>ACTTTCCCTTCTGCTCCACTCACAGCGAAAGGCCTCTGCATTGCCTGCCGGGGGAACTTGTCCCCTCCCACATACCGCCACGTGTCAAGATCTGGAAGGTAGACCTTCATTGGACAGTCACCGTGTTCTGATATCACGAACAACCTGTCACTCAGAACTAAGCTTAATCCCGTCCACCCTTCTCTGATTCCGTCTCTCAGTTCTTGCCACGTGTCCTTTTCTGGATCGTAGATCCCACCTCTTGGTGAAAACATGA</w:t></w:r><w:r w:rsidRPr="00600740"><w:rPr><w:rFonts w:hAnsi="宋体" w:cs="宋体" w:hint="eastAsia"/></w:rPr><w:t>AAGGCCACGTCCACCCCTCTGTAACATACATTCTGTTACCGACCACAGCCGAATCGTACCGACACAACCCTGTACGCATTTTAGCAACTGGTGTCCACGTGTCAGTTTCAGGGTCATAACATTCTGCGGCTGTGATTGAATCACTAATGCCGGAACCACTTCCGCCAACGACAATGATCTTGCCATTATTAACATTCCCCACAGCGAAGAATGATCGTGGGGTCAGCATGGGAGACGCTATAGACCACTGATTAGT</w:t></w:r><w:r w:rsidRPr="00600740"><w:rPr><w:rFonts w:hAnsi="宋体" w:cs="宋体" w:hint="eastAsia"/></w:rPr><w:t>CGATGAACGGTAGATATACGTCGTATTCATGGAAGTTTGTGTGTCGGATCTCATTCCACCAAAAACATAGAGTTCCCCTTGACGTGGCATGGAGGTGCATGCAAAACCCGGTGGGCATACAGCCTTTGGACAAGGCATAGGAGGTAAGAGAAACCAACGGCGAGATCGAGGGTCAAGTGCTTGCCATTGAATCCTGGCCGTTGATTTGCGAAACGCAAAAACAAAAAGGTAAGGCAAAGAGAGGGAAAGAGATTTC</w:t></w:r><w:r w:rsidRPr="00600740"><w:rPr><w:rFonts w:hAnsi="宋体" w:cs="宋体" w:hint="eastAsia"/></w:rPr><w:t>TTGGAGAGAACAAAATTGGGGTCATTAATGGCTCTATTCCATGAAGAAGAAACAGAACGAACCAAAGCTTGGTATGGATATGGAAGATGAAGAAGACAAAGCTCGCCGATCTCATCAGGCAATCCAGGAATCAACGGCTCTGATACAATCATAGTTTGTTCATGATTGTCAGTTTCTTTTGTCGAAGAGGATCTTAGAGTTGCCATTTCTCGAATCTCTGCTCTCCAAATATCAACATATACACAATGGATATAAA</w:t></w:r><w:r w:rsidRPr="00600740"><w:rPr><w:rFonts w:hAnsi="宋体" w:cs="宋体" w:hint="eastAsia"/></w:rPr><w:t>TGGACAGGCATGTTTTCTAGAAGGCGGAATATAAGGAGGGGAATTGTGCAAATTCCGGCAATTCCGAGAAGAGGAAAGACTTTGTTCTGATTTGGACAAAGCAGAAAAAGCTAAAAAATTGAGTAAAATAAGGTGATCGGTGACCGGAATCTGATCGTAAGTAGGAGCACAGGGATAACTGGGAAATGGTGAATTGAAGTAGATTGATATGGCTAGGAAGGTGTTGGAGTTAGGTGGACAATTTGCAACTGCCCAA</w:t></w:r><w:r w:rsidRPr="00600740"><w:rPr><w:rFonts w:hAnsi="宋体" w:cs="宋体" w:hint="eastAsia"/></w:rPr><w:t>TGAGATTAGTGTTGTTTGGGTATAATAATTGGAGTGAGGCCCCACTTAAGTGGCTGTTTTCGGATGGCATCTCTTTTTTGATCGATAAATGAAGGTGCAATCGGGCAACTTTGTAAAAGATAGCCACTTTTTACATATAAGGAAGTATTTATACGAGGAAGTATTTATACGAGGAAGTATTTATACGAGGAAGT</w:t></w:r></w:p><w:p w:rsidR="00000000" w:rsidRPr="00600740" w:rsidRDefault="007434F3" w:rsidP="00600740"><w:pPr><w:pStyle w:val="a3"/><w:rPr><w:rFonts w:hAnsi="宋体" w:cs="宋体" w:hint="eastAsia"/></w:rPr></w:pPr><w:r w:rsidRPr="00600740"><w:rPr><w:rFonts w:hAnsi="宋体" w:cs="宋体" w:hint="eastAsia"/></w:rPr><w:t>&gt;Cluster-26.499</w:t></w:r></w:p><w:p w:rsidR="00000000" w:rsidRPr="00600740" w:rsidRDefault="007434F3" w:rsidP="00600740"><w:pPr><w:pStyle w:val="a3"/><w:rPr><w:rFonts w:hAnsi="宋体" w:cs="宋体" w:hint="eastAsia"/></w:rPr></w:pPr><w:r w:rsidRPr="00600740"><w:rPr><w:rFonts w:hAnsi="宋体" w:cs="宋体" w:hint="eastAsia"/></w:rPr><w:t>TAAAGAACCAAAAAAAGACATAGCAAGTAAAAATTGTGTATACAA</w:t></w:r><w:r w:rsidRPr="00600740"><w:rPr><w:rFonts w:hAnsi="宋体" w:cs="宋体" w:hint="eastAsia"/></w:rPr><w:t>TAATATTTGTGTATGTGTTTCTATATATATATAAAGCTAATTCTTCCTTTTCTTAAACTTGAACCATGAAAAGCATGTTGCCTACCAACCAAAGTCCATCCTCAATAAATACTTAGGCATTTGGTTTATTACAGTTAATTCATTTAAATTGCAGGTTTTCTTGATTCATCACCCACAAATATAAACTCTCCATTTTCATCAAGTTTTGGGTAGTTTATGTCTTGGAATATGGAAAACAGACAAGAAGATGAAATTG</w:t></w:r><w:r w:rsidRPr="00600740"><w:rPr><w:rFonts w:hAnsi="宋体" w:cs="宋体" w:hint="eastAsia"/></w:rPr><w:t>AAGACATGTCACTGTCTCCTCCAACAATGGGGTCTATGCATATTGCAGGGAGCACTGGCTTTGGTCACAACATAGAGTTTATGTCTCAAGCATACCTTAGAAATAGGTATTCAGAGATTGATATAGGAGATGACAGCTTGAATATGGTTATAGATGCCCCTCTTCCCATATTTCTCAAGTTTGAAGATGTGGTATATAAAGCGAGGAACAGCCAAGCTTTCTCTGCAAATCCTGTGAAGGCAGTAGTGTCGAAGGT</w:t></w:r><w:r w:rsidRPr="00600740"><w:rPr><w:rFonts w:hAnsi="宋体" w:cs="宋体" w:hint="eastAsia"/></w:rPr><w:t>ATCTTCACAGCTGAGCTTGGAGCAAGATAACTACAAGAAAATTTTGAAAGGTATAACAGGAAGCATTGGTCCTGGTGAAATCCTTGCTCTAATGGGTCCTTCTGGTAGTGGTAAAACAACCCTGCTGAAAATAATTGGAGGACGATTGACAGATAATGTTGAAGGAAGGATAACTTACAATGAAATTCCTTATAATGCATCTGTTAAGAGAAGGATTGGATTTGTGACACAAGATGATGTGCTATTCCCACAACTT</w:t></w:r><w:r w:rsidRPr="00600740"><w:rPr><w:rFonts w:hAnsi="宋体" w:cs="宋体" w:hint="eastAsia"/></w:rPr><w:t>ACAGTGGAAGAAACTTTAGTCTATTCTGCATTTTTAAGACTTCCTGGAAACATGAGCCCACAACAGAAATATGCTAGAGTAGAGATCATTATAAAGGAGCTAGGCCTTGAAAGATGTCGACAGACGAGAGTTGGAGGAGGATTCATTAAGGGAATATCAGGAGGAGAAAGGAAAAGAACTAGCATTGGCTATGAAATTCTCGTTGATCCTTCATTATTATTGCTTGATGAACCAACTTCAGGTTTAGATTCAACTT</w:t></w:r><w:r w:rsidRPr="00600740"><w:rPr><w:rFonts w:hAnsi="宋体" w:cs="宋体" w:hint="eastAsia"/></w:rPr><w:t>CAGCAAATAGACTCCTTGAGGTTCTTCAAGGACTAGCTAAGGGAGGAAGGACAATAATTACGACAATCCATCAGCCTTCGAGTAGAATGTTCCACATGTTTGACAAGCTTCTGCTAATATCAGAAGGCTATCCTGTTTATTATGGGAAAGCAAGAGATTGTATGGATTATTTTTCTTCTTTAAGATTTATCCCAGAAATTGCCATGAACCCTGCAGAATTCTTGCTCGATTTAGCAACCGGACAAGTAAATGATGT</w:t></w:r><w:r w:rsidRPr="00600740"><w:rPr><w:rFonts w:hAnsi="宋体" w:cs="宋体" w:hint="eastAsia"/></w:rPr><w:t>AAGTGTGCCTCATGATTTATCAGCATCTCCTGGAGCTCCTGATTCTGATAAAGCAGTAATCAAAGTGAGAAAATTATAACTCATGAACTCTTTTTTTAACAAAACATTGCATATATATCTTCCTGTCTCTTTCATATTTCTTTACGTATTGTATTATTAGTACCTTCAACTCAAATACAAAACTCAGCTGGAGCCAAGAGAGAAAGAAGAGAATCATCGGTGCTCAAAGGCGCCTGAACATCTGCAATCTGCAATC</w:t></w:r><w:r w:rsidRPr="00600740"><w:rPr><w:rFonts w:hAnsi="宋体" w:cs="宋体" w:hint="eastAsia"/></w:rPr><w:t>CAAGTCAAGAAAGATTGGACATTAAGTTGGCAAGCACAGTTTATGATATTACTAAAAAGAACATATAAAGAGAGGTGTAGAGATTATTTTGATAAGCTAAGATTAGCTCAAGCTCTTGGTGTTGCAGTCTTGCTAGGCCTTATTTGGTGGAAATCCCAAACACGAACTGAGGCTCAACTTAGAGACCAAGTTGGTTTAATATTCTACATTTGCATTTTCTGGACATCATCATCGATCTTCGGAGCAGTATATGTTT</w:t></w:r><w:r w:rsidRPr="00600740"><w:rPr><w:rFonts w:hAnsi="宋体" w:cs="宋体" w:hint="eastAsia"/></w:rPr><w:t>TTCCATTTGAGAAGATTTATTTGGTGAAGGAAAGAAAAGCAGACATGTATAGATTAAGTGTGTACTATGTTTGTAGCACTATCTGTGACATGATGGCTCATGTACTCTATCCTGCAATTTTCATGGTCATACTGTATTTCATGGCTGGGTTTAAGAGGACAGTTCCTTGCTTCTTCTTCACATTGTTTACTATTCAATTGATAGCAATTACAAGCCAGGGCGCAGGAGAGCTATTTGGAGCTGCAAGTTTGAGCAT</w:t></w:r><w:r w:rsidRPr="00600740"><w:rPr><w:rFonts w:hAnsi="宋体" w:cs="宋体" w:hint="eastAsia"/></w:rPr><w:t>AAAAAGAGCTGGGATGTGTGCTTCTTTGTTTTTAATGTTGTTTCTTCTCACTGGAGGTTACTATGTTCAGCACATACCAAAATTTATGCAATGGTTGAAGTACATTTCTTTCATATACTATGGGTTTAGGCTTCTATTGAAAGTGCAATATGATGGTGATGAATTATTTGAGTGTGGAAGCAAAGAAGGATGTAGACCTCTACAGAGTTCACCTTCTTTTGATACAGTGAACTTGAAAGGTGGACTCCAAGAAGTT</w:t></w:r><w:r w:rsidRPr="00600740"><w:rPr><w:rFonts w:hAnsi="宋体" w:cs="宋体" w:hint="eastAsia"/></w:rPr><w:t>TGGGTGCTATTAGCCATGGCTCTAGGATTCAGAATCATTGCATATTTTTGCCTTGGCAGGAGGATTAAAATATGCCATCTTTGAGTATATATGGTCCTTGCAGTGTTTAAGCCCAACGTAGTCGGAGTGAATTTTCGGATATCAGTGGTTATAAACCAAAAAAAGTATACCATCTTTGAGTGTATATATACTTATTAAATAAAGGGAGGGATCCTAGATCCATTAATTTATTAAAGAATTCTTTTTTTTAAACGAA</w:t></w:r></w:p><w:p w:rsidR="00000000" w:rsidRPr="00600740" w:rsidRDefault="007434F3" w:rsidP="00600740"><w:pPr><w:pStyle w:val="a3"/><w:rPr><w:rFonts w:hAnsi="宋体" w:cs="宋体" w:hint="eastAsia"/></w:rPr></w:pPr><w:r w:rsidRPr="00600740"><w:rPr><w:rFonts w:hAnsi="宋体" w:cs="宋体" w:hint="eastAsia"/></w:rPr><w:t>&gt;Cluster-26.502</w:t></w:r></w:p><w:p w:rsidR="00000000" w:rsidRPr="00600740" w:rsidRDefault="007434F3" w:rsidP="00600740"><w:pPr><w:pStyle w:val="a3"/><w:rPr><w:rFonts w:hAnsi="宋体" w:cs="宋体" w:hint="eastAsia"/></w:rPr></w:pPr><w:r w:rsidRPr="00600740"><w:rPr><w:rFonts w:hAnsi="宋体" w:cs="宋体" w:hint="eastAsia"/></w:rPr><w:t>CCGGGTCGAACATCCAATTCGGTTCAAGTTCAATATACGCTCCCATCAAAACAGTCAATCGCCGCGCTTAAACCCTGAAAACATTTTGTCTCTGCAGATGTTCTCTTTCTCTTTCTCTTCTTCTGCGTCTCTCTGTGATCTTCATCTACATTCAAAGGGATTGCCATTCAGTTAACAACTTCAATTTATATAGAAAAGAAACGATCTTTTTTGACATAGCTATTGAAGTATAACAGTAA</w:t></w:r><w:r w:rsidRPr="00600740"><w:rPr><w:rFonts w:hAnsi="宋体" w:cs="宋体" w:hint="eastAsia"/></w:rPr><w:t>ATAACAAAGCGAAATGCTCGAAGCTGCATATAGAAACAGCTCAATAGAGTGGAACCCATCTCCAGTTATAGCCTTAGCCACCAGCATAGACGAGTCTCAAGTTGCTGCGGCTCGTGATGACGGCTCGCTTGAGATATGGCTTGTTTCTCCTGGTTCCGTTGGTTGGCACTGTCAGCTGACTATACATGGGGACTCTAATTCAAGAGTTTCTTCACTTGCCTGGTGTCTTGTTGGTTCCAAAGGGTTGGCCAGTGGA</w:t></w:r><w:r w:rsidRPr="00600740"><w:rPr><w:rFonts w:hAnsi="宋体" w:cs="宋体" w:hint="eastAsia"/></w:rPr><w:t>AGGTTGTTTTCGTCAAGTATTGATGGTTCAGTTTCTGAGTGGGATCTTTTTAACTTGAAGCAGAAGACTGTCCTCGAGTCGATTGGGGTGTCAATTTGGCAGATGGCTGTGGCACCGTCTAGTAATATGCCAATTCAAAAGGATCTTGATACCAAAAAAACTTAGAAATGGGTTTTTAAATGATAAGCAGAATGAGATTGATGATTCTCAATCCAGTGAAAGTGAAGATGATTCAGACTCGGATGAACTTCATGAG</w:t></w:r><w:r w:rsidRPr="00600740"><w:rPr><w:rFonts w:hAnsi="宋体" w:cs="宋体" w:hint="eastAsia"/></w:rPr><w:t>CAACCTGTTGTTGCAGATCCACATGTAGCAATTGCTTGCGATGATGGTTGTGTGCGGATATATACTATTTCTGACGTAGATGAGTTAATATACAATAAAACGTTGCCCAGGGTCAGTGGGCGCATTTTAAGTGTTACATGGAGTTCTGATTCAAGTAAGATATATTCTGGGAGTAGTGATGGATTTATAAGGTGCTGGGATGCTAAAGTGGGTTATGAGATTTATCGGATTACAGTTGGGCTTGGTGGCTTGGGTA</w:t></w:r><w:r w:rsidRPr="00600740"><w:rPr><w:rFonts w:hAnsi="宋体" w:cs="宋体" w:hint="eastAsia"/></w:rPr><w:t>GCGGACCTGAACTGTGTGTATGGTCTTTACTTGCCCTGAGATGCGGGGAGGGCAGTGGGCGCATTTTAAGTGTTA</w:t></w:r></w:p><w:p w:rsidR="00000000" w:rsidRPr="00600740" w:rsidRDefault="007434F3" w:rsidP="00600740"><w:pPr><w:pStyle w:val="a3"/><w:rPr><w:rFonts w:hAnsi="宋体" w:cs="宋体" w:hint="eastAsia"/></w:rPr></w:pPr><w:r w:rsidRPr="00600740"><w:rPr><w:rFonts w:hAnsi="宋体" w:cs="宋体" w:hint="eastAsia"/></w:rPr><w:t>&gt;Cluster-26.511</w:t></w:r></w:p><w:p w:rsidR="00000000" w:rsidRPr="00600740" w:rsidRDefault="007434F3" w:rsidP="00600740"><w:pPr><w:pStyle w:val="a3"/><w:rPr><w:rFonts w:hAnsi="宋体" w:cs="宋体" w:hint="eastAsia"/></w:rPr></w:pPr><w:r w:rsidRPr="00600740"><w:rPr><w:rFonts w:hAnsi="宋体" w:cs="宋体" w:hint="eastAsia"/></w:rPr><w:t>TTCTGTCATCTCAAGGGGCAACACCATTCTAGTGTTATAGGCTCCGAGATGAGAATGAACCTAGGTCAATACAATACATGTTTGTTAACATAGTAGGTTTTGTCTGGTAGGATACTGTGGAAACAAGAATTTAACAGGAACAGTCATCAAATGCAATGACATTT</w:t></w:r><w:r w:rsidRPr="00600740"><w:rPr><w:rFonts w:hAnsi="宋体" w:cs="宋体" w:hint="eastAsia"/></w:rPr><w:t>TATTCTACTATGTAGTTGGAAATAAAATCAATGTATTATATAATGTTTATAATTAGAGTTTATCTAGCTCTGATGGTACGGTGAAAGTAAAAATGATTAATAATTAATCATGATTATATAAATTTTTGTGTAATGAGAATTATATCCAAAAAATAAAGTAATATTACATTATGAATATCTTTATGCAACCAAACAAATAATAGATATGCACTAAACAGCCACAGATCATAACCCAAATATGCAAGAAAACACCATT</w:t></w:r><w:r w:rsidRPr="00600740"><w:rPr><w:rFonts w:hAnsi="宋体" w:cs="宋体" w:hint="eastAsia"/></w:rPr><w:t>GGCTTGAATATCTAACCCACTATTCTAGAAACATCAGAAGCCACTATATGTACAAGGAAATAAATGTATGAGAGTACATCGTGCTGTGTGCAAGTGGAGAGAGAAAGACAAAGGACAAACAAGAAGATTCACATTACTGACTTCCAAACTTCAAATTAAATTATTCATGATACAGAGAAATATTATAAAGCTTCATTCAGCCAATGAACAAGCTTGAGAGATTCCAGCACCTTCTGCAAGTCGAGCTACAACACAC</w:t></w:r><w:r w:rsidRPr="00600740"><w:rPr><w:rFonts w:hAnsi="宋体" w:cs="宋体" w:hint="eastAsia"/></w:rPr><w:t>TTTGGTGATCCAAACTTCAAAAAAGCAAATAGAAAACCTACACAGATGGGTTATCCCAGTGTAGTATAAGAAGCTTCCCACATCACAAGCTCTGAATGTGCATCAGACAGATGAAATCAGAGTCAAATTACAGAAACACTTATCCTAGCACTCACCCTCTCAAAAGCTTCAGTGGAAACAGCATTGCACTACACTATTACATGGATTTAACCAGTGACCTCCAATCCACAAAAAGCAACCTTACTGTTGCTTTCTG</w:t></w:r><w:r w:rsidRPr="00600740"><w:rPr><w:rFonts w:hAnsi="宋体" w:cs="宋体" w:hint="eastAsia"/></w:rPr><w:t>TTTGTAAAAAGATTATGGTGACAAGACACATAATATTATTAGCATATGTTGCAGCCAACACATCTAATTTAAAGTTTCGAAAAAGATGCCAAAACTAGTTCTGCAGCTCCTAATCTGCTAGTAATCTTTTGTTCAGCTTAGATGCTATATCTGTTATTTTATGCGAGTCTCTTCTCCATTACAAACTTCAATAGAAAATTACAAAGTACAAGTCAACCATCTTTCTTTTCTACCTTTGCACCCTCTATTAGGAAAC</w:t></w:r><w:r w:rsidRPr="00600740"><w:rPr><w:rFonts w:hAnsi="宋体" w:cs="宋体" w:hint="eastAsia"/></w:rPr><w:t>GCATTCTTATTGACCTACATGACATAATGAATTCAAAATCCAAGTGAAACAACACTTACATTAACTGAGAAATTGAAACTAATTGGGCATCTGAACCCATATCAGACCAAGCAGGAAGCGATTTTTATATAAATTCAAATTTGCTCCTAGTTGCATTCCAGAGCCTGAGGTCCATGAACAGGTAAAGTTTCCTGGCATAATGGATTACGGATCTGAAAATGGATATGAGACACATGCCAGAGATAAAAAAAAAAAA</w:t></w:r><w:r w:rsidRPr="00600740"><w:rPr><w:rFonts w:hAnsi="宋体" w:cs="宋体" w:hint="eastAsia"/></w:rPr><w:t>AAATTCAATTTCAACTTTGACGCTGCTACAGAGAAATTGCGGTAAAGCTCAATAAAGAAGGCTACATACCAAAGAAAATACTATTTTAAATTTATATATATAAAACCAAATCAAATGCAGAAGAATAGCTATGGAACGAAATGGAAATGAGTTAATGCACAAGTGAAAGACAGGAGAAGAGTGAAGTACAAATGAGTAGTATCCATCAAGATCTGGTTGGGTAGGTGGCGCAAGGCATTCAACCATTGTTGG</w:t></w:r></w:p><w:p w:rsidR="00000000" w:rsidRPr="00600740" w:rsidRDefault="007434F3" w:rsidP="00600740"><w:pPr><w:pStyle w:val="a3"/><w:rPr><w:rFonts w:hAnsi="宋体" w:cs="宋体" w:hint="eastAsia"/></w:rPr></w:pPr><w:r w:rsidRPr="00600740"><w:rPr><w:rFonts w:hAnsi="宋体" w:cs="宋体" w:hint="eastAsia"/></w:rPr><w:t>&gt;Cl</w:t></w:r><w:r w:rsidRPr="00600740"><w:rPr><w:rFonts w:hAnsi="宋体" w:cs="宋体" w:hint="eastAsia"/></w:rPr><w:t>uster-26.528</w:t></w:r></w:p><w:p w:rsidR="00000000" w:rsidRPr="00600740" w:rsidRDefault="007434F3" w:rsidP="00600740"><w:pPr><w:pStyle w:val="a3"/><w:rPr><w:rFonts w:hAnsi="宋体" w:cs="宋体" w:hint="eastAsia"/></w:rPr></w:pPr><w:r w:rsidRPr="00600740"><w:rPr><w:rFonts w:hAnsi="宋体" w:cs="宋体" w:hint="eastAsia"/></w:rPr><w:t>ATTGTCTTATACTAATAACGGTGCATATTCATCCATTGTCAAGGTCATACGCTTCACTTCACTGGCCAATATTTTACCATATTAAATCCTCTGCTGCTCTGCTGTGTTATATCATATGGGACCAGACATATCTTTTTTCTTCTGTACTTGATTGTGGCCCCTTCATATCCCCCATGACAATCAACAAACCAACAAACAAGGTATCATGGGCAATGAGAAATTCCTGATCTCTCTCTTGACCAG</w:t></w:r><w:r w:rsidRPr="00600740"><w:rPr><w:rFonts w:hAnsi="宋体" w:cs="宋体" w:hint="eastAsia"/></w:rPr><w:t>CCTGGTTTAAATTTTATTTAATTATTAATAAAATAATAAAATACCCCTTGCCTACACCATTCTAGTTCTAGATCCCTCTCCACTCTTTATATCATTATATTCATATTCTTTCTTCTTCTTTGAGCAATTCATAAGGTGAGTTTTCCCCATATTATGCGTTCACAGACAAACTTCGAGTAAGTTTGTTTGTTTCGGGTGGGTCAAATACTACATTGAAACTTTGAAGTTTCGAACTTTCCTATTAGAATCATGATTA</w:t></w:r><w:r w:rsidRPr="00600740"><w:rPr><w:rFonts w:hAnsi="宋体" w:cs="宋体" w:hint="eastAsia"/></w:rPr><w:t>GTTCATCAACTCCTACTAAAAACCCAATTATAACAATTATTCCTAAAAATCTGAAATTGTCTTTACGGCCTCAGAATTTATCTCGCCTCCATTTGAGATCAATTCAATGCTCTTTTCAAAATCAAAATCCCAATACTTTGAAGAGGCCTGCAAATCCAAAAACGCATCTTTTTGGAGTCATAACCCCAGGTCCTGTTTTTACCCAGAAAGGCAATACAAGGAGGGGTAATGAGGAAAACAGAGGTTTTGCCCAAGT</w:t></w:r><w:r w:rsidRPr="00600740"><w:rPr><w:rFonts w:hAnsi="宋体" w:cs="宋体" w:hint="eastAsia"/></w:rPr><w:t>GGGTAGTCAACAGATGGCAGTATTATGTGGGTTTGGGTATTGGGTGCAGGGTTTCAGGTGCTTTCCATGGTTGGCTCTCAACTTTCACATGGCCAACAATCTAAACCTGCAACCATTAACATTGCAGCTCGTCCAGCACTGTGGTAACCTTCCCATGGTGGCCAAGCCTCTCTATGGAATCCTCTCTGATGCTATTTATATTGGTGGTGCTCATAGAATACCTTATATTCTCATTGGAGTCTTGTTGCAGATCCTA</w:t></w:r><w:r w:rsidRPr="00600740"><w:rPr><w:rFonts w:hAnsi="宋体" w:cs="宋体" w:hint="eastAsia"/></w:rPr><w:t>TCTTGGGGGCCATTGGCGTTCATCCCACTTGCCCGTGAAGCTCTTCCTATCCTTTTGGCATGCATTCTTCTTGGAAATCTCGGTGCATCAGTTGCAGAAGTTGCAAAGGATGCTCTTGTTGCAGAGTATGGCCAGAAACATAAAATTAGAGGCCTCCAGTCCTATTCATTCATGGCTTTAGCTGTTGGTGGAATCCTAGGAAACTTGCTTGGCGGTTACTTCTTAATGAAAGCACCACCCAAGAACGTCTTTCTCA</w:t></w:r><w:r w:rsidRPr="00600740"><w:rPr><w:rFonts w:hAnsi="宋体" w:cs="宋体" w:hint="eastAsia"/></w:rPr><w:t>TATTTTCCTATCTATTATCTATTCAATTTGCAATTTCATTAACAGCTAGGGAGGTGTCGCTTGGTTTATCACGAACATCAGATCAAAAACTTGCTAAGGAATCAATCTGGGAAAATATCACAAAAAAGCTAAGTGATCTTAAAATGGCATTAGGTGAAGACATTATTTCTCGCCCTCTTACCTGGATTGTAGCTTCCATTGCTGCAGTCCCAGTTCTATCAGGTTCTATCTTTTGCTATCAAACACAATGCCTAAA</w:t></w:r><w:r w:rsidRPr="00600740"><w:rPr><w:rFonts w:hAnsi="宋体" w:cs="宋体" w:hint="eastAsia"/></w:rPr><w:t>TTTAGATCCTTCAATTATTGGAATGTCAAAGGTAATTGGGCAGTTGATGCTTCTTTCATTGACTGTACTCTATGACCGATACTGGAAAGGAGTGCCCATGAGGAAATTGATAGCTTCAACCCAGGTTCTATACGCTTCTTCTCTTCTTCTTGATGTTGTGCTAGTGAGACAGATAAATCTTAGAGTGGGAATTCCCAATGATGTATTTGTTTGTTGTTTTTCGGGCTTAGCTGAAACCCTTGCACAATTTAAGCTT</w:t></w:r><w:r w:rsidRPr="00600740"><w:rPr><w:rFonts w:hAnsi="宋体" w:cs="宋体" w:hint="eastAsia"/></w:rPr><w:t>CTTCCCTTTTCAGTGCTATTAGCAAGTTTATGTCCAAAGGGTTGTGAAGGGTCTCTTACTTCTTTCTTGGCATCAACATTGTGTTTATCATCAATTGTCAGTGGGTTTTTGGGTGTTGGCTTAGCTTCCCTGATGGGGATAACAGCTGGTGATTACTCACGCCTGCCTGTGGGAATTTTGATACAGTTCATTTTAGCATTACTGCCTTTGGGATGGATTCATTATGTACCTTCCCAATCCACGGTTGAGAAGAATA</w:t></w:r><w:r w:rsidRPr="00600740"><w:rPr><w:rFonts w:hAnsi="宋体" w:cs="宋体" w:hint="eastAsia"/></w:rPr><w:t>GAAAGAGAGGTATCAGCAAAAGAAGTAGAAAAGTTAGGAGGATTGGAAGAGTTGTGTTAGGCTCCATTTATTTTTATCGGAGAGAGAGAGAATCTGAGGCACAGGGATAATTATACTTGGTGTAATATTAGCTTTCTTTTTATCATAAAGAGGAGAGAAAATTTGAAACAGTTGGATTATTCAAGTCTCTTGCTGATGGATCAATCAGCCATCTGAGAAGGTGAGGTGGTATCAGTTCGTAACGGCCAGTCAGCCA</w:t></w:r><w:r w:rsidRPr="00600740"><w:rPr><w:rFonts w:hAnsi="宋体" w:cs="宋体" w:hint="eastAsia"/></w:rPr><w:t>CAACTCTGCAAAAGGCAATCAATTTATTCAACTGCACATTGCCCTTCTGATGTATATTAATCAGATCTGTGCTCCGTTAGGGTGTTGCTGTTGGGTGTCAAGACCAGCTTTTAATTCTGCATGTTAAATTACCGATTAGGCAGCTTAAAGGATGGTAATTAAGCAGGAGGCAATCCAAATGAATTGTACAATCTCAATGCACCTTATGTTGAACTCGCCTGGTGGAACTCTGTTTCTGGCCTTCTGATATGTAACT</w:t></w:r><w:r w:rsidRPr="00600740"><w:rPr><w:rFonts w:hAnsi="宋体" w:cs="宋体" w:hint="eastAsia"/></w:rPr><w:t>GTAATGAACTTGTAACAGGGCATCCACATTCCCTTACTAGGAAACTGTTGCAAGTTTGAAATTTTTTTTTTTTTCTCGTAAATCCAAAACAGAAAAGCAGAACGGACTTCTGCTTTCAATTTTTCTATTTAAGATTTGGAGCTCGTATTACAGTCTCAAGCTATGTCTATGCTTGTTAAGTGATCATTTTTGTCATTTTTATTGAGTGAAGTGCCTTTAAGAGTCTGATTATTTCTTTTG</w:t></w:r></w:p><w:p w:rsidR="00000000" w:rsidRPr="00600740" w:rsidRDefault="007434F3" w:rsidP="00600740"><w:pPr><w:pStyle w:val="a3"/><w:rPr><w:rFonts w:hAnsi="宋体" w:cs="宋体" w:hint="eastAsia"/></w:rPr></w:pPr><w:r w:rsidRPr="00600740"><w:rPr><w:rFonts w:hAnsi="宋体" w:cs="宋体" w:hint="eastAsia"/></w:rPr><w:t>&gt;Cluster-26.533</w:t></w:r></w:p><w:p w:rsidR="00000000" w:rsidRPr="00600740" w:rsidRDefault="007434F3" w:rsidP="00600740"><w:pPr><w:pStyle w:val="a3"/><w:rPr><w:rFonts w:hAnsi="宋体" w:cs="宋体" w:hint="eastAsia"/></w:rPr></w:pPr><w:r w:rsidRPr="00600740"><w:rPr><w:rFonts w:hAnsi="宋体" w:cs="宋体" w:hint="eastAsia"/></w:rPr><w:t>GAACTGTGTGAAAATAAAATTGAGATTATAATTTTGAGACAATTAAAGTAAGACTATAATTTTGAGACGATTGAAGTATGATTTTGAGACAGTACTAGTAACAAATAATTACCGTTTTTAGATGGTAATTAACTATCCACATTTTCTCGTGAGATAATGAACTTCTTGCAGGAAAAAATGAATCGTCCTCCACATGGACCCCACGACTGTCCTTTTCCCTATCCTTCCGCCATCCTTCCTCTTTCTTTTATCGTC</w:t></w:r><w:r w:rsidRPr="00600740"><w:rPr><w:rFonts w:hAnsi="宋体" w:cs="宋体" w:hint="eastAsia"/></w:rPr><w:t>CACGTGCTTTCCTTTCCACTTCTATTATCATTATCACTTTTTGGGTGGGCTTCTATTATTAATTTTTTATTAATAATATACACATTATATATATAATCAATTTCTCAATACTTCATTTTAGTACCTCATCTTTCCACTCACTCACGCTTCCTTCCTCCCTTCTATGGCTGTAGTTCGTGAACGCCGCCAGCTCAACCTCCGCCTCCCTCTTCCCGAACCCTCCGAGCGCCGCCCTCGCTTCCCCTTACCACTCCCT</w:t></w:r><w:r w:rsidRPr="00600740"><w:rPr><w:rFonts w:hAnsi="宋体" w:cs="宋体" w:hint="eastAsia"/></w:rPr><w:t>CCCAACGCAACCACCGTCGCTACCAACAACACCGGTGCAATTAATATCTCTTGCAACGATCTTGAAAAGCTTCAAGTTCTTGGCCATGGAAACGGCGGTACAGTCTATAAAGTGCGTCATAAACGCACTTCCGAAATTTATGCCTTAAAAGTGGTCCACGCTGACACCGATGACGCCATCGTACGCCGCCAAGTCTTCCGAGAAATGGAAATCCTTCGGCATACAGATTCTCCTTATATAGTTCACTGCCATGGGA</w:t></w:r><w:r w:rsidRPr="00600740"><w:rPr><w:rFonts w:hAnsi="宋体" w:cs="宋体" w:hint="eastAsia"/></w:rPr><w:t>TTTACGAAAAGCCGTCTGGTGATATAGGGATTTTAATGGAGTATATGGATTTAGGTACTTTAGATACCCTTGTACAGAAAGAAGGTACTTTTTCAGAAGCTAAACTTGCCCATGTAGCTCACCAAGTTCTTAATGGTCTAAATTACTTGCACAACCACAAAATCATCCACAGAGACATTAAACCTTCAAATTTATTAGCCAAAAATGGTAACGAAATGGAAGTGAAGATTGCTGATTTTGGCGTTAGCATAATCAT</w:t></w:r><w:r w:rsidRPr="00600740"><w:rPr><w:rFonts w:hAnsi="宋体" w:cs="宋体" w:hint="eastAsia"/></w:rPr><w:t>GCGCCGTACTTTAGATCCTTGCAAGTCTTATGTGGGTACTTGTGCTTATATGAGCCCGGAACGTTTCGACCCAGACGCATATGGAGGAAATTATAATGGTTACGCTGCTGATATTTGGAGCTTAGGCCTTACTTTATTGGAGCTTTATTTGGGTTACTTCCCATTTCTTACTCCGGGTCAAAGACCCGATTGGGCTACCTTGATGTGTGCTATATGCTTCGGTGATCCGCCTAGCCTGCCGGAAAATGCCTCCGAC</w:t></w:r><w:r w:rsidRPr="00600740"><w:rPr><w:rFonts w:hAnsi="宋体" w:cs="宋体" w:hint="eastAsia"/></w:rPr><w:t>GAGTTCCGGAACTTTCTGGAGTGTTGCTTGCAGAAGGAATCTACTAAAAGGTGGACGGCGGCGCAGCTATTGTCACATCCTTTTGTTTCTAAAGATCCGAGATCCGATCGATGAAACCGTTTTATTACCGAATAGACACTTGGATCTGAAATCTAAACCATGAGCTTGGTTTTTGTACATGTTAGTGGCCGGATTCAGATTTTTCATTTTTTAATTTTTTCTTTTCCTTTTGTATATTCTGAGGATCTTCTGTAAT</w:t></w:r><w:r w:rsidRPr="00600740"><w:rPr><w:rFonts w:hAnsi="宋体" w:cs="宋体" w:hint="eastAsia"/></w:rPr><w:t>GATGAATCTGATAATCAACAAGAGACTATCGGATTTACCTTTTCTACAATTCTTATTGAATTTTATTTTTCTAAAATTTCATTTTCAATTTTTTTTTTGAAGGATTTCAATTTCAATCTTAGATTTTTGTAATTATAACGATTGTCTTTAGTTTAGATAATGAGTTGAGAAGTCAATTAAAAAGCTCAGACAAAATTAAATCAACTGGCTAATAAATATCGGATTGGATGAGAAAAAAAATGAATATTTTAAT</w:t></w:r></w:p><w:p w:rsidR="00000000" w:rsidRPr="00600740" w:rsidRDefault="007434F3" w:rsidP="00600740"><w:pPr><w:pStyle w:val="a3"/><w:rPr><w:rFonts w:hAnsi="宋体" w:cs="宋体" w:hint="eastAsia"/></w:rPr></w:pPr><w:r w:rsidRPr="00600740"><w:rPr><w:rFonts w:hAnsi="宋体" w:cs="宋体" w:hint="eastAsia"/></w:rPr><w:t>&gt;C</w:t></w:r><w:r w:rsidRPr="00600740"><w:rPr><w:rFonts w:hAnsi="宋体" w:cs="宋体" w:hint="eastAsia"/></w:rPr><w:t>luster-26.547</w:t></w:r></w:p><w:p w:rsidR="00000000" w:rsidRPr="00600740" w:rsidRDefault="007434F3" w:rsidP="00600740"><w:pPr><w:pStyle w:val="a3"/><w:rPr><w:rFonts w:hAnsi="宋体" w:cs="宋体" w:hint="eastAsia"/></w:rPr></w:pPr><w:r w:rsidRPr="00600740"><w:rPr><w:rFonts w:hAnsi="宋体" w:cs="宋体" w:hint="eastAsia"/></w:rPr><w:t>AATAAATAAATCATCAAGTATGTAAATCAATCTGCTATTTATGGGTGGAGGCGAATTTATTACACCATAAACTCTAAAGCATTCCTACCTTTTTCAGATGTCTGTGGACACTGTATAAAATGCACTTTGATCCATTTCCTGTTATTTTTCTCTTTACAGGTTCCTTTCTATTTTCTAGCATCTCAAAAGAAATGCAAGAGGAAAGTAATTCTTTTTCTAATTCCCAAAAAAACAAAAAAAGT</w:t></w:r><w:r w:rsidRPr="00600740"><w:rPr><w:rFonts w:hAnsi="宋体" w:cs="宋体" w:hint="eastAsia"/></w:rPr><w:t>TAATAATTACATATATGAACTGTGCAGAAAAAGTGATAAAAAATAAACAATCATATATAGCAGATGGTAAAAAAGAAAACAAAATCACAAATGTAATGGAACTGGAAAAGTGGGTGGCTTTTCCATCTTCACTGTGATCTTCTCCTCCATAATAGAAGGCTGACATGGACAGGCCATCGCTATGAACTTTGGTACTTGATCCCCTGGCATCAAAACTGGCACAGTATTCTGTACTTGATTTTGCTTTGACTCCTGT</w:t></w:r><w:r w:rsidRPr="00600740"><w:rPr><w:rFonts w:hAnsi="宋体" w:cs="宋体" w:hint="eastAsia"/></w:rPr><w:t>TAATTAATCCAAAAATCTAATTAACCCAAACCCAATTTACATGATTAATCCCTTTTATATATCTCTGCGAAAAATTTATACTTCGCTTTAATGATACTGA</w:t></w:r></w:p><w:p w:rsidR="00000000" w:rsidRPr="00600740" w:rsidRDefault="007434F3" w:rsidP="00600740"><w:pPr><w:pStyle w:val="a3"/><w:rPr><w:rFonts w:hAnsi="宋体" w:cs="宋体" w:hint="eastAsia"/></w:rPr></w:pPr><w:r w:rsidRPr="00600740"><w:rPr><w:rFonts w:hAnsi="宋体" w:cs="宋体" w:hint="eastAsia"/></w:rPr><w:t>&gt;Cluster-26.575</w:t></w:r></w:p><w:p w:rsidR="00000000" w:rsidRPr="00600740" w:rsidRDefault="007434F3" w:rsidP="00600740"><w:pPr><w:pStyle w:val="a3"/><w:rPr><w:rFonts w:hAnsi="宋体" w:cs="宋体" w:hint="eastAsia"/></w:rPr></w:pPr><w:r w:rsidRPr="00600740"><w:rPr><w:rFonts w:hAnsi="宋体" w:cs="宋体" w:hint="eastAsia"/></w:rPr><w:t>ATCTAGAACTAGGAAGATCTCGAGCCAATTCTAATTTGTTATTTAATTTTAGAAGAAATTATACAACTGTATAACATTTTCTTTCTCCCTTCCCTTTCATTTCGAAAAGTATTTGAATAAAATGAAACCTCTCCCTTTC</w:t></w:r><w:r w:rsidRPr="00600740"><w:rPr><w:rFonts w:hAnsi="宋体" w:cs="宋体" w:hint="eastAsia"/></w:rPr><w:t>TAGTTGCTATACAAGGAAAGTACAACACTCACCATTACTAGTACTACCATAAGCTTTCTTTTCTTAAAAGATAAAGTTGGTCAGACGAAGTCAATAATCTTCCTAAAGTCGTTTTATCCATCCTTTAAAAACGACCACAATGGCATGAATGTAAAGCCATAGCTTTTGGTTCATTATAATACAATTAATTAAGTATTCTCTCTGTATATCATATCGCCTCTATCTTTCTTTAATTAGCAGTAGAGAGTTTTAGACA</w:t></w:r><w:r w:rsidRPr="00600740"><w:rPr><w:rFonts w:hAnsi="宋体" w:cs="宋体" w:hint="eastAsia"/></w:rPr><w:t>TGGGAAGAGCTCCATGTTGTGACAAAGCTAACGTTAAACGAGGGCCTTGGTCTCCTGAAGAAGATGCCACTCTCATTAACTATCTTCAAAAACATGGCACTTCTGGCAATTGGATTTCTTTGCCTCGCAAAGCAGGGCTTAAACGATGTGGCAAGAGTTGTCGTTTGAGATGGTTGAATTATTTGAGACCAGATATCAAGCATGGAGGTTTTACTGAAGAAGAAGATAAAATCATTTTGTCGCTCTATAACAGCAT</w:t></w:r><w:r w:rsidRPr="00600740"><w:rPr><w:rFonts w:hAnsi="宋体" w:cs="宋体" w:hint="eastAsia"/></w:rPr><w:t>GGGAAGTAGGTGGTCTTTCATGGCTTCTCAGCTTCCAGGAAGAACAGACAACGATGTGAAAAATTACTGGAACACCAGATTAAAGAAAAAGCTGTTGGCAGTGGCAGGCAAGAATACTAATATTAATTCCAGCAGGGGAAGCAAAAAAAGCAACAATACTAACAATATCATGGAAAAATCTTTGATCTCCATTCCAGAAGCTGATCAGTCAACCTATACTATAAATCCTGAAAATTCCAGTAGCTTGTTGCCGCCC</w:t></w:r><w:r w:rsidRPr="00600740"><w:rPr><w:rFonts w:hAnsi="宋体" w:cs="宋体" w:hint="eastAsia"/></w:rPr><w:t>TTAACGGATATGGGTTTCGAGCAAAACTATTACTGTGATATTCCACAAGAGTTGAATCTTGAACAAAAAAACCAATTAATTCCTTTGTCATCAACTTTTATGGAACTTCCAAATTTTAGCCCATATGGCTGTGACAATAATTACATTACGACCAGTACCGTTTCAAGTCTTTCTTCTCCATCTTCCCGAGAAACTCTAATGAACAACAACCTCAGAAGCGCAGCCGTCGGTGATGGTAGCAGCCTACTACTGGATG</w:t></w:r><w:r w:rsidRPr="00600740"><w:rPr><w:rFonts w:hAnsi="宋体" w:cs="宋体" w:hint="eastAsia"/></w:rPr><w:t>AGGATGGCATTTTTCTACCAGACATTGAATTGCTTGATCAGTCATCTTATTATTATGAGCAGGTTAACGTCTTTGGTAATTTTTCATAAAAATCTAGCTAATTGCAGTGAAATTTCAACATATTTAGGTAATATCAGTATTTAATATTTTACTAGTAGATTATTAGTTACTTAGCTAGCTAACACCTCCAATTAAACTCTAATTGGTCAAATATTTCTCTAAGTGAATACTTAATAAATAACAATTAATATATATA</w:t></w:r><w:r w:rsidRPr="00600740"><w:rPr><w:rFonts w:hAnsi="宋体" w:cs="宋体" w:hint="eastAsia"/></w:rPr><w:t>TTAGAAGTGTTAAATTAAAGTATATTAGTATGGGATAATTGTGTAATACTATATAGAAGTCATGCATGTGGGTGAGGTATTGTTTTTCAGGATGGTTTTGGTAAATTTGGTCATGTGAGTGTGGTTTTCGTTTGAAAGTTTGTTTGTTTTAAGTATAATATATGCTTTTGAAGTGAAGTGTGTTCACGAAGGAGAGGATAATTAATGAAGTCATCAAAACGTTCGTTTTGGATTGTCATTTCTGACTAGTCAAAGG</w:t></w:r><w:r w:rsidRPr="00600740"><w:rPr><w:rFonts w:hAnsi="宋体" w:cs="宋体" w:hint="eastAsia"/></w:rPr><w:t>TCATGAAAGTTGCATGGGCTAATAATCCAATTCGAAGAGGAAGAAAATGTCTCATGTCTAACAATAACCTTCCATTCATCAGTCCCGTTTGTGTTTTTTCTGA</w:t></w:r></w:p><w:p w:rsidR="00000000" w:rsidRPr="00600740" w:rsidRDefault="007434F3" w:rsidP="00600740"><w:pPr><w:pStyle w:val="a3"/><w:rPr><w:rFonts w:hAnsi="宋体" w:cs="宋体" w:hint="eastAsia"/></w:rPr></w:pPr><w:r w:rsidRPr="00600740"><w:rPr><w:rFonts w:hAnsi="宋体" w:cs="宋体" w:hint="eastAsia"/></w:rPr><w:t>&gt;Cluster-26.584</w:t></w:r></w:p><w:p w:rsidR="00000000" w:rsidRPr="00600740" w:rsidRDefault="007434F3" w:rsidP="00600740"><w:pPr><w:pStyle w:val="a3"/><w:rPr><w:rFonts w:hAnsi="宋体" w:cs="宋体" w:hint="eastAsia"/></w:rPr></w:pPr><w:r w:rsidRPr="00600740"><w:rPr><w:rFonts w:hAnsi="宋体" w:cs="宋体" w:hint="eastAsia"/></w:rPr><w:t>AGACATAGGGTTCACCAGCATCAACAGGTAGAAGATAAGCAATATGGGGTCCATTTCCTTTTAGTTAACATATAATACTTGATGACAAGACATTCCTTGTCATAATGGAATTTTAAATAACCTAGCAAACTTGTAA</w:t></w:r><w:r w:rsidRPr="00600740"><w:rPr><w:rFonts w:hAnsi="宋体" w:cs="宋体" w:hint="eastAsia"/></w:rPr><w:t>TCTAGCCATTATTTCTGTTCTTGCAAAGTTTGCATCTCCCAAGTTTAAAAGAAACCTTATTTTCTTTCTTTTATTTCTTTTTTGGTTCTTGTTCTTGCATATGTTCAATGGCTGTCACTTGTTTTTCTTCTCCTTACATCCTAGTGCAAAAGTCTAGGCCAGTTGAAAAGAATAGAACCAGAAGTATTATGCTTAAACACAGTCAAATTCCACTCAAGAAAGCATCTACACTTTCAGTCAGATCATCTTTCCAAGA</w:t></w:r><w:r w:rsidRPr="00600740"><w:rPr><w:rFonts w:hAnsi="宋体" w:cs="宋体" w:hint="eastAsia"/></w:rPr><w:t>CAAGGTGTTTGAGAATAAATCTGAGGGCATAATTTGTTATAGAGATGATAGTGGGGAGATAATTTGTGAAGGATTTGATGAAGGTCCTCGATTCCATCATCATCTTCCAAGAACAGCATATAATTCAAGGGATGCTGAGATTATCAATCTCCTTCAACAAAGATTGATTCATGTTGTTAATGGCGGTGAGTTTGACAACAGTGACAATGGTGTTATTACTGTGAAAGAGGACTTCAACTTCAAATGGAATGAGTTT</w:t></w:r><w:r w:rsidRPr="00600740"><w:rPr><w:rFonts w:hAnsi="宋体" w:cs="宋体" w:hint="eastAsia"/></w:rPr><w:t>AATAAATTCTGCTGATAAATGACTAATTAACCCTTGTTAATTTCATCAATGTATTTCAAATAATGTGAATCAATCCAAAACATTGTATTTCTTGCAATCTCAGAATGTAAATGAGCCTAAAAGTACATTATTTCTCTTGTATTCTCAAAATTTCAGTTCTTTTGCTTGCATTTTTGTTCCTTCTGTGAAATATAAAATTGCAGTTCATGCACAAAATACAA</w:t></w:r></w:p><w:p w:rsidR="00000000" w:rsidRPr="00600740" w:rsidRDefault="007434F3" w:rsidP="00600740"><w:pPr><w:pStyle w:val="a3"/><w:rPr><w:rFonts w:hAnsi="宋体" w:cs="宋体" w:hint="eastAsia"/></w:rPr></w:pPr><w:r w:rsidRPr="00600740"><w:rPr><w:rFonts w:hAnsi="宋体" w:cs="宋体" w:hint="eastAsia"/></w:rPr><w:t>&gt;Cluster-26.589</w:t></w:r></w:p><w:p w:rsidR="00000000" w:rsidRPr="00600740" w:rsidRDefault="007434F3" w:rsidP="00600740"><w:pPr><w:pStyle w:val="a3"/><w:rPr><w:rFonts w:hAnsi="宋体" w:cs="宋体" w:hint="eastAsia"/></w:rPr></w:pPr><w:r w:rsidRPr="00600740"><w:rPr><w:rFonts w:hAnsi="宋体" w:cs="宋体" w:hint="eastAsia"/></w:rPr><w:t>GGCACACATAATAATCAA</w:t></w:r><w:r w:rsidRPr="00600740"><w:rPr><w:rFonts w:hAnsi="宋体" w:cs="宋体" w:hint="eastAsia"/></w:rPr><w:t>CTTAATAAAACCAGAAAGAAATACTCTTTCTCTATGTTAAGTGCTCAAAGACCTACCACCAGCACCTCCACAAGCCATGGAGAAACCGATCACGACCAAGAACATGAAGATATCCGCGATATCCATGCCTTAACCCCACCCCCGCCGCCTTCGGTGCCTCGAGGCCGTTGGGAAACGGGTAGCCATCGCTCAATATCCATGAGTAGTGAAGGGGCTGCAAGTGAGAACTTCACCTCCATGAGTAGAGAGTTCAATG</w:t></w:r><w:r w:rsidRPr="00600740"><w:rPr><w:rFonts w:hAnsi="宋体" w:cs="宋体" w:hint="eastAsia"/></w:rPr><w:t>CTTTGGTTCTTGCTGGTTCTGCAATAGGAACTAGCATGAACAACAACAATAGCGGTTCTGATCATAATGAAGATAGTAACTTAAACAACCTGTTGGCTAGGATCGGAGAAGATGAAGTTCCTGAAGAGACTAACCCTTTGGCTATTGTGCCTGATACTCGCCCCTTGGACCCAGAACCCAGCTCAAGCTCAAGAAGGGTTGGGTCCAATCAGGTGGTTGTTGTTGGTGGTGGTGGTGCTGATGTGTCAGTGCAGAG</w:t></w:r><w:r w:rsidRPr="00600740"><w:rPr><w:rFonts w:hAnsi="宋体" w:cs="宋体" w:hint="eastAsia"/></w:rPr><w:t>AGTGAAGAAAGAAGAGATAGAAACCAAGATATCTGCATGGCAAAACGCAAAGATTGCTAAGATCAATAATAGGTTCAAAAGAGAGGATGCCATAATTAATGGCTGGGAAAGTGAGCAAGTGCAAAAGTCTTCTTCTTGGATGAAGAAAGTTGAGAGGAAACTGGAAAG</w:t></w:r></w:p><w:p w:rsidR="00000000" w:rsidRPr="00600740" w:rsidRDefault="007434F3" w:rsidP="00600740"><w:pPr><w:pStyle w:val="a3"/><w:rPr><w:rFonts w:hAnsi="宋体" w:cs="宋体" w:hint="eastAsia"/></w:rPr></w:pPr><w:r w:rsidRPr="00600740"><w:rPr><w:rFonts w:hAnsi="宋体" w:cs="宋体" w:hint="eastAsia"/></w:rPr><w:t>&gt;Cluster-26.623</w:t></w:r></w:p><w:p w:rsidR="00000000" w:rsidRPr="00600740" w:rsidRDefault="007434F3" w:rsidP="00600740"><w:pPr><w:pStyle w:val="a3"/><w:rPr><w:rFonts w:hAnsi="宋体" w:cs="宋体" w:hint="eastAsia"/></w:rPr></w:pPr><w:r w:rsidRPr="00600740"><w:rPr><w:rFonts w:hAnsi="宋体" w:cs="宋体" w:hint="eastAsia"/></w:rPr><w:t>ATAGGGAATATTAAGCTCGCCCTTAAGCAGTGGTATCAACGCAGAGTACGCGGGGAAACAGGATATGTTGA</w:t></w:r><w:r w:rsidRPr="00600740"><w:rPr><w:rFonts w:hAnsi="宋体" w:cs="宋体" w:hint="eastAsia"/></w:rPr><w:t>TGAAGACAAATTTGAGGAATTAAAATACCTGAAACTAGTTGTGAAGGAAACTTTGAGATTACATCCTGCTGTGCCATTAATTCCAAGAGAATGCAGAGGAAAAACTAAGATTAATGGGTATGACATTTTCCCCAAGACCAAGGTATTGGTGAACGTCTGGGCAATTTCAAGAGATCCTGCAATTTGGCCAGAGCCTGAAAAGTTCAATCCAGAAAGATTCATCGATAATCCGATTGATTATAAGAGTATTAACTGC</w:t></w:r><w:r w:rsidRPr="00600740"><w:rPr><w:rFonts w:hAnsi="宋体" w:cs="宋体" w:hint="eastAsia"/></w:rPr><w:t>GAGCTAACACCTTTTGGTGCGGGAAAGAGAATTTGCCCTGGAATGACATTAGGGATAACAAATCTTGAACTTTTCCTGGCAAATTTGCTATATCATTTTGATTGGAAACTTCCTGACGGGAAGATGCCAGAGGATCTTGATATGAGTGAATCATTTGGTGGAGCAATTAAAAGAAAAACAGATCTGAAGTTGATTCCTGTTCTGGCGCGCCCTTTGACTCCAAGAAACGCCACAGTGGCACACTTTCACTACAACA</w:t></w:r><w:r w:rsidRPr="00600740"><w:rPr><w:rFonts w:hAnsi="宋体" w:cs="宋体" w:hint="eastAsia"/></w:rPr><w:t>GACGCCGACTCTCCTGCATCAATGTGGCCCAACTTAAAAGCATTATGAGCCCTGTCGTATTGAATAATGACCCTTCAGGATCCATAATTTTTGTTACTATAACTGATTTTTTATCTT</w:t></w:r></w:p><w:p w:rsidR="00000000" w:rsidRPr="00600740" w:rsidRDefault="007434F3" w:rsidP="00600740"><w:pPr><w:pStyle w:val="a3"/><w:rPr><w:rFonts w:hAnsi="宋体" w:cs="宋体" w:hint="eastAsia"/></w:rPr></w:pPr><w:r w:rsidRPr="00600740"><w:rPr><w:rFonts w:hAnsi="宋体" w:cs="宋体" w:hint="eastAsia"/></w:rPr><w:t>&gt;Cluster-26.627</w:t></w:r></w:p><w:p w:rsidR="00000000" w:rsidRPr="00600740" w:rsidRDefault="007434F3" w:rsidP="00600740"><w:pPr><w:pStyle w:val="a3"/><w:rPr><w:rFonts w:hAnsi="宋体" w:cs="宋体" w:hint="eastAsia"/></w:rPr></w:pPr><w:r w:rsidRPr="00600740"><w:rPr><w:rFonts w:hAnsi="宋体" w:cs="宋体" w:hint="eastAsia"/></w:rPr><w:t>ATAAGACATTTAATTAATTAATTAATTAATATTTTCCCATACCTTAGTGATTAATTACTTTTTTTAAAAAAAAAAAAAAACTAAAAGAACTAGCTCAAATATTTTGTCTCTGGAATTTCGAC</w:t></w:r><w:r w:rsidRPr="00600740"><w:rPr><w:rFonts w:hAnsi="宋体" w:cs="宋体" w:hint="eastAsia"/></w:rPr><w:t>ATTATTAAATGAATCACACAGACAGTTCACTATTTTTTTCCCCTAAAAAAGAAATTAATATGAACAATGTTTGATTACGTTGATATTAAAAAGTCCAGAAACGCGTACTCTTTTTCATCTCTTGTTGAAATAAAGATTTCAAAAAATATACATCAAAAAGGGATTTTGTTTTTCCTTTTTTTTTTTCTTTTTATTTTAGCTAAATTGCCCAAATTCCATTGTATATATACATTTTCATTCAAACATAAGGAAATGG</w:t></w:r><w:r w:rsidRPr="00600740"><w:rPr><w:rFonts w:hAnsi="宋体" w:cs="宋体" w:hint="eastAsia"/></w:rPr><w:t>TCCTCCCTACAAAACTGGAACCGAACTGTACTCACTGTAATAGAAATCACTGTCGTCAGAAGCAGCCAATAACCGTTGATTAAACTCTTCTTGCATCTCATCAGGGACGAATGAGGTTCTACAAAGCGGACACGTGTTTCTGTCGTGATCCATCCAACGGTCCAGACAAGCCCGGTGGAAAATGTGCTTGCAGTTCTTTAACCATCTGATCTCATCCTCTCCATCAAACTCATACAGACAAACGGCACAACTCTCC</w:t></w:r><w:r w:rsidRPr="00600740"><w:rPr><w:rFonts w:hAnsi="宋体" w:cs="宋体" w:hint="eastAsia"/></w:rPr><w:t>GGCAGGTCACCCTCGCCGGCTCCGGGTACTAAATCTTCAAATTTGATGACGGGCAAAATTTCCCGGATCAGGGTGGCAGAAACGGGCGGGTGGGAGTGGATTCGGGTCGGATTATCTGGCCAAATGTTGTCGGTTTCCAGGAAATCCGAAAGACCCAGATAGTTAAAAAGGCAAAGAATTAGACTTCTGATAAAACCCAGCAAAGAAAGTGTATGAACAAACAGCTTTGGCAAGAAAACTTCTGTATACCCAACTG</w:t></w:r><w:r w:rsidRPr="00600740"><w:rPr><w:rFonts w:hAnsi="宋体" w:cs="宋体" w:hint="eastAsia"/></w:rPr><w:t>GAAACCCCATGTAGCTCTGTTAGACTGTTAGTGGGAGAGAAAGAGATATTTGCTGGAGAGCTATAGAGAGAGAAAGGCGGCTTCCAGAGATTTATAGAGAAATTTGCGAGACAGACACGGAGAGAGAAATAGAGAGAGAGGAAGCTTC</w:t></w:r></w:p><w:p w:rsidR="00000000" w:rsidRPr="00600740" w:rsidRDefault="007434F3" w:rsidP="00600740"><w:pPr><w:pStyle w:val="a3"/><w:rPr><w:rFonts w:hAnsi="宋体" w:cs="宋体" w:hint="eastAsia"/></w:rPr></w:pPr><w:r w:rsidRPr="00600740"><w:rPr><w:rFonts w:hAnsi="宋体" w:cs="宋体" w:hint="eastAsia"/></w:rPr><w:t>&gt;Cluster-26.644</w:t></w:r></w:p><w:p w:rsidR="00000000" w:rsidRPr="00600740" w:rsidRDefault="007434F3" w:rsidP="00600740"><w:pPr><w:pStyle w:val="a3"/><w:rPr><w:rFonts w:hAnsi="宋体" w:cs="宋体" w:hint="eastAsia"/></w:rPr></w:pPr><w:r w:rsidRPr="00600740"><w:rPr><w:rFonts w:hAnsi="宋体" w:cs="宋体" w:hint="eastAsia"/></w:rPr><w:t>GGCTAAAATGCCTATAAATAATAATGGTATTTTAATAACCTATCAAGATACCTGTCTCAATTTGTAGATTGAGTCTAAATTTTTCTATTAG</w:t></w:r><w:r w:rsidRPr="00600740"><w:rPr><w:rFonts w:hAnsi="宋体" w:cs="宋体" w:hint="eastAsia"/></w:rPr><w:t>TTATTTGATCTACCTCAGTACATGAGCTCTAGCTAGATGAGCAATATAAATGTAAAAAACATGAGCATTTAATAAGCCCCAATTAACTTCTGACCAAAATGGAATCCAAGAGGAAATTTCAACCACATTTGAAGATCATTACTTATTCAGAAATGTTCATCTCAGTAACATTAGTATTCTATGATATTAGGTAATAAAATATTAGATATTGCTAGTTTAATTGTTTCGACTAGTCAGATCAGATGTCAGATTTTCT</w:t></w:r><w:r w:rsidRPr="00600740"><w:rPr><w:rFonts w:hAnsi="宋体" w:cs="宋体" w:hint="eastAsia"/></w:rPr><w:t>TTTAGTTCTGGTTAGGACCATATTCAGCAAAGGTATGGAACACAGGCCAGTTGAAAAGAAATTAAGCCTCCTTGATATGGAAGCCAATGCTGCTAATGCCTTGGATACATGCGGTACTTGCACCACTCAACCGAATAGAAACCAAAAATGTAAAAGATAGAAAGAAAACTGAAGCTGAATAAATAAATCATAAAGCTTACTGCTGATGCTTTGAACTGAAATTCCTTGAGAGCTCAACACTTGAACAGGTTCAATC</w:t></w:r><w:r w:rsidRPr="00600740"><w:rPr><w:rFonts w:hAnsi="宋体" w:cs="宋体" w:hint="eastAsia"/></w:rPr><w:t>AGCAATACAGGAAATCTTGTCAAATCCATTTCATAAGCTGTTTTTTGTCTTGTTCAAAAATCACATATAAGTTAAAGCCTTCCATTGTCCAACTATCCATTTAGAGAAACCTTGTCTGTGAATCTCAGTAATATAAAGCATTGACTTAGGTGTATGCAACATTCACCTCAAATTACATGTTGTTTCTGTAGTTTGAACTATAACCCTGATGTCAAAATGAAGGAAACTTATATCTGCACCAAGATTCACCCCCATT</w:t></w:r><w:r w:rsidRPr="00600740"><w:rPr><w:rFonts w:hAnsi="宋体" w:cs="宋体" w:hint="eastAsia"/></w:rPr><w:t>TGAATCTCAATTGGTAGAACAAATTGAGTTTTTCTCTCTATCACATTTCGTTCTGATTGATTATTTTCCAAACTGCTGTAGTAGCGGTTATTAGGACGCAGTGTAGAGAGGCAATAATTCCTTCAAGTCAATGACATATCCGAAAAGCTTCATATCTTTCTTAAGCAAGTCCAAGATGAAGAAAATGCTTTCTGAATCAAAATGGGAACTATCTCCCATCACAAACTCATGGACAACAGATCCCAACTCAATCCAG</w:t></w:r><w:r w:rsidRPr="00600740"><w:rPr><w:rFonts w:hAnsi="宋体" w:cs="宋体" w:hint="eastAsia"/></w:rPr><w:t>CTAGAACCTCTATTTTTTCTAACTCGATTCTCCCTAATTTTTGCCCTCACTTTGGCAACATCATCCCATAGCCCAGCATCAGCATAAATATTACATAAAAGAACATAATTTCCAGAATTATCTGGCTCAATCTTGAACAGTTCAGCTGCTGCAACTTCAGCCAATTGAACATTGTGATGGACTCTACAAGCTGCAAGCAGAGCTCCCCATACAGTTGCACTAGGTTTAACTGACCTGCTGCTTATGAGGTTATATG</w:t></w:r><w:r w:rsidRPr="00600740"><w:rPr><w:rFonts w:hAnsi="宋体" w:cs="宋体" w:hint="eastAsia"/></w:rPr><w:t>CGTCTTCAAGACATCCAGCACGACTAAGAATGTCAACAACACAAGCATAGTGCTTTTCTGTGGGTTTAATTCCATAATCATCTGTCATTTGTTTGAAAAACCTCCTGCCCTCATCAACAAGGCCCCTATGGTTACAAGCAGTTAGAACCCCAAGAAAAGTAACTCCATCAGGTTTTATATTTGCCGTTTCCATCTCAGCAAACAAAGAAATTGCAGCTTCACTCAGTCCGTGATTTGCAAAGGCGTTAATCATTGT</w:t></w:r><w:r w:rsidRPr="00600740"><w:rPr><w:rFonts w:hAnsi="宋体" w:cs="宋体" w:hint="eastAsia"/></w:rPr><w:t>GCTGTAACAAAGCAAATCTTTTTTTACAACCATTTCAAACACTTTCGTGGCCCTCTCAATGCTTCCACATTTTGCATACATGTCTATCAAACTGGTGAGTACTTGCAGATTAGAGAAAAATGAAGGTCCTACAAAGTCATGGATAATTGATTCAGCAGTACCTAGAATTCCTAACTGTGAACAAGCTGAGATAATTCCCAATATAAAAGTTTCATCTGGCTTAATGCCTTGTTCCTTGAAGGATTTGTACAACTCC</w:t></w:r><w:r w:rsidRPr="00600740"><w:rPr><w:rFonts w:hAnsi="宋体" w:cs="宋体" w:hint="eastAsia"/></w:rPr><w:t>AGAGCACTGCGAGGCTGCCCATTTCTGGCATAACCCCCAATCATGGTAGACCAAGCAACCAAGTTCTTGTCAGGCATCTGATCAAATAAACACCTAGCACTGTCAAAATCACCACCTTTAACGTAGCCATCGATCATCATGACCCAAGATGCAGCATTTTTTTCCTGCATCCTGTCAAAGAAATCTTTTGCAGCTTCTAAATCCCCTGCTTTACAAAATCCTGAAATCATCAAATTCCAAGTCCCAACATCATGAA</w:t></w:r><w:r w:rsidRPr="00600740"><w:rPr><w:rFonts w:hAnsi="宋体" w:cs="宋体" w:hint="eastAsia"/></w:rPr><w:t>TTGACATCGCTTCAAAAAGATGCCGAGCAACATCAGTATTTCCTGCATTCATATAACCAGAAATCATCACTTTCCATGATGCCAAGTCTTTTGCAGGCATTATCTCAAACAGAACCCTCGCCTCCACCATATTCCCAGCCTTAACGTATCCCTGGATCATACTAGTCCACGAGATCACATTCCTCACTTCCATCCTATCAAAAAGCTCCCGTGCAATATCAACTCTTCCATTATTTCCATACCCCAAGACCACTGA</w:t></w:r><w:r w:rsidRPr="00600740"><w:rPr><w:rFonts w:hAnsi="宋体" w:cs="宋体" w:hint="eastAsia"/></w:rPr><w:t>GTTCCAAGAAACAATATCTCTTACCCCCATCTCATCAAAAATCCGTCTTGCAAAACCCACTTTGCCACACTTCATAAAGAAATCAATTATTGCATTTTGCACTACCAAATCAAACCCAAACCCACATTTTAATACAATCCCATGTATTACCTCTCCATCTTTGACTCTCCCCAGCCTAGCCAAAACCTTGAGCACTGATGCAATAGTGAAATTCAAAGGCGCAATGTCTCTGTGCATTTTGATAAAGAGAGAGAAT</w:t></w:r><w:r w:rsidRPr="00600740"><w:rPr><w:rFonts w:hAnsi="宋体" w:cs="宋体" w:hint="eastAsia"/></w:rPr><w:t>GCATTTTCATACTGGTGATTTTCCGTGAACCCATGAATCAATGATGTCCACAAAAATGCATTTGGTTCAGGGATTTCATCGAATAGTTTGCGAGCATAAGAGGTGTCACCGAAGCGCGAGTAGAGACGTAGAAGCTTGTTCAAAGTGAGGTCTGAGAAGGTGATGGAACCTGAGATCACGAGATGAGCATGGACAGATTTCAAATGTTTGAGGGATCGACATTTGTTAAGAAGGTTTAAGAGGGGGTGATTCATTT</w:t></w:r><w:r w:rsidRPr="00600740"><w:rPr><w:rFonts w:hAnsi="宋体" w:cs="宋体" w:hint="eastAsia"/></w:rPr><w:t>CATGGCGCCAAAATGAATGAGATTGTTCAAACTAACGGTTAGGTAGAGTGATTTTTTAAAAACGTTGCGGAATCGAACACGAAGTTTTTGACACCG</w:t></w:r></w:p><w:p w:rsidR="00000000" w:rsidRPr="00600740" w:rsidRDefault="007434F3" w:rsidP="00600740"><w:pPr><w:pStyle w:val="a3"/><w:rPr><w:rFonts w:hAnsi="宋体" w:cs="宋体" w:hint="eastAsia"/></w:rPr></w:pPr><w:r w:rsidRPr="00600740"><w:rPr><w:rFonts w:hAnsi="宋体" w:cs="宋体" w:hint="eastAsia"/></w:rPr><w:t>&gt;Cluster-26.659</w:t></w:r></w:p><w:p w:rsidR="00000000" w:rsidRPr="00600740" w:rsidRDefault="007434F3" w:rsidP="00600740"><w:pPr><w:pStyle w:val="a3"/><w:rPr><w:rFonts w:hAnsi="宋体" w:cs="宋体" w:hint="eastAsia"/></w:rPr></w:pPr><w:r w:rsidRPr="00600740"><w:rPr><w:rFonts w:hAnsi="宋体" w:cs="宋体" w:hint="eastAsia"/></w:rPr><w:t>ACATTTAGTTCTAAATAATTTAATACACAAACAAGAAAAAGAACTAAAGCCCCACCAATCTCTCTCTATTCCCACTTCACCCACTTGTCTCTCCCTCTCCTCTCTATCTGACATGCCCATTAATGCCCTACACAAACAAGTGA</w:t></w:r><w:r w:rsidRPr="00600740"><w:rPr><w:rFonts w:hAnsi="宋体" w:cs="宋体" w:hint="eastAsia"/></w:rPr><w:t>AAATCTTGAATTTCATATTTCTTTACCTTCCAACAAAATCATTCAAACCATCTACCCATCCCTTCCATATATCTTAAAACACACACACACACACAAACACAAATCCCCATGGGCAAGAAAATGAAGCTTCCTTTTCTCTCCAAGATTAACACAAACTCCTCATCTTCATCAAAATCCTCATGGTCTTGGTCTGTTTATTGCCAACAACCAAAAACCCTTTCTTTCAGAACTAATAACAACAACATGTTCAAAACCC</w:t></w:r><w:r w:rsidRPr="00600740"><w:rPr><w:rFonts w:hAnsi="宋体" w:cs="宋体" w:hint="eastAsia"/></w:rPr><w:t>TTAACTCTTCTTATAATTTAGAGGAAACTCATGAATCTTGGTTTACTAACTCTTCTTCCGAGTCTGCAAGTTTCTCTACTGCCGCCTCAGACGACGACTCAGCCGCCGCAGCCGCCGGTGAGTCTTTAGAAACGGTTATTCGAGGTTTAAGGTCAGAACGACTATTTTTTGAGCCTGAAGAGACTAGTTCAATCTTGGACCAAGTAAAGAACAACAATGGTGAGTTTCCATTTAAAGAAAGTATAGTATTGTCAAT</w:t></w:r><w:r w:rsidRPr="00600740"><w:rPr><w:rFonts w:hAnsi="宋体" w:cs="宋体" w:hint="eastAsia"/></w:rPr><w:t>GGATTCTCAAGAGCCTTATTTGGATTTCAAGAAATCAATGGAAGAAATGGTAGAAGCTCATGGATTAAAAGATTGGGAAGGTCTTGAAGAGTTATTATGTTGTTATTTAAAAGTCAATGGAAAAAGCAATCATGGGTATATAATTGGTGCTTTTGTGGATTTACTGGTTGATCTTGCTTTTGCTAGCCATTCTTCTACTAGTACTATTAGTGATTCTTCTTCTTGCTGTTGTTGTTCCTGTTCTCCTTCTTCTCCT</w:t></w:r><w:r w:rsidRPr="00600740"><w:rPr><w:rFonts w:hAnsi="宋体" w:cs="宋体" w:hint="eastAsia"/></w:rPr><w:t>TTGTCTTTTTACACTTCTTCAAATTTTTCTGATGATTATTCTTCTTGTGCTCCTTGTGTATCTTCATTACAAGTTGATCAAGAGGAGGTTCATCTAACTACTCCTTGTTTATCAAAATTAGAAGGTGGGATTAATGAGAGTAAAGAAAATTAAAAGTTGATGTTTAATTCATCTTTTTTACTTCTTGTTTTGATCTCATTTATGGAAAAACAAAATATGTGTATATTAGTAGCTTGATGAGATATGAATATGATAG</w:t></w:r><w:r w:rsidRPr="00600740"><w:rPr><w:rFonts w:hAnsi="宋体" w:cs="宋体" w:hint="eastAsia"/></w:rPr><w:t>TGAAATCTTTTTATGAAATTCTCTTTATCTTTTTATTCTTAATTTCTCATGTGCTCTATGCCATTTGTATTTATTAATATAGTCATTTGATTTTATTTATTAATATAGTTAGTTGATTA</w:t></w:r></w:p><w:p w:rsidR="00000000" w:rsidRPr="00600740" w:rsidRDefault="007434F3" w:rsidP="00600740"><w:pPr><w:pStyle w:val="a3"/><w:rPr><w:rFonts w:hAnsi="宋体" w:cs="宋体" w:hint="eastAsia"/></w:rPr></w:pPr><w:r w:rsidRPr="00600740"><w:rPr><w:rFonts w:hAnsi="宋体" w:cs="宋体" w:hint="eastAsia"/></w:rPr><w:t>&gt;Cluster-26.669</w:t></w:r></w:p><w:p w:rsidR="00000000" w:rsidRPr="00600740" w:rsidRDefault="007434F3" w:rsidP="00600740"><w:pPr><w:pStyle w:val="a3"/><w:rPr><w:rFonts w:hAnsi="宋体" w:cs="宋体" w:hint="eastAsia"/></w:rPr></w:pPr><w:r w:rsidRPr="00600740"><w:rPr><w:rFonts w:hAnsi="宋体" w:cs="宋体" w:hint="eastAsia"/></w:rPr><w:t>TAATTGTAATAAATCATAATCATATATGGTAAGTCCAATATATTATTATATACACCATGAAAAGGAAACAGAGCAAAAGAAGGAGATGCAGAGTTCACGTGGTATAAAGTAAAAAACAAA</w:t></w:r><w:r w:rsidRPr="00600740"><w:rPr><w:rFonts w:hAnsi="宋体" w:cs="宋体" w:hint="eastAsia"/></w:rPr><w:t>CAACTATTGTGTATCTTCTTCTTTAATTCACAACGTCAACGTGAAAAACCAAAGAACAATGGAACATTTAAAAGCTAATTCTAGTACCGGATTGACAAACTAATTAATTAGGTCAACCCTTCCTTAAAGCCGAGAAAAAGCAAGAATTTGTTCATGGGGCTGAGTACCATATTCTGCTATTTCTCTATTGACTTGATCTGATTTACCGGTCTTTTTCCCAGAAATACTCTGATTCTTTGATACTTGGAAATTCTGC</w:t></w:r><w:r w:rsidRPr="00600740"><w:rPr><w:rFonts w:hAnsi="宋体" w:cs="宋体" w:hint="eastAsia"/></w:rPr><w:t>GCCAAAGTCCTTAACTGAAACTTTTGAATTTTCCCAGTAGCCGTCTTCGGTAGTTCCGGCAAGAAAACCACCTTCTTGGGAACCATAAACCCAGGGAGATTTTTCCGGCAGTAAGCTATAATGTCATCTTCTTTGAGCTCATCAGTTTTACCATTTGCGTTCTTTTTAAGAGCAATAAAAGCACAAGGACTTTCTCCCCATACTGGGTGTGGCATTGCTACAACAGCAGCTTCCAGGATTCTTGTATGCCTGTAAA</w:t></w:r><w:r w:rsidRPr="00600740"><w:rPr><w:rFonts w:hAnsi="宋体" w:cs="宋体" w:hint="eastAsia"/></w:rPr><w:t>GTACAGATTCCAATTCTACACTGCTAATATTTTCGCCACCTGATATAATCACATCTTTTGATCTATCTTTGATTTCTAAGTACCCATCAGGATGGATAACTCCAACATCGCCTGTACAAAACCATCCATTCTTGAATGCCATAGAAGTAGCTGCTGGATCTTTATAATACCCTTTCATTATACTACTCCCTTTCAAAACTATCTCTCCCATTGTTTTTCCATCACGAGGAACACTCGCCATTGTTTGTAAATCTTT</w:t></w:r><w:r w:rsidRPr="00600740"><w:rPr><w:rFonts w:hAnsi="宋体" w:cs="宋体" w:hint="eastAsia"/></w:rPr><w:t>TACATCAACATCGGCAAGGGTTAGTACGCTCAGCCCTTGTCTTGACTTCAGTTTTGCTTGTTCCTGTACTGGAAGTTGGTTCCACTTTTCTTGCCACTCGCATACTAAAGCTGGTCCAGTAGCCTCCGTTAGCCCATATGCGTGCGTGACATGAAATCCAAGTGGTTCTATCTTTTCTAGAAGTGACGGTGGCGGTGGTGCTCCTCCGGTTAAAACTTCAACCGGAGAAGTTATTTGACGGCGCTCGTGTGGTTTT</w:t></w:r><w:r w:rsidRPr="00600740"><w:rPr><w:rFonts w:hAnsi="宋体" w:cs="宋体" w:hint="eastAsia"/></w:rPr><w:t>GCCTCAAGAATGATATTGAAAACGATAGGTGCACAGCACATGTGGGTAACTTTGTGGAGCGAAATGTTCCTGAACATGTCGTACGCGGTGATATTGCGCAGACAAACATTGGTTCCGCCGCGTGCAGCGATCCCCCAAGTGAAAGTCCAGCCGTTGCAATGGAACATAGGAAGAGACCAAAGATAAACAGGCTCATTTCCCATTTCCCAGCCGAGAATTAGGCTAAGAGTGCTCAGATAAGCTCCTCTATGGCTAT</w:t></w:r><w:r w:rsidRPr="00600740"><w:rPr><w:rFonts w:hAnsi="宋体" w:cs="宋体" w:hint="eastAsia"/></w:rPr><w:t>AAACAACTCCTTTAGGCTCTGAAGTTGTGCCGGATGTGTAATTTAAGGCAATAGGATCCCATTCATCCTGAATGATTTCAGGCACATAATTAGGATTGCCTTTATGCAAAACCTCTTCATACTCCAACTCGCCTAGCCGGACACCAGTAGGTGAATCAATGTCATCAATCACGATGACTAACGGGAAATTAGATTCAGATGAAACATAATTCTCCTGTTGAGAGTCATCTATTAATAACCGGAGAGCCTCTCGTGC</w:t></w:r><w:r w:rsidRPr="00600740"><w:rPr><w:rFonts w:hAnsi="宋体" w:cs="宋体" w:hint="eastAsia"/></w:rPr><w:t>CAGAGGAACATACTGGTAATCCACAAAGAAAACTTTGGCTTCGGAGTGGCGAAGAATGGTGGCTATAGTCTTGCCATCTAGCCTGGTGTTGATGGTGTTCAGGACAGCTCCAGCCATGGGCACTGCAAAGTGCATTTCATTCATGGCCGGAATATTCGGAGCCAGAACAGACACCACATCATTTTTTACGAGGTTCAAGGAGCCAAGAAAGGAGGCGAGGCGAAGGCAACGTTGATAGGTTTGCAGCCAAGTGAAA</w:t></w:r><w:r w:rsidRPr="00600740"><w:rPr><w:rFonts w:hAnsi="宋体" w:cs="宋体" w:hint="eastAsia"/></w:rPr><w:t>CGGGTGCCTTCATAAATGATAGAGGTACGATTAGCATAAGATGAAGCTGCTCTCTTCAAGAAAGTTAATGGGGTAAGAGGAACATAGTTTGCTTCACATTTAGGAAGTTTATCCATTGTTTTAAGATTTTTTTATTTTTATTTTTGGTAAGAGGGAGAGGGAGAGGGAGAGGTATGTGCTGTGTCTGTATATATTTTGGATGTTAAAATGTTTGATGCAAAGGGTTTATATAGGAGTTAAGGCACAAAGTACACGA</w:t></w:r><w:r w:rsidRPr="00600740"><w:rPr><w:rFonts w:hAnsi="宋体" w:cs="宋体" w:hint="eastAsia"/></w:rPr><w:t>GTTGGGTGGGTGACAACAAACTAATTGAAAAATACTTGTCTCGGGTGCATACATCACATAAATTTACCTAATAATAATATTGCCTTCG</w:t></w:r></w:p><w:p w:rsidR="00000000" w:rsidRPr="00600740" w:rsidRDefault="007434F3" w:rsidP="00600740"><w:pPr><w:pStyle w:val="a3"/><w:rPr><w:rFonts w:hAnsi="宋体" w:cs="宋体" w:hint="eastAsia"/></w:rPr></w:pPr><w:r w:rsidRPr="00600740"><w:rPr><w:rFonts w:hAnsi="宋体" w:cs="宋体" w:hint="eastAsia"/></w:rPr><w:t>&gt;Cluster-26.706</w:t></w:r></w:p><w:p w:rsidR="00000000" w:rsidRPr="00600740" w:rsidRDefault="007434F3" w:rsidP="00600740"><w:pPr><w:pStyle w:val="a3"/><w:rPr><w:rFonts w:hAnsi="宋体" w:cs="宋体" w:hint="eastAsia"/></w:rPr></w:pPr><w:r w:rsidRPr="00600740"><w:rPr><w:rFonts w:hAnsi="宋体" w:cs="宋体" w:hint="eastAsia"/></w:rPr><w:t>AAATTTTCATTACATCATATATTTATTTAATGTGATTTCTATCTCTTACCACTATAAAGCAGACATTCAACTCCTCAATCATTAACCACCAGTTTGGTGCATCCATAAATTTTAAAGAAAAATTACATTAAAAATGAGTCTCTGGCCTTTA</w:t></w:r><w:r w:rsidRPr="00600740"><w:rPr><w:rFonts w:hAnsi="宋体" w:cs="宋体" w:hint="eastAsia"/></w:rPr><w:t>ATCCTACTACATAACGAATTAATTAGCAATGAATTACTAGTAGGAAAATATTTTAAACTGTCCTAGCCTATTATACAATGAATGCATAATATTAGCCAGGAAGGTCTCTCGTGACTAGATACATCATCGTGCTTATGCAAAATTTGTAATCAAGACACTAAATTTTTGAGTACCATATTGAATGACTGATTGGTGGTGCTGTATCCTCCATCCACCATCAGGTTTAGCCCACTCACATATTTAGACTCATCACTAC</w:t></w:r><w:r w:rsidRPr="00600740"><w:rPr><w:rFonts w:hAnsi="宋体" w:cs="宋体" w:hint="eastAsia"/></w:rPr><w:t>CCAAGTACACGGCGGCCTCCGCTACGTCCTCGGGTTGCGGGACCACCCCTTTTAAGTTGGCAGATGCACAAACAACTTGTTCTACAAAATTTTTATCACTCCCCATTGCTTTTCTTAGCAATGGAGTAGCAATTGCACAAGGAGAAATGCAATTTACTCTTATTCCATATTGCCCTAATTCTACACACAAATTCTTCATTAGCCCTACCACCGCGTGCTTGGACATTGTATAAGCATGCGGTGACTCTCCGGTAGT</w:t></w:r><w:r w:rsidRPr="00600740"><w:rPr><w:rFonts w:hAnsi="宋体" w:cs="宋体" w:hint="eastAsia"/></w:rPr><w:t>CTTTGAAGCCACACTAGATGTAAAAAGGATAACACCTTTATTTTTAGGGATCATAACTCTTGCAGCATGTTTGGCCCCCAAGAAACCACCATAGACGTTAACATCGAAAACCCTTTTGAAGTTTTCATTATCAGAGCCCAAAATTTTTGGATCCACGTCACCAGTGATGCCAGCATTATTGTACATAATGTCAAGCTTTCCATATTTACTTACCGTAAAATCAACAACGTTTTTCACATCACTGTCATCAGTGACA</w:t></w:r><w:r w:rsidRPr="00600740"><w:rPr><w:rFonts w:hAnsi="宋体" w:cs="宋体" w:hint="eastAsia"/></w:rPr><w:t>TCGCAATGTAGGTATGAAACCGTGTCGTTTTGGTCGATTTCTTTGCAAAGAGATTGACCAAGATCGTCTTGAACATCACCGATTACAACTTTAGCTCCGTGTTTGACGAAAAGGGTAGAGGTGGCAGCGCCAATGCCACTGGCACCTCCGGTGATTATTGCTACTTTTCCAGCTAACCTTTTGGCTGCAACAGCTAGTGAGGACGAGCAGTTCATTTTTTTTTTCTTAATTGAAAAAGAAACGAAAACTCCAACCA</w:t></w:r><w:r w:rsidRPr="00600740"><w:rPr><w:rFonts w:hAnsi="宋体" w:cs="宋体" w:hint="eastAsia"/></w:rPr><w:t>ATAAAAATAGGTGGTCACTCCAACCAATCGTATATATTTCTTGAGATGTGAAAATTGTGATTCAAAAATCTATGATCAGTAAACAAAGCCAACCATAAGGCTACTAAGTGCTCTGTAATGGGTATAGATCTCTGGAAGTAAATGCTTGTAAGAAAATGCACAACTTGCCATGTGAGTGAGTTCAAATTAAGGAACGTGTCCAACTCATGGCGCCTAATTATA</w:t></w:r></w:p><w:p w:rsidR="00000000" w:rsidRPr="00600740" w:rsidRDefault="007434F3" w:rsidP="00600740"><w:pPr><w:pStyle w:val="a3"/><w:rPr><w:rFonts w:hAnsi="宋体" w:cs="宋体" w:hint="eastAsia"/></w:rPr></w:pPr><w:r w:rsidRPr="00600740"><w:rPr><w:rFonts w:hAnsi="宋体" w:cs="宋体" w:hint="eastAsia"/></w:rPr><w:t>&gt;Cluster-26.716</w:t></w:r></w:p><w:p w:rsidR="00000000" w:rsidRPr="00600740" w:rsidRDefault="007434F3" w:rsidP="00600740"><w:pPr><w:pStyle w:val="a3"/><w:rPr><w:rFonts w:hAnsi="宋体" w:cs="宋体" w:hint="eastAsia"/></w:rPr></w:pPr><w:r w:rsidRPr="00600740"><w:rPr><w:rFonts w:hAnsi="宋体" w:cs="宋体" w:hint="eastAsia"/></w:rPr><w:t>CACCCCAATTAACTTGA</w:t></w:r><w:r w:rsidRPr="00600740"><w:rPr><w:rFonts w:hAnsi="宋体" w:cs="宋体" w:hint="eastAsia"/></w:rPr><w:t>ACATTATAAGAGGATCCTTTGCTTCTTCTTCTTCTTCTTCCTCTTTTTCTTATAACTGAATTCTCATTATACATTAAAAATAAGCGTTGATCAACTGCAACCATAATACCTTTCAACTAATTTTCAAACATTACTCCTAGGTTGCTAGGCACTAATCCATTGCCATTATCGTTCTATCGGTTCAATCTCCAGCAGCAAGCCTCGCCGGAATTCAACATAAGGGTAAGCCACCGGAAAGTCGTCTGCTTTTATCTTC</w:t></w:r><w:r w:rsidRPr="00600740"><w:rPr><w:rFonts w:hAnsi="宋体" w:cs="宋体" w:hint="eastAsia"/></w:rPr><w:t>CACCTATAACTCAGGACAAGATGATGAAGAAAAAATGCTATCTCCACTTTAGCTAGCTCAGCCCCTGGACATAGCCGGGTTCCACCACCAAACGGCATCACTTTTTTTGCTCGTCGCTTTATCAGTCCATCTCCATGGATCAAATTCGAAAGGGTTTTGATGGAGTGATGAATCTAAATGTGTTCCTGTAAGCACAGGTAAAACTTTCCATCCTGAAGGAATTACATATTCTTTGTATTTGACGTCTTGAAGAGCT</w:t></w:r><w:r w:rsidRPr="00600740"><w:rPr><w:rFonts w:hAnsi="宋体" w:cs="宋体" w:hint="eastAsia"/></w:rPr><w:t>TTGCGATGAACAAACTTGACAACATTCCCACATCTCATAGCTTCCGATATAACATTTTGGGTGAACTCCATTTTCTGGTAATCTTCCCAATCCAAAAATTGACCATCCTCTTTTGTTTTTCTTATTGTCTCATGTTCTTTCTTCAAGCGTTGAAAAGCTGCTGGTGCATGTCCAAGAAAGTAAACAATTAAAGAAATAAGTGTTGAGGTTGTCTCATAGCCTCCAAGCAATATGTCCAATACAATGCTTACAATCT</w:t></w:r><w:r w:rsidRPr="00600740"><w:rPr><w:rFonts w:hAnsi="宋体" w:cs="宋体" w:hint="eastAsia"/></w:rPr><w:t>CTTCATCCTTTAGTTTTCTGTTAGATAAAATTACATCCAAGAAATCTCCTTTTTCTGACTTCATTACGTTTTCCTTTTCCCTTTCTTTTATAATCTCTTTCACAGTGGATGAGAGTCTTGCTCTTGCCTTCACTGCTTTGGTATAAGGAGATCCAGGAAAGTCTAATGGCAAAGAAATGAAACCTTTCATGTAAGTTCGAAAATTGTCTAATATCTCCAACGCTAATGGCTCTTCTGGTTCAATGCTCAAAAGATT</w:t></w:r><w:r w:rsidRPr="00600740"><w:rPr><w:rFonts w:hAnsi="宋体" w:cs="宋体" w:hint="eastAsia"/></w:rPr><w:t>TTTCACCATGAGGTTTAGTGTAAACTGTCGAACTTCTTTATGAAAGGATATTTCTTTACTTTCTTTCCACGACTCCATCATTGAGATTGTAAGATCTTCTATGCAATGAAGAAAGCCAGGAGCTGACTTAGACAAACTGATGAAGCTAACAACGACACTCCTCAGCTTCTTGTGGAGGTCGCCGGTGACGAGAAGTAATGAGAACTTTCCAAGAATGCCATGCATGGCGGTAGGGTAACTGGCTTGGAATAACTTC</w:t></w:r><w:r w:rsidRPr="00600740"><w:rPr><w:rFonts w:hAnsi="宋体" w:cs="宋体" w:hint="eastAsia"/></w:rPr><w:t>TCTTCATTATGAAGGATAAACATGTTGAGTTCATGGTCACAAGAAACTATAGTAGGAGAACCAAATAAATGTGATTTGAAAACCTTCCCATACCTAGAGCAATGGTCTTGCAAGAAGCTGCCCATGGAGTTTGATCTATGGGGCTTGAGATAGGCAAGAGTCTCCCCACAAAGGGGCCATCCCATGCTTCCATTTGGTAAATTTTTAGGGTCTTTTCTTGTGAAAGAATTTGCAATTAGAAAAGAGGCCAAAGCTA</w:t></w:r><w:r w:rsidRPr="00600740"><w:rPr><w:rFonts w:hAnsi="宋体" w:cs="宋体" w:hint="eastAsia"/></w:rPr><w:t>TTGCTAAAATGAGAGAGAATAATATGAAGAGGAAAAACTCTAACATGGTTGGTTGCTATAGCTATCTTAGCTTTCTATAAGGATTGGACAAGTTTTTGGTCTCCACTGATCATTTGTTTGTCTCTGCCCTTGCAAG</w:t></w:r></w:p><w:p w:rsidR="00000000" w:rsidRPr="00600740" w:rsidRDefault="007434F3" w:rsidP="00600740"><w:pPr><w:pStyle w:val="a3"/><w:rPr><w:rFonts w:hAnsi="宋体" w:cs="宋体" w:hint="eastAsia"/></w:rPr></w:pPr><w:r w:rsidRPr="00600740"><w:rPr><w:rFonts w:hAnsi="宋体" w:cs="宋体" w:hint="eastAsia"/></w:rPr><w:t>&gt;Cluster-26.752</w:t></w:r></w:p><w:p w:rsidR="00000000" w:rsidRPr="00600740" w:rsidRDefault="007434F3" w:rsidP="00600740"><w:pPr><w:pStyle w:val="a3"/><w:rPr><w:rFonts w:hAnsi="宋体" w:cs="宋体" w:hint="eastAsia"/></w:rPr></w:pPr><w:r w:rsidRPr="00600740"><w:rPr><w:rFonts w:hAnsi="宋体" w:cs="宋体" w:hint="eastAsia"/></w:rPr><w:t>AATTAATCTCATGATTTCTTGCAGGATAATATAACTTTACATGTATATTGAAACAATTTTCATCATCGAAAAAATGGAAACAATAATATCATAATTACAAATC</w:t></w:r><w:r w:rsidRPr="00600740"><w:rPr><w:rFonts w:hAnsi="宋体" w:cs="宋体" w:hint="eastAsia"/></w:rPr><w:t>CAAGAACTTAAATCATGATTCTTTCTTATACACAACTTTCAAAAACATCACCACACAACAAGCATCAGATTTTACATATATAGCACCCAGAACAAATTATACATAAATATATATATCATACATCAGAATAATCCTCAACAAATTTGCTCTTGATCCACTTGAAGCTACTTCTCAAAGATGATTTGAGCTTACCTTCCACGCTGTACATATTATATTGAGCAACTCTCTTTCTCCTCTTAAGCTCTGGATTGGTTGA</w:t></w:r><w:r w:rsidRPr="00600740"><w:rPr><w:rFonts w:hAnsi="宋体" w:cs="宋体" w:hint="eastAsia"/></w:rPr><w:t>AGGTGCTAGCTCATCCATCTTACCGCTCACCGGACCATTAAAACTATATGATTTAGACCGGTCCTCGAACCCTAGCCGGATTTCTGAGTAGGCATTAGGGTAGCTGGAGAATGATTTGCTCTTCTCCATAATCGAATTAAAAGCATATACACAGAGGAAATAAGGCCTTAAATTGTATTATATAGTGCAAGAAAACAAAAGAATGGGGATTACATGCAAAATGTTTAATATTTGCACGTTCGTGAGGTGTGCTTGA</w:t></w:r><w:r w:rsidRPr="00600740"><w:rPr><w:rFonts w:hAnsi="宋体" w:cs="宋体" w:hint="eastAsia"/></w:rPr><w:t>ATTTGATAAATTTTTCTTTTTAAATGAAGAAATTGAATTGCCAACTTCTTTTCTATAGTACTAAATGGGTGTTTGATTGGTGGGAAAAAAAAATGTTTGTGTGGTGATGGGGAGACCTCACGAACGTGCAAATATTA</w:t></w:r></w:p><w:p w:rsidR="00000000" w:rsidRPr="00600740" w:rsidRDefault="007434F3" w:rsidP="00600740"><w:pPr><w:pStyle w:val="a3"/><w:rPr><w:rFonts w:hAnsi="宋体" w:cs="宋体" w:hint="eastAsia"/></w:rPr></w:pPr><w:r w:rsidRPr="00600740"><w:rPr><w:rFonts w:hAnsi="宋体" w:cs="宋体" w:hint="eastAsia"/></w:rPr><w:t>&gt;Cluster-26.759</w:t></w:r></w:p><w:p w:rsidR="00000000" w:rsidRPr="00600740" w:rsidRDefault="007434F3" w:rsidP="00600740"><w:pPr><w:pStyle w:val="a3"/><w:rPr><w:rFonts w:hAnsi="宋体" w:cs="宋体" w:hint="eastAsia"/></w:rPr></w:pPr><w:r w:rsidRPr="00600740"><w:rPr><w:rFonts w:hAnsi="宋体" w:cs="宋体" w:hint="eastAsia"/></w:rPr><w:t>AAACAAGCACCTTTTAATGGTAAGTTAATTTGTTGTACCTTTTTTTTTTCTCTGTTTTTGCCTCTTTGCAGGCAGGTACTTCCTAATCTAAAGAAAATTAGC</w:t></w:r><w:r w:rsidRPr="00600740"><w:rPr><w:rFonts w:hAnsi="宋体" w:cs="宋体" w:hint="eastAsia"/></w:rPr><w:t>TTTAATTACTAATTAACTTAAGGAAATTTTATTATAATTTGAAACGGTAATTGCAATCACTACATTAGACACTCCTCACAAACATGACTTATTCAAATCCAACATATATAAAAACTATAAAGATACTTTAAATCTTGGTAATTGATAAATTTTGCAAGAGAAGTTATTGAATGGAAAATATCTCAATTGTGTGTATATTAGAGTATGTTCTTTTTTTTAACAATATTAACTAGATTTTTGAATCAAAAAGGCCTTT</w:t></w:r><w:r w:rsidRPr="00600740"><w:rPr><w:rFonts w:hAnsi="宋体" w:cs="宋体" w:hint="eastAsia"/></w:rPr><w:t>TGAGGTCCTTGAAATCAGAAGAATCAATACACTCCAATCTTGCCCTATAAGGATTCAACATCTTCAGTAACTCGGTTGATTTCTCCTTTGTTTTTTCACCGCAACCAATCTGCAATAGAAGCAATAGCTTTTGGAAAGCACCAACTTGAAGAGCTTCAACAAGAACACCTCCATCTTCCCTTTTCTCACCTTTGCATAGCTTCCATAAAATCGAAACAGAAAACTCTGTTGCCAAATCTGAAACCCTATGTATTTT</w:t></w:r><w:r w:rsidRPr="00600740"><w:rPr><w:rFonts w:hAnsi="宋体" w:cs="宋体" w:hint="eastAsia"/></w:rPr><w:t>CTTGACAATAACTGGGATTGTTAGAAAATTATCGTATGCCTTCTCTCGTCCTTGACCACATCCACAAATTCCATCGAGAACCCCTAATGCCTTTTCGCATAGACTTCTTTCGGCATCGACAAGCAATTCTACGAGCAATGAGACCAAACCCATATCTACAAATTTGGTGATGACCTTTACATTTGCAGGAGTGAGTGTGACCAGTTGATAAATAGTCACAAGTGAAGCTTTTGTTGAAGTAGGGCAAATAGGTTCT</w:t></w:r><w:r w:rsidRPr="00600740"><w:rPr><w:rFonts w:hAnsi="宋体" w:cs="宋体" w:hint="eastAsia"/></w:rPr><w:t>TTAACAAGCTTAAATAAAGCTTCCGTAGCTCCTTCAATTCCTGATAAAGCCTCTACTTTTCTTTGGTCCGACGAAACAATTTCTTTAAGGACCAAAACGGCATTTCTTCTTCTAGTCAAATCTCCCCCTTTCAAGAACCAGACTAAACAATCCATAGACACAGCTGAACCGAGATAACTCTTGGCTTCTCCATCGAGAGGCAAAAATAATGTCAAACACGACAATATTTCCTCCAAAACAGCAACGTTTTCACTTA</w:t></w:r><w:r w:rsidRPr="00600740"><w:rPr><w:rFonts w:hAnsi="宋体" w:cs="宋体" w:hint="eastAsia"/></w:rPr><w:t>AAGATAATTCTCTCGAGAAATCTTCAAAAGCAAGTGATAATACACTAGCTGTTCCATGACCCACAATGCATTTCTTGTTTCTTTCACTTTCTTTCATCAGTGTCTTGATTTTAGCCAAAGAATTTTGACACCCAATTTTATCCCCTCCTTTGGAAGCCATACTAATCTTAGCTTGAATCTCCGAAACCTCCATAGAACTTACAGGAATTCTCGGCGTAGGAATTCTTTCAATCCCGTAAGACTTATTGTCCACACA</w:t></w:r><w:r w:rsidRPr="00600740"><w:rPr><w:rFonts w:hAnsi="宋体" w:cs="宋体" w:hint="eastAsia"/></w:rPr><w:t>CCAATCTTGAATCATCTTACGTATTGTGTGGTTTGGTATAGGCTCTAAGCTCCTGAAAACCTGATTTGTAATAGGACATTTAACATTCCCATTCTCTATCCACTTCTCAATACTTTCACGATCATAAGTAATCCCAGTTGAAAAAGTCACCGGATCTTTCATCAAGTCCAGCGATATCGGACACCGAAAATGATTCGGTATGGCTAACTCCATCTCGCCTTGTTCATCTTCCGGTCTTTCTTTTCCGGCTCGCCGT</w:t></w:r><w:r w:rsidRPr="00600740"><w:rPr><w:rFonts w:hAnsi="宋体" w:cs="宋体" w:hint="eastAsia"/></w:rPr><w:t>GCTGCCCTCCGCCTTCTCCATGTAGAAATCATTATATTTATCCTTTTGAAATAAAATCTGTGCTTATAGAAATTGTGTTTATGAGTAATGTAATAACGGAGTCGATATATATATATAGAGAAAGACCGGTAATGTATGAAATAAAAGGGACACGGTTGTTCAATATTCAAACCGCTAGGTAAGGGAAGAATATATAAATGGAGAAAAACAAATAATATAATTAAAGCATGAGATTTGGGAGTCTTATTTGTTGATT</w:t></w:r><w:r w:rsidRPr="00600740"><w:rPr><w:rFonts w:hAnsi="宋体" w:cs="宋体" w:hint="eastAsia"/></w:rPr><w:t>TGATAAGAGTTTTGAATATTTGACCGTTGAAGTTTGAAAATCTTGATGGCAAAAAAGAATATATTAATTTGGACTTGGTGTTGGTGGTTTTATAAATTGGAACGGATCAAAAGTTTGACACTTCGAAAATTTTGAAAGGGCCGGTTGGTCCATTCGTCAACGTGCGGGTCGGTGTAGACTTAATTGTAATTTCCATGTGAGGTTTTGGGTTTTATTTTATTTCCGGTTATGGTTTCTCTTTTTTCACATTATTAGT</w:t></w:r><w:r w:rsidRPr="00600740"><w:rPr><w:rFonts w:hAnsi="宋体" w:cs="宋体" w:hint="eastAsia"/></w:rPr><w:t>CCATTACGCGTTGGAAACGCGCCGCTTATCTCTGCGTTTCAGCAAGAAGAATTTGGGGTTTTTTTGTCTGATTGGTTACCGCGGGGTTTACTCGGTATTTGAATTAAGAAACCACCATGCAATGCACTTCGTCTTCCCCACACGGAAATTA</w:t></w:r></w:p><w:p w:rsidR="00000000" w:rsidRPr="00600740" w:rsidRDefault="007434F3" w:rsidP="00600740"><w:pPr><w:pStyle w:val="a3"/><w:rPr><w:rFonts w:hAnsi="宋体" w:cs="宋体" w:hint="eastAsia"/></w:rPr></w:pPr><w:r w:rsidRPr="00600740"><w:rPr><w:rFonts w:hAnsi="宋体" w:cs="宋体" w:hint="eastAsia"/></w:rPr><w:t>&gt;Cluster-26.775</w:t></w:r></w:p><w:p w:rsidR="00000000" w:rsidRPr="00600740" w:rsidRDefault="007434F3" w:rsidP="00600740"><w:pPr><w:pStyle w:val="a3"/><w:rPr><w:rFonts w:hAnsi="宋体" w:cs="宋体" w:hint="eastAsia"/></w:rPr></w:pPr><w:r w:rsidRPr="00600740"><w:rPr><w:rFonts w:hAnsi="宋体" w:cs="宋体" w:hint="eastAsia"/></w:rPr><w:t>AAAAATATATATTTTTATAAAATCCAATTCTAGTGCCTTGGATTAAAATATTTCATTTTTTAATCTGCTATTGAACTTGCTAATTAAA</w:t></w:r><w:r w:rsidRPr="00600740"><w:rPr><w:rFonts w:hAnsi="宋体" w:cs="宋体" w:hint="eastAsia"/></w:rPr><w:t>GAAACAGATATAAATAATAACACCCATATTATTTTTTAATTACAATCTTTCCACAAAAACCACATAAAATATACAGTCATTATGCCTTTATATGATCTTTCTCTCATTTACAGTGCAGAAAATAAATATAAACTATGCTTTGCATTGATTCTTACTCAAAACCCCAACATCTCGGCTTGGCATTCCATTAAGCCAATGACAGTCCTCAAACTGGCACTGTGGTCTCTCGTTTGGCCACTCCACGTCGTTTGGCTCA</w:t></w:r><w:r w:rsidRPr="00600740"><w:rPr><w:rFonts w:hAnsi="宋体" w:cs="宋体" w:hint="eastAsia"/></w:rPr><w:t>ATATATATAGGACCCCATGCTGGGGTCCCATCTTCAAACGAATTATGTGTCAACCTCTTCAAATCAGAGCCGTCTAATTTAATCGTGTAGATTTCCCCGTACGGTTGATAATGATGTGGGTTCGAGATCGGCTCAGCTGATATTCCAGCATAATCTGTTGTGAATACTACACTCTTTCCATCCGGGCTGAAATACGGGTGGTTAGTTCTACCACCCAACCCGCTTTGAACCAACTTCCTTAATCCGGTTCCGTTTG</w:t></w:r><w:r w:rsidRPr="00600740"><w:rPr><w:rFonts w:hAnsi="宋体" w:cs="宋体" w:hint="eastAsia"/></w:rPr><w:t>GGTGGATCAAATACAACTCGAAGCTTCCTGAACCAGGGTCTTCCCTGTCTGATGCAAACGCAATCCATTCACCGTCTGGTGACCAGTTGCACATCGTGTCACTCCATGGACCCTCTGTTAACCTATGGATACCACCTTTCTCTCCTTCTTCCGCGTCCATTGCATACAAATTCTTATGACCCGCTCGACCCGATCGGAACACGACCCATTTCCCATCCGGCGAAACTGAAGGAAATGCATTATTTTCACCATTAAT</w:t></w:r><w:r w:rsidRPr="00600740"><w:rPr><w:rFonts w:hAnsi="宋体" w:cs="宋体" w:hint="eastAsia"/></w:rPr><w:t>GGTCAACTTCTTGACATTACCCTTATCAACATCAATAGAGATAATATCAACCTGAGTGCTTTCACTGGCAAATTCGGGACCAGCACTAGTGTATACAATTCCTGGACGAACCGGATCCCAAACGGTCGAGAATGCGGATTTCGGATAAACCTGTCGCCGGTTTGAACCGTCCCGGTTGACAACAAAAACACCCGGAAATTCAACAAAAGCGACGCGATCACCTTTCGGTGACCAAGAAGGAAATGATCCGTCAATT</w:t></w:r><w:r w:rsidRPr="00600740"><w:rPr><w:rFonts w:hAnsi="宋体" w:cs="宋体" w:hint="eastAsia"/></w:rPr><w:t>CTAAATAGCGATATCTCAGGCACTGGGCTATTGAGATTCTCTAACACAAAATGCTTACTCTTTTTATCATTTGAAGCACCTCTACACCTGTGGTACCCGACTCGACTTGAATCGGGCGAGATAAACGGGTTTAAGTGATGAGTTTGCGGTGATACTAACCTAGTTAACTCAATAAACTCGTTTTTAACAAGGTCGAATAGCTCTATATGGCGATAATCCGAATTGGGTCTTCTCGTAGCTACTGCTATAAATTTGT</w:t></w:r><w:r w:rsidRPr="00600740"><w:rPr><w:rFonts w:hAnsi="宋体" w:cs="宋体" w:hint="eastAsia"/></w:rPr><w:t>TGTTACCTGGAGAAGTAGCTGGAGTGAACGCGTGAAGACCCGCTGGAGTGACTCGCTCCACAATCACCGACTCAATTGAAATCGGCGTTTTACTTGGTAAAATCGCTTTGTAAACACTAATCCATCCATCTCCGCTTCTTCTGTGGAAGTATAGTGTAGAATCGTCAACCCAAGTGGGCCACCCGCCGTGTTCAACAACCTTGACACGGTGCGTTCCATCACGAGTCAAGAACACATAAATATCAGTACTCAGTTC</w:t></w:r><w:r w:rsidRPr="00600740"><w:rPr><w:rFonts w:hAnsi="宋体" w:cs="宋体" w:hint="eastAsia"/></w:rPr><w:t>TGCAACTTCACCATTCCATCCACTCACCCCGTAAGACGCCACTGCCGTGTAAAGCCCTGAAGGAGAGACCGCAGGGCTAAAATCAGCGATGCCATAGGGGGTGAGTCTACGAGTCAACCCGGTTTTCAACTCAGTTGAGTAGACAGCAGCCCAACTCGTCCTTGGCTTTTTCGAATCCTCATGAGTTGACACGTATATTAGATAGTCTCCACTCACAGTCGGCTTATCCTTCATCGAAATTCCATCTATGCCCTTC</w:t></w:r><w:r w:rsidRPr="00600740"><w:rPr><w:rFonts w:hAnsi="宋体" w:cs="宋体" w:hint="eastAsia"/></w:rPr><w:t>AGCAGCGGCACTTGAACGCGCACAGGAATTTCTATTTCAAGGGCAGACCTCAATCTGGTGCTTCGCGGGATACTGAAATAAACTGTATCGTAGTAGATGTTTGATGATCCACCCCGCTCTGTAACGTACACAAGGCTAACAGGTTCTGAGTTCTGTGTGGCCGATGTTAGGGTTTGATTGGATAAGAGAGAAAGGAGAGACGAAGACGGAGAAGGGAAGTGACCATTGAAATTTAACGATCTACCATCGGTGATTT</w:t></w:r><w:r w:rsidRPr="00600740"><w:rPr><w:rFonts w:hAnsi="宋体" w:cs="宋体" w:hint="eastAsia"/></w:rPr><w:t>GGAGCTCGTTGGCTGGGGTAGGAGGTGGGCCCTGTGTAGGAAGAGTAAAGATATCAAAAGCGTAATCCGATCTGCTGCCCAGTGTTGCGAAGATGATGCTGGTTTTAACGGATGGTTCATGGTCCGCCGAAGCACAGGATGGAGCCACTAGTAAACGGAAGAGTAAAGATAGAATTATGGGCATCATCGGTTCTGTTTCCTCAGTCCGAGTGTTTTCAGTGAGTGCGTGGATGATGATACAAAGGGGATTTAAAAC</w:t></w:r><w:r w:rsidRPr="00600740"><w:rPr><w:rFonts w:hAnsi="宋体" w:cs="宋体" w:hint="eastAsia"/></w:rPr><w:t>ACTTTTTTTCTTACTATGAAAAGCAAAGGTTGCCGTAAGAGATGACGTGGCTTGTTGATATGTATGTATATGAGTTAGATACGTGGCAAAATCAGAGAATAGGTTTTGTTGGGGGTTTGGGAGTGAGAAGGGTAAACGTATGGTGTGGGTGTCAATCTTTATCCGCAAGTAAGTATCAATCAGAGAAGTTGTGTTTGTTTGTTTGGTCTTAATTTTATTGGCATTATTCCATTTCTGATTTTGGGCATGAATGCAA</w:t></w:r><w:r w:rsidRPr="00600740"><w:rPr><w:rFonts w:hAnsi="宋体" w:cs="宋体" w:hint="eastAsia"/></w:rPr><w:t>CAGGATGAACAGTTGCAGAGGATGAGATAAGAAGATGGGCTTTGATCAATTTAAGAAGGGAAAAAAAAAAAGAAATTTGGACCTATAATCTCCTCTAGCAAATCTGCATAATAATTGTGAAATAAGGGTCATTTATGGATTAGCAGGCATTGGATTAGAAAATAAGTTGTATTATTAAGTATATAACGAGGTATCAAATTATCTATGTTTTTTTATAGAAGTGATAGTTAGTGATGGGTGTTAAATTTGTGCAACA</w:t></w:r><w:r w:rsidRPr="00600740"><w:rPr><w:rFonts w:hAnsi="宋体" w:cs="宋体" w:hint="eastAsia"/></w:rPr><w:t>GTGAAAAATACTTTTATAAAATGCATTA</w:t></w:r></w:p><w:p w:rsidR="00000000" w:rsidRPr="00600740" w:rsidRDefault="007434F3" w:rsidP="00600740"><w:pPr><w:pStyle w:val="a3"/><w:rPr><w:rFonts w:hAnsi="宋体" w:cs="宋体" w:hint="eastAsia"/></w:rPr></w:pPr><w:r w:rsidRPr="00600740"><w:rPr><w:rFonts w:hAnsi="宋体" w:cs="宋体" w:hint="eastAsia"/></w:rPr><w:t>&gt;Cluster-26.874</w:t></w:r></w:p><w:p w:rsidR="00000000" w:rsidRPr="00600740" w:rsidRDefault="007434F3" w:rsidP="00600740"><w:pPr><w:pStyle w:val="a3"/><w:rPr><w:rFonts w:hAnsi="宋体" w:cs="宋体" w:hint="eastAsia"/></w:rPr></w:pPr><w:r w:rsidRPr="00600740"><w:rPr><w:rFonts w:hAnsi="宋体" w:cs="宋体" w:hint="eastAsia"/></w:rPr><w:t>GGCAAAGGAACAACGTGTCTAGAGTCAAACGGTTCGGCGTTGAACACAAAAAGGGTGGGAACGTTTCCCGCCAGTTCTTCCCAGCCTCCACACACTCTAAAGCTTCTCTCTTTGTCCTACCGCCCTCTTTTCCTCTCTTCTCTCTGCAAAACCCTCACGAACACACAATGGCAGATTCTCCGAGGATAACCCTTCGATCCCCATCGAAGAA</w:t></w:r><w:r w:rsidRPr="00600740"><w:rPr><w:rFonts w:hAnsi="宋体" w:cs="宋体" w:hint="eastAsia"/></w:rPr><w:t>GCCCAAACAAACGCCTCCTCTTTCCTCAATCTGTCTCACCCCTCGAACCCCACAAGTGGTTGACCCTCCTCGCCGATCCTCTCGTCGTTTGTCTCTTAAGCTCGACCAAATCACAACCCCACAAAAATGCGCTTCACAACTCAAAAAACCTATCGAGGTTTCACTACTTAACGAAACTCCAGAAAAATTAGTACAGGATTCATTGAAAATCCGAAGAAATTCGAGGAAAAATGGATCTATTAAGACCCCAGAAAGC</w:t></w:r><w:r w:rsidRPr="00600740"><w:rPr><w:rFonts w:hAnsi="宋体" w:cs="宋体" w:hint="eastAsia"/></w:rPr><w:t>AAAAGAGACACTGAATCCACAAAACCCCCGAAATCGAAGTCCAAAGTGGTCAACATCGAGGTTTCATTCTCTCCTGTATCACCAGATCAACTGGATACCAGGAAGAGGAAATGGCGTGAAGAGAAAGAGAGGAAGATGATGACTAGAGCAATGGCATCGAAGAATGCGAAGAGTGAACAAAAAGGTAATAGGAAGAGAGTTTATTACAAGAAAGTGGTGTATGATGGTGGTGAATTTGAGGTAGGAGATGATGTGT</w:t></w:r><w:r w:rsidRPr="00600740"><w:rPr><w:rFonts w:hAnsi="宋体" w:cs="宋体" w:hint="eastAsia"/></w:rPr><w:t>ATGTGAAGAGGAGAGAGGACGCCAGCTCCGATGATGAGGACCCAGAAGTGGAGGAATGTAGAGTATGCTTCAAAGCAGGGAAAGCGGTAATGCTTGAATGCGATGATTGTTTAGGTGGTTTTCACTTGAAGTGCTTGAAGCCTCCTCTGAAGGAGGTCCCTGAAGGGGATTGGATTTGTGGGTTCTGCGAGGCCAGGAAATTAGGTAAGGAGGTTGAGTTGCCAAAGTCGCCTGAAGGGAAAAAACGTTCTAGAAC</w:t></w:r><w:r w:rsidRPr="00600740"><w:rPr><w:rFonts w:hAnsi="宋体" w:cs="宋体" w:hint="eastAsia"/></w:rPr><w:t>CTTGAGGGAGAAACTTCTTTCCAGTGACTTGTGGGCTGTCCGAATTGAGAGTTTGTGGAAGGAGGTTGATGGTAGCTATTGGTTTAAGGGGCGATGGTATATTATTCCAGAAGAGACTGCTGCAGGAAGACAGCCTCATAATTTGAGGAGGGAGCTTTATAGAACTACTGATTTTGCTGACATTGAGATGGAATCTATTATTCGGCGTTGTTCTGTTATGAACCCCAAGGAATATGCAAAGGCAAGTAATGAAGGA</w:t></w:r><w:r w:rsidRPr="00600740"><w:rPr><w:rFonts w:hAnsi="宋体" w:cs="宋体" w:hint="eastAsia"/></w:rPr><w:t>GATGATGTTTTCTTATGTGAATATGAATATGACATCCATTGGCACACTTTTAAGCGTCTAGCTGAGGTTGATAATTGTGAAGAGGATGGTGAAGATGCTGACAGTGATGAAGATTGGAATTCTTCCAAGGACGCAGAATCTGATACAGATGAAGACATTGAGTATGAAGAGGAAAGTGTGAAGAACTTACAAGCCAAAGCATCCTCAACTCATGTCTTGGCTGCTAACTTACGAAAAGGTCAGTTCTTCGGGCTTC</w:t></w:r><w:r w:rsidRPr="00600740"><w:rPr><w:rFonts w:hAnsi="宋体" w:cs="宋体" w:hint="eastAsia"/></w:rPr><w:t>AAAGGATAGGGGTAAAACGAATCCCGGAACATGTGAGGTGTCACAAGAAGACTGAACTGGAGAAAGCAAAGGCAACGCTTCTGCTGGCAACATTGCCCAAGTCTCAACCTTGCAGGAACAAGGAAATGGAAGAGATAACTGCATTTATAAAAGGTGCCATCTATGATGATCAATGTCTGGGTCGTTGCCTTTACATTCATGGTGTTCCTGGAACTGGCAAGACGATGAGCGTACTTGCAGTAATGAGGAACCTAAA</w:t></w:r><w:r w:rsidRPr="00600740"><w:rPr><w:rFonts w:hAnsi="宋体" w:cs="宋体" w:hint="eastAsia"/></w:rPr><w:t>ATCTGAAGTTGATGCAGGGAATATGCGACCATACTGTTTTGTGGAGGTCAATGGTCTAAAGTTAGCATCACCAGAAAATATTTATAGGGTTATCTATGAAGCATTAAGTGGACATAGGGTTAGCTGGAAGAAGGCTCTTCATTTGCTGAATGAGCGATTTTCAGATGGCAAGAAGGGAAAAGGGGATGACCGGCCTTGTATTCTACTTATTGATGAACTTGATCTGCTTGTAACCCGAAATCAGTCGGTTCTATAC</w:t></w:r><w:r w:rsidRPr="00600740"><w:rPr><w:rFonts w:hAnsi="宋体" w:cs="宋体" w:hint="eastAsia"/></w:rPr><w:t>AATATTCTTGATTGGCCTACTAAGCCACATTCAAAATTGATTGTGATAGGAATTGCCAATACTATGGATCTTCCAGAAAAGTTGCTTCCTCGTATTTCAAGCCGTATGGGTATCCAAAGGCTTTGCTTTGGACCCTATAATTATCAGCAGCTTCAAGAAATCATTTCCAGTCGCCTCAAAGGAATTGATGTATTTGAAAAGCAAGCTATAGAATTTGCTTCAAGAAAGGTAGCAGCTATATCTGGAGATGCACGTC</w:t></w:r><w:r w:rsidRPr="00600740"><w:rPr><w:rFonts w:hAnsi="宋体" w:cs="宋体" w:hint="eastAsia"/></w:rPr><w:t>GTGCTCTAGAGATCTGCAGGCGTGCAGCAGAGATTGCAGATTATCACCTTAAGAAATTTAGTCCATATTCTGATTCAGGGACTGCAGGAAAAGGCCTTGTTGGTATGTCCGAGGTTGAGGCAGCTATTCAAGAAATGTTCCAGGCACCTCATATTCAAGTAATGAAAAATTGTTCTAAGCTCAGCAAAATTTTCTTGGCGGCTATGGTGTATGAACTCTATAAAACGGGGATGGGGGAGACAACCTTTGAAAAGTT</w:t></w:r><w:r w:rsidRPr="00600740"><w:rPr><w:rFonts w:hAnsi="宋体" w:cs="宋体" w:hint="eastAsia"/></w:rPr><w:t>GGCAATGACCGTTTCATGTCTCTGTACAAGCAATGGAGAAGCATTTCCTGGTTGGGACACTCTCTTGAGAGTTGGATGCATGCTAGGTGAAAGCAGAATAATTCTATGCGAACCTGGAGCTAGGCATAGGTTGCAGAAATTGCAGCTCAACTTTCCAAGTGATGATGTGGCTTTTGCACTGAAAGGGAGCCAAGAGTTACCGTGGCTGGCCAAGTATTTGTGATTTAAGACCAAAGAAAATTGCATTCTTCTTCAT</w:t></w:r><w:r w:rsidRPr="00600740"><w:rPr><w:rFonts w:hAnsi="宋体" w:cs="宋体" w:hint="eastAsia"/></w:rPr><w:t>TTATTTAAACAATTTTGACTCAGTTTCTCATTTTTCGCAATTTTTCATTCCTGTCTGCTTCGACTCTTGGCTGTCAAAGTAGAACTTTAAGTTATAACTCATTTTTTTGATTTCAACTCCGGCAACATACTGTACTCTATGAGACATTGCGTATGGAAATAATAATAATGAGAGAGGATCTCAGGAACATCATATATAATTGTTTCTTATTTTAATCCTTTATTTTTTGGTGAAATTAATTAATAGT</w:t></w:r></w:p><w:p w:rsidR="00000000" w:rsidRPr="00600740" w:rsidRDefault="007434F3" w:rsidP="00600740"><w:pPr><w:pStyle w:val="a3"/><w:rPr><w:rFonts w:hAnsi="宋体" w:cs="宋体" w:hint="eastAsia"/></w:rPr></w:pPr><w:r w:rsidRPr="00600740"><w:rPr><w:rFonts w:hAnsi="宋体" w:cs="宋体" w:hint="eastAsia"/></w:rPr><w:t>&gt;Cluster</w:t></w:r><w:r w:rsidRPr="00600740"><w:rPr><w:rFonts w:hAnsi="宋体" w:cs="宋体" w:hint="eastAsia"/></w:rPr><w:t>-26.876</w:t></w:r></w:p><w:p w:rsidR="00000000" w:rsidRPr="00600740" w:rsidRDefault="007434F3" w:rsidP="00600740"><w:pPr><w:pStyle w:val="a3"/><w:rPr><w:rFonts w:hAnsi="宋体" w:cs="宋体" w:hint="eastAsia"/></w:rPr></w:pPr><w:r w:rsidRPr="00600740"><w:rPr><w:rFonts w:hAnsi="宋体" w:cs="宋体" w:hint="eastAsia"/></w:rPr><w:t>TTGTTTCATTCATCACATTTTATAAATTTCCAATACAAAAAACCATATAATAGTACAACATACTCATATACATAAAAGCTTTCCTAAAAAAAATATATAAACAACTTTCCTAAAAAATATATCAAGCAAATCTACACAATCTAACTAATAGATTTTATTTAATTTCTATACGTAGCATAAATGGTATAGAAGGTTTGTGTAACAGTTAAAACCAGAAGAATGAGAGCAGCTAGAGCAGATATAAAAGA</w:t></w:r><w:r w:rsidRPr="00600740"><w:rPr><w:rFonts w:hAnsi="宋体" w:cs="宋体" w:hint="eastAsia"/></w:rPr><w:t>CCATGGAGTATCAAAATACGTATACTTGAATCCTGCCCATTGGACATGCCAACTATTCATGTAATATAAGTGAACATCATTAAACAACTTAGCCAAATAGCACAAATCAATATCAAATGCAACTTCCTTGCCAAGATTATTGATGAATCTTGCAACTTCTGCGTCAGTACCAAAGTAATTCTCAATAATATTGTGATCACATAAATACCCAACATCTTTGTTTGTATTTACTAAGCAATCCAAGAAAGTTGCATAT</w:t></w:r><w:r w:rsidRPr="00600740"><w:rPr><w:rFonts w:hAnsi="宋体" w:cs="宋体" w:hint="eastAsia"/></w:rPr><w:t>GTTGTGAAGTGTTTGGAGCTTCCATTGTGGCATTGCTCATACGCTACACAGTTAAACAAAAAAGAACTCATAGCATCGTCAATAGTTATTGTAGGCATTTCTATAACTCCATGGTTAAACTTCACCACCAAGAAGCTATCTGCCTTTCCTGGAGTAAGTAGAATTCCTGCACGACGAAGCTTTGATACACATTGAATGATATGGGTTCGTGTTTGGTTATTGTTTTCTACTTGACTTCGTTCGAAATCTATATAAC</w:t></w:r><w:r w:rsidRPr="00600740"><w:rPr><w:rFonts w:hAnsi="宋体" w:cs="宋体" w:hint="eastAsia"/></w:rPr><w:t>TTGATCGAACTAAATCAAGAATGTGTCTTCCTTTGAGATTAGCATGCCTAGTGATTGATCCATCTGGCCTTTGTAAGAAATAATTAAAGAAATTTAACGCAAGAGTGGATAAAGAGACGCAAGATTGTTCTTCTTCAGGCATTCTTGATAATTCAAATAATTTTTCAAGAATAAAAAAGGGCATTTGATTTTCAAGTCTTAATAAATCCCTGTAAAAAAAAGCAATGATCCATTGCATTGTGAAAATAGGGTCATC</w:t></w:r><w:r w:rsidRPr="00600740"><w:rPr><w:rFonts w:hAnsi="宋体" w:cs="宋体" w:hint="eastAsia"/></w:rPr><w:t>ATCGTCAACTTCTATCACGTCACCAACTTTTCTGAAAAGTTCAATAATGAAACAACCATCAAGAACCATCATTTCTAAAAATTCATCTTTCTCAATTTGTATAGTTTCTGAATAACATTCTCTTGCTGCAATTTCTAGTGGTTCTACCGCTTTTAATAAGTCTTCTAAGTAAAGGCCTTTAAGTTGGATTCTAGAAAGCAAACAACCTAAGTATCTCCACTTATGCTCTTCAATCATTCTAAGGTGAGGCTCTCCG</w:t></w:r><w:r w:rsidRPr="00600740"><w:rPr><w:rFonts w:hAnsi="宋体" w:cs="宋体" w:hint="eastAsia"/></w:rPr><w:t>TGATGGTAAGGACCTATTGAGACAATATGAGGTTGATAAGACTTACCATTTATGTCTACGAAGCTTTGAGGCACCTTAAAAATGCAACAAGAAGACTTAGCAGCAGATTTGGCTAGTAATTTTGGTGGGTTTGAGAGTTTTTGGTGCATTAGTTTGAGATGATCTCTGTTTGCCTCCCAAATTTGTATTGTATGACAGCCTCCTTCTTCTTTGCTACCCATTGGAGTCAACAATTACAGGTGAAGCAGATATCTGA</w:t></w:r><w:r w:rsidRPr="00600740"><w:rPr><w:rFonts w:hAnsi="宋体" w:cs="宋体" w:hint="eastAsia"/></w:rPr><w:t>AGCTGTCTTGTGGATGAAATTTTCTATAACTTTTCAAGAGCTATATAGCAACTATTAGGGTTCCAGATAAGATATGTATGGACGTTCTAGAGCCATTAATAAAGAAATTAATTGTTGTAGGGTGAGGG</w:t></w:r></w:p><w:p w:rsidR="00000000" w:rsidRPr="00600740" w:rsidRDefault="007434F3" w:rsidP="00600740"><w:pPr><w:pStyle w:val="a3"/><w:rPr><w:rFonts w:hAnsi="宋体" w:cs="宋体" w:hint="eastAsia"/></w:rPr></w:pPr><w:r w:rsidRPr="00600740"><w:rPr><w:rFonts w:hAnsi="宋体" w:cs="宋体" w:hint="eastAsia"/></w:rPr><w:t>&gt;Cluster-26.879</w:t></w:r></w:p><w:p w:rsidR="00000000" w:rsidRPr="00600740" w:rsidRDefault="007434F3" w:rsidP="00600740"><w:pPr><w:pStyle w:val="a3"/><w:rPr><w:rFonts w:hAnsi="宋体" w:cs="宋体" w:hint="eastAsia"/></w:rPr></w:pPr><w:r w:rsidRPr="00600740"><w:rPr><w:rFonts w:hAnsi="宋体" w:cs="宋体" w:hint="eastAsia"/></w:rPr><w:t>GCAAGTGGGTGCTACTGTCCCTCATGAATTTTTTTTTTTTTTAAATCACTATATTAGTGTGATTTTTTCACTTTTACCCCATAGATTTTGAAAAATTTTTTTATTATCCCC</w:t></w:r><w:r w:rsidRPr="00600740"><w:rPr><w:rFonts w:hAnsi="宋体" w:cs="宋体" w:hint="eastAsia"/></w:rPr><w:t>TTAACTTTGAATCCAAGGTCTGCCATAGGACTCGATACACAATTTCGTCTACTTTTAAGATTCTGTCATCATCAAATCAAGAATATCCAAACTCAAATAATCTCAATCCGGACTTCTATATTCCCACTACCAGAAAGCCCAAACCAACAAATTTTCCGTTAGCTTTTAAGTAGAGAAAAGAAACATCTGCCTTTATTGAAATCTCAAGTTAAAGAAAATGGGTTGGTTTGATTAAGAAAGATTTGGATTTAAGCAA</w:t></w:r><w:r w:rsidRPr="00600740"><w:rPr><w:rFonts w:hAnsi="宋体" w:cs="宋体" w:hint="eastAsia"/></w:rPr><w:t>AGGTTCACACAGTTTTCAAATTGATATATTAACACATGACTTTATTATTGGGTAGTTAACATGTCAAAACCTGTTAATTAAATATATTATTAAGAAGGAAAACATGAAATTGAATCACAAGAACTGGATGGTAGTTGCATGTGCTCTATCAAAATATTCCTCCGAAGTCTTTTTGGGTTTGTAGATCTTAGATCTTAAATTAATTGTTGACCACAAGCCGGCAATTCAGATTAGAACGGTTGGCAAGTGATAATTA</w:t></w:r><w:r w:rsidRPr="00600740"><w:rPr><w:rFonts w:hAnsi="宋体" w:cs="宋体" w:hint="eastAsia"/></w:rPr><w:t>GATTGGCCTAAGTTCAATAATTAACATGCAATTTGCCACATCAATTAAGAAAGAATTTTAAGGAAACAGACAAATCAACTAAATTAGGAGCAAGTAAAGCTGCCAATTGTAACGAGATGCTTTTGGTTAGCCATCTGAGTGAAAATGAAAGATAAAAAGTAAGGAGTCATTTGCCTCAAACAAAAGCCAATGGTCATCAATAGCTCACTATCAACTATTTTAATGAAATTTTCAAGAGTAATCCAATTAAATTACT</w:t></w:r><w:r w:rsidRPr="00600740"><w:rPr><w:rFonts w:hAnsi="宋体" w:cs="宋体" w:hint="eastAsia"/></w:rPr><w:t>AATTCGGACAGATATAATATATGGAAAATTGACTGGTGGCATGATTTTTTTAAATTTTTTCAACACCTCTTGGCTTTACCATACTCACCTCGTCCCAAATTCTTCCATCCATCCACAGGAGCACGTGAGATCAGTTATAAATAATGCAAATTTGCAGGAAAGTCCAAATTAACAAGGAGTTCGGTCTGTAGTACCTTTAACTGACAATGACCATGTAGGCTCTGGTTACTGTATTGAGCAGAACTCAGATGAAACA</w:t></w:r><w:r w:rsidRPr="00600740"><w:rPr><w:rFonts w:hAnsi="宋体" w:cs="宋体" w:hint="eastAsia"/></w:rPr><w:t>AGATATATGCAATCCTCATCCTTTGAAAACATCATATGGATGTCTTGAGACAGTTATCACATGGATTAGAACCATATTTGCAGTCTTTACGGTCAACAGACTCTCCAAAGTGTTCAAGTAAGGCTTGTCTTCGACATTCAGCCTTGAGTTCACAGTAGTGTTTCATCTTCTGAGCTTGGGTCATTGCTGTCTTAAAGCTCTCCCTTTTACGTCCTTGTCCATTCCTCAACATACAGACAACCCGACTGAAGTCCTT</w:t></w:r><w:r w:rsidRPr="00600740"><w:rPr><w:rFonts w:hAnsi="宋体" w:cs="宋体" w:hint="eastAsia"/></w:rPr><w:t>CTTCTGGTATAGAACAATGCATACAGCAGGGAGATTATCTCTTCCAGCCCTTCCAGATTCTTGATAGTAGCTTTCAATTGATTTGGACAAGGTATTGTGGATAACAAAGCGAACATCTGGTTTATCAATTCCCATCCCAAAAGCAATGGTAGCACATACAATGTGGACTTCACCCATATGCCATTTCCTCTGAACTTCGACTCTTTGACGAGCGGCCAGTCCAGCATGGTAATATACCGTCTTAATCTTACATTTT</w:t></w:r><w:r w:rsidRPr="00600740"><w:rPr><w:rFonts w:hAnsi="宋体" w:cs="宋体" w:hint="eastAsia"/></w:rPr><w:t>TCATTCAAAAAATTTGAAACTTCAACACATTCGGTTTTTGAAAGGCAGTACACAATTCCACATTGATTCATGAAATGATCCTTTAGAAGCTGCCCGAGCTGCTTTAGTGTTTCTTTGGTCTTTCCAATCACCTCATACTTTAAATTGGGTCTATCAAAGCTTGTCTCAAGTACAAGAGCATTTGGAATTCTTAAAGCTTTTAAGATATCCTCACGAACTGACTGGGTTGCTGTGGCAGTCAAAGCCACCAATGGAA</w:t></w:r><w:r w:rsidRPr="00600740"><w:rPr><w:rFonts w:hAnsi="宋体" w:cs="宋体" w:hint="eastAsia"/></w:rPr><w:t>CATCTGGGAAATTCTGCTTAAGCCATCCCAGTCCCCTATAATCTGGACGAAAATCATGCCCCCATTGGCTCACACAATGTGCTTCATCAACAACAAAACCAGCTAGTTGTCCCTTCCAATGCAGGCATTTTAATATTTCATGAAATGCCAAGTTTCCAACGATCCTTTCGGGAGTCACATATAAGAGCTTACATGATGGTTTGTCCTTCCTTAGCTCTTGAAGGACAGCAGCAGCTTGAGAAGCAGTTTGCTGAGA</w:t></w:r><w:r w:rsidRPr="00600740"><w:rPr><w:rFonts w:hAnsi="宋体" w:cs="宋体" w:hint="eastAsia"/></w:rPr><w:t>ATTCAAAAAAGTTGCTGGTATTCCATATTTGAGGTTCAAGGTGATAATTTGATCCTGAATGAGAGAAAGTAAAGGAGACACAACCACTGTAACACCTGGTTTTAGAGTTGCTGGAAGCTGGTAACATAAACTTTTACCACCTCCAGTAGGCATTAGAACAAAACAATCTTGCTTTGCCACATACGCTTTACAAGCCTGATGCTGCAATGGACGAAATGCCATGTTACCAAATATTACAACATTTGCCAACTCAAAG</w:t></w:r><w:r w:rsidRPr="00600740"><w:rPr><w:rFonts w:hAnsi="宋体" w:cs="宋体" w:hint="eastAsia"/></w:rPr><w:t>TCATCCAAGGCCTGCAATTCTTCATAACTGAGAATCCGCCGTCCATCTTTTTGTATTTGATGGTGTTGCTTTTTTTGGGAAATTGATGAGACTGAACCTTGAGTGACACTACTCTTGCAATCCATAGATCTTGACAAGCGTCTACCTGAGGTGGTAGACATAGAATCCTTTCCCTTTGTAATACTGAAGTCTGGATCCTCATTATCACTAGACGAATCCAACTCCATCCAAGTCTGCTGCTTATGAGGTTCAGGTG</w:t></w:r><w:r w:rsidRPr="00600740"><w:rPr><w:rFonts w:hAnsi="宋体" w:cs="宋体" w:hint="eastAsia"/></w:rPr><w:t>AATTATCAATAACATTGATGTATTCCCTTGCAGCATCATTGTTATCACCCTTAATATTATTAATAGAATTTTTCTCAAACATGTCACTTAAAGCTCCACAAGCTTCTGATTCTATAGCTTGCAAATCATCATCCCAGTCCTCACTATCTTGCATACATTCAGCTAGTGCCGCAAGAAAGTCATCACCACAGCACTCCACAGTGACAAAATCTTTGCCATCATCGCCATAGAGAGAAATCAAACGATCCAAGCATTT</w:t></w:r><w:r w:rsidRPr="00600740"><w:rPr><w:rFonts w:hAnsi="宋体" w:cs="宋体" w:hint="eastAsia"/></w:rPr><w:t>CTGTGCCGATTCTACGTCGAAGCCGCAATCGAGAGCCAAGCTTAGTAATCGAGCTTTCTCCAATTCGAGGTCGTGACGCCCCATTTTTCTCTTGCGATGAGTCGAGTGGTAAGGGAACGAACAAACGATTGAAATGGAGAGAGGTACGAAATCTCCCGCGCTATTTTTCAAGACGA</w:t></w:r></w:p><w:p w:rsidR="00000000" w:rsidRPr="00600740" w:rsidRDefault="007434F3" w:rsidP="00600740"><w:pPr><w:pStyle w:val="a3"/><w:rPr><w:rFonts w:hAnsi="宋体" w:cs="宋体" w:hint="eastAsia"/></w:rPr></w:pPr><w:r w:rsidRPr="00600740"><w:rPr><w:rFonts w:hAnsi="宋体" w:cs="宋体" w:hint="eastAsia"/></w:rPr><w:t>&gt;Cluster-26.930</w:t></w:r></w:p><w:p w:rsidR="00000000" w:rsidRPr="00600740" w:rsidRDefault="007434F3" w:rsidP="00600740"><w:pPr><w:pStyle w:val="a3"/><w:rPr><w:rFonts w:hAnsi="宋体" w:cs="宋体" w:hint="eastAsia"/></w:rPr></w:pPr><w:r w:rsidRPr="00600740"><w:rPr><w:rFonts w:hAnsi="宋体" w:cs="宋体" w:hint="eastAsia"/></w:rPr><w:t>GGTAACCTTTAAAGAAGTAATAAAAGCTATTGCAAGTTTGTGCAAGAAACAATCCCTTACCTT</w:t></w:r><w:r w:rsidRPr="00600740"><w:rPr><w:rFonts w:hAnsi="宋体" w:cs="宋体" w:hint="eastAsia"/></w:rPr><w:t>GTATTTTTTCTTTCTTTCTTTCTTTCTTAGAATCTTCAAGAAGGAACAGCAAAGGTACTCTCATCTTCATTGTTAATCCATCCATATTTCTCCATGAAAGGATTTGTTAGGGTTTTTGGTGGGTAGTCATTGATGCAATCTTTCCACACATTACTACCATCTAAATCTCTCACCACCTCCCATAAACAGCTGTTACATTTAAAGCCTGCACCAAAACTTATCATCAAAATTCTATCTCCTTTCTTTAATCTTTTCT</w:t></w:r><w:r w:rsidRPr="00600740"><w:rPr><w:rFonts w:hAnsi="宋体" w:cs="宋体" w:hint="eastAsia"/></w:rPr><w:t>TTGCTTCCATATATGCTAACACATACCAAAGACTACATGCTGAAGTATTTCCAAATCTATGTAGAGTCATTCTTGCTGGCTCTAAATCGTATTCCGTTAAATCTAGATTCACTCCTATTCCATCTATCACCGCCTTCCCTCCGGTATGGATACAGAAGTGATCTACTCCGGTCTTGAAGTTTATAACTGCTCGATCTTCGCCTCCTTTAGAAGAAGAGGAAGACCTTATTTGGCTGCTCCATTTTTTAATAAATGA</w:t></w:r><w:r w:rsidRPr="00600740"><w:rPr><w:rFonts w:hAnsi="宋体" w:cs="宋体" w:hint="eastAsia"/></w:rPr><w:t>AACTATTAAAAACCTTAGCAACTCTCTTACTGGCAAGATCTTTGGTGAAATCACCCTAAGATTATCAACAAAAGCTCTTGTAGCTGCTTTTGGTAGATTTTTGCCTAAATGAAACCCTACACGGCCTTGTTCATCTTCTTTTTGAAGACAACAATCATATGAGTCATCTCTGGCTCCATGGTGTGTTCTAACCAAACATTTTAATTTGAACATTGCTTTGTGCTTTAAAGCCCTTTTGTTAGTCAGAAGGATTGCA</w:t></w:r><w:r w:rsidRPr="00600740"><w:rPr><w:rFonts w:hAnsi="宋体" w:cs="宋体" w:hint="eastAsia"/></w:rPr><w:t>CAACCACCAGAGCGAAACAAGCAATTTGCAAGAATCATTGACCTATTATTTCCTGCATACCAATTAGGGCTTAAAGATTCTGAAGTAATGACAAGTGTGTATGAATTCTTGTAAGTCTTGAAAAGATTTTGAGCAATGTTGACAGATATAAGACTCGCACTACAACCCATACCAGTAAGATTAAAAACCTTAATATCTTCTCTCATTTTGTAATGATTTATGATTCTAGCTGACAAAGAAGGCACTGCAGAAAGCA</w:t></w:r><w:r w:rsidRPr="00600740"><w:rPr><w:rFonts w:hAnsi="宋体" w:cs="宋体" w:hint="eastAsia"/></w:rPr><w:t>TTGATACATTGACAACAAGAGCATCAATTTCTTGAGGAGAAATGCCTGTTCTTGATAAGAGTTTTTGAATACTTTCTTGAAAAAACTCTTCCATTTCCAGTATCCCGTCTTCATATGTCGGATTTTCTTCTCGCCCGGCGAAAATCATTCTCGGACCATAAGTTTGCTCTCCAATGCCAGAACTTACGATGGCTTTCAAGAGAAACTTGTACTCATTTAGACCAAGATTCTTGCTTCTCTTTATTATTTCACCAGA</w:t></w:r><w:r w:rsidRPr="00600740"><w:rPr><w:rFonts w:hAnsi="宋体" w:cs="宋体" w:hint="eastAsia"/></w:rPr><w:t>AAACTCGGTGTCAAGCTTTCTATCATCAGTTGGTTTATAACACTCATAATCAAGAATGTAACATTCTTGGTCTCTTTTCCCATCGATCCACCTCCATATCAAGAAAAGAGGATAAAAGATCAAGAATGCATAAACTAACATGTGTAAGCCCATTTCAAGAATCAACAGACAATGTAATAAACAAAGAAGAAAGCAACAAGGAAAAGGCTTGTAGAAAGAGAATGAGAGAGAGACGAGTCAATTGTATGGTTTTTAT</w:t></w:r><w:r w:rsidRPr="00600740"><w:rPr><w:rFonts w:hAnsi="宋体" w:cs="宋体" w:hint="eastAsia"/></w:rPr><w:t>GTTATGTATTCAAGAGTACTAAAAACCTCGGATAGGAAAAATAAATCAAGAAATGAAAGATTTATAAGGAGGAAAGGCCGGCATATGAGTTGGACTTTGACACGTGAGTATTCAAAAGATATGTATTTCAATCGCTCAACTCCCACCAGCTGATTTGTGTTATCAGTCTTTATTACAAATTCAACTATGATCACACCTTAAGTGTGAGAAAGAGAGCAAAAGGAAAAAGGAAAGGAAAAGAAAAACTCTCTGTGTA</w:t></w:r><w:r w:rsidRPr="00600740"><w:rPr><w:rFonts w:hAnsi="宋体" w:cs="宋体" w:hint="eastAsia"/></w:rPr><w:t>TAGATGTTT</w:t></w:r></w:p><w:p w:rsidR="00000000" w:rsidRPr="00600740" w:rsidRDefault="007434F3" w:rsidP="00600740"><w:pPr><w:pStyle w:val="a3"/><w:rPr><w:rFonts w:hAnsi="宋体" w:cs="宋体" w:hint="eastAsia"/></w:rPr></w:pPr><w:r w:rsidRPr="00600740"><w:rPr><w:rFonts w:hAnsi="宋体" w:cs="宋体" w:hint="eastAsia"/></w:rPr><w:t>&gt;Cluster-26.945</w:t></w:r></w:p><w:p w:rsidR="00000000" w:rsidRPr="00600740" w:rsidRDefault="007434F3" w:rsidP="00600740"><w:pPr><w:pStyle w:val="a3"/><w:rPr><w:rFonts w:hAnsi="宋体" w:cs="宋体" w:hint="eastAsia"/></w:rPr></w:pPr><w:r w:rsidRPr="00600740"><w:rPr><w:rFonts w:hAnsi="宋体" w:cs="宋体" w:hint="eastAsia"/></w:rPr><w:t>GTTTCTTTGATTCAAACTGCGAACTTTTAAGAACACATGCAATTATTCCTTCAAAGTCAAACTCAACGCCTATAAAACCAAACCAATACCAATGTCTAACCAACAACTCTTCTAATCTAAACCTAAACCCACCATTTCTTTCTCTTCCTTGCTTAGCTTGAACAGAAATCCATGGCCATGAAAAGAAAATTTGCAGAGATTGAAAGCTTAGACATGGCAAAATGTCTTAT</w:t></w:r><w:r w:rsidRPr="00600740"><w:rPr><w:rFonts w:hAnsi="宋体" w:cs="宋体" w:hint="eastAsia"/></w:rPr><w:t>GCTTCTCTCTCAATCCTTACAAACCAAACCAATTAAGACCAGTACTGAACAAGATGTCTTTGAATGCAAAACTTGTAATAGAAAATTCTCCTCCTTCCAAGCCCTTGGCGGTCACAGAGCAAGCCACAAGAAACCAAGATTGCCGATAATAGCAGAGGACGATAATAGTAATAAAGCTGGAAGTGAAACGACAAAGCGCAAGATGCATGCGTGCTCTATATGTGGTGTAGAGTTTGCATTAGGGCAAGCTTTGGGT</w:t></w:r><w:r w:rsidRPr="00600740"><w:rPr><w:rFonts w:hAnsi="宋体" w:cs="宋体" w:hint="eastAsia"/></w:rPr><w:t>GGTCATATGAGAAGACATAGAGCTGTGGCTATGGGGTATGATCATAGTCGTCGTGGAGTTTCGGAGTTGCCGGTTCTAAGGAGATCGAATAGCAGTAAAAGGGTTTTTGGGTTGGATTTGAATCTAACTCCATTGGAAAATGATCTTGAATCGTTGTTTGGGAAGATGGCTCCTAAAGTTGATCCTCTGATTTGATATGTCTATTTCTTTTCCTAACGTGTATTCTTTTATTTTTTTTTATCGATTTTTTTTTGTT</w:t></w:r><w:r w:rsidRPr="00600740"><w:rPr><w:rFonts w:hAnsi="宋体" w:cs="宋体" w:hint="eastAsia"/></w:rPr><w:t>AATTTTCAATATTCTTTCATTTGTTCATGTACATTTATTAATCTTAGATTCATAATCAATAGCGAATTTATGTTATGAAAAGGGGATTAATTCATCCCTCTTTTTTTTTTTAATATTCCTTTAGATATACATGTATCTTTCTCAATTTATGTTACATATGTATTGATCTTAAAAAAATTCTTTTTTGGATCCTCTATT</w:t></w:r></w:p><w:p w:rsidR="00000000" w:rsidRPr="00600740" w:rsidRDefault="007434F3" w:rsidP="00600740"><w:pPr><w:pStyle w:val="a3"/><w:rPr><w:rFonts w:hAnsi="宋体" w:cs="宋体" w:hint="eastAsia"/></w:rPr></w:pPr><w:r w:rsidRPr="00600740"><w:rPr><w:rFonts w:hAnsi="宋体" w:cs="宋体" w:hint="eastAsia"/></w:rPr><w:t>&gt;Cluster-26.965</w:t></w:r></w:p><w:p w:rsidR="00000000" w:rsidRPr="00600740" w:rsidRDefault="007434F3" w:rsidP="00600740"><w:pPr><w:pStyle w:val="a3"/><w:rPr><w:rFonts w:hAnsi="宋体" w:cs="宋体" w:hint="eastAsia"/></w:rPr></w:pPr><w:r w:rsidRPr="00600740"><w:rPr><w:rFonts w:hAnsi="宋体" w:cs="宋体" w:hint="eastAsia"/></w:rPr><w:t>GTTGATGTTACTTGATATTAGAAATTAATAAATAAGTACAT</w:t></w:r><w:r w:rsidRPr="00600740"><w:rPr><w:rFonts w:hAnsi="宋体" w:cs="宋体" w:hint="eastAsia"/></w:rPr><w:t>GCTGTCTACAAACATTTTTGTTAGTTCTCTGATTCAGAACTCTCTATTGCTAGCCGTGTACTTTGGCACAAAATGTTACTAGCCATTTGGAACTCCCTGGTTTACATGATCGATTAACACTTAGACTAAAACAGCTATACGCACTCCTAAAGAGGATGGATCGTGTACACTTACAGTATATTACTTTAGATGGTTCAAGCTTCAAAGTCCTTTAATACAAAATTTGGTTGATACCATAATATGACCAAACTTCTGA</w:t></w:r><w:r w:rsidRPr="00600740"><w:rPr><w:rFonts w:hAnsi="宋体" w:cs="宋体" w:hint="eastAsia"/></w:rPr><w:t>ATTTCAACTGCCACAAGCCATGCATTCTTCTTGATTATCCAGTGAGCATACCATTTGTGCCATATCAGTATTGACATCATTGTTTGTCTTATTATCATTTTCATTGTTGAGAACAGATGTATCAACTGTGAACTTGATTGCATCAGCCGCAGCACGTGTTCTCAGATAGTACATCCCTGTTTTCAGGCCCTTAGACCAAGCATAAAAATGCAATGAAGTTAGTTTCCCAAGATCAGGTTGCTCCATGTGAATATTC</w:t></w:r><w:r w:rsidRPr="00600740"><w:rPr><w:rFonts w:hAnsi="宋体" w:cs="宋体" w:hint="eastAsia"/></w:rPr><w:t>AGACTCTGACTCTGGTCTATGTAACAACCCCGTTCAACAGCCATATCAACCAATGTCTTTTGCTTGATTTCCCAGACCGTCTTATAGATAGCTTTCAGCTGCTCAGGAATCTCAGGAATTTTTGCAACAGAGCCATTCTCATAAATTATCTTGTTTTTTAGAGAATGTGACCAAAGACCAATCTCCGTTAGATCATGAAGGAGGTGTTTGTTTACAACAACAAATTCACCACTCAAAACTCTGCGGCTGTAGATAT</w:t></w:r><w:r w:rsidRPr="00600740"><w:rPr><w:rFonts w:hAnsi="宋体" w:cs="宋体" w:hint="eastAsia"/></w:rPr><w:t>TGGATGTATAAGGCTCAAAGCACTCATTGTTGCCAAGAATCTGGCTTGTTGAAGCAGTGGGCATAGGTGCTACAAGAAGGGAATTTCGTACTCCGTTCTTCAATATCATTTCCCTAAGAACATCCCAATCCCATCTATCGGATGGCAATACACTCCACATGTCCATCTGAAGAATTCCCTTGCTTATAGGGCTCCCATTATATGTCTCATAAGGGCCATCTTTTGCAGCCAACTCAGACGAGGATTGTAGTGCATG</w:t></w:r><w:r w:rsidRPr="00600740"><w:rPr><w:rFonts w:hAnsi="宋体" w:cs="宋体" w:hint="eastAsia"/></w:rPr><w:t>ATAGTATATGGTCTCAAATATGTCTCTATTTAGCCGTTGGGCCTCTGGTGAATCAAATGGCATTCCAAGCAGGATAAAAGTATCAGCAAGACCCTGAACTCCAATACCAATTGGCCTGTGTTGTACATTTGCTCTTCTTGCAGTTTCAATAGGATAGTAATTAATATCAATAATCTTGTTAAGGTTTGCAGTAATTATTGCGGTAACCTTTGCTAGTTTCTCAAAATCAAAATATCGGTTCTTAGCATCTCTGCTT</w:t></w:r><w:r w:rsidRPr="00600740"><w:rPr><w:rFonts w:hAnsi="宋体" w:cs="宋体" w:hint="eastAsia"/></w:rPr><w:t>CCAACCAGCTTAGATGAGTGTGACTCAATGGGAACCCCCCTTTCCCTCACATATCGTGGAAGCGCAATAGATGCCAGATTGCAAACTGCAGTTTCTGTTGGACTCGTGAACTCAATAACCTCAGTGCACAAATTTGACGATTTTATAGTGCCCAGATTTTGCTGGTTGCTTTTCCTATTGCAAGAATCCTTGTAAAGCATAAAAGGAGTTCCAGTTTCAATTTGGGAATTTAATATCTCAAACCAGAGTTGCCTAG</w:t></w:r><w:r w:rsidRPr="00600740"><w:rPr><w:rFonts w:hAnsi="宋体" w:cs="宋体" w:hint="eastAsia"/></w:rPr><w:t>CAGATATAACCTTCTTTGCCCTGCCCTCAGTTTCATAACTGTCGTACAATTTTTCAAATTCTTCACCCCAACAATCAGCCAAACCAGGAGCTTCATTGGGGCAAAATAAAGACCAGCTGCTATCACTTCGGACTCTTTCCATAAAGAGATCAGGAATCCAAAGAGCATAGAATAAATCTCTAGCTCGACGTTCTTCCTTTCCATGGTTTTTCTTAAGATCTAGAAACTCAAAGATATCTGCATGCCATGGCTCCAA</w:t></w:r><w:r w:rsidRPr="00600740"><w:rPr><w:rFonts w:hAnsi="宋体" w:cs="宋体" w:hint="eastAsia"/></w:rPr><w:t>ATATATGGCAAAAGCACCTTTCCTCTTGCCTCCTCCATGATCAACGTAGCGAGCAGTGTCATTAAACACTCGAAGCATTGGAATAATGCCATTGGAAGTCCCATTTGTCCCACAAATGTAACTGCCAGTAGCACGAATATTATGGACAGAAAGGCCAATTCCTCCAGCTAACTTGCTAATAACAGCACACTCTTTCAAAGTATCAAAAATTCCCTCAATGCTATCATCTTTCATGCACACAAGAAAACAGCTACTC</w:t></w:r><w:r w:rsidRPr="00600740"><w:rPr><w:rFonts w:hAnsi="宋体" w:cs="宋体" w:hint="eastAsia"/></w:rPr><w:t>AATTGGGGCTGAGGGGTTCCAGCATTAAAAAGGGTAGGGGTAGCATGCGTGAACCAACGCTGAGACATCAAGTGGTAAGTTTCAAAGGCAGAGTCAATGTCATCTTTGTAGATGCCAACAGCAACCCTCATCAACATATGTTGTGGTCTTTCTACAATCTTCCCATCAACCTTCAAAAGGTAGGACTTCTCAAGAGTCTTGAATCCAAAGTAATCATAGTCAAAGTCTCTGTCATAGATGATCTCACTGTCCATGC</w:t></w:r><w:r w:rsidRPr="00600740"><w:rPr><w:rFonts w:hAnsi="宋体" w:cs="宋体" w:hint="eastAsia"/></w:rPr><w:t>GGTTAGCATTCTTCATAATTATTTCATAAACATCATCTGCAATAAGAGAAGACTTCTGTCCAGACTTCTTATCAACATGGTCATGCATTACTTTAATCGTCTCTGAAAATGACTTCTTTGTATTCTTATGCAAATTGGAAATAGCAATTCTTGCAGCCAACAAAGCATAATCGGGATGATTAGCAGTCAAAGCAGCGGCTGTTTCAGCGGCCAACTCATTAATCTGCGCAGTCGTTACGCCCTTATATATTCCACT</w:t></w:r><w:r w:rsidRPr="00600740"><w:rPr><w:rFonts w:hAnsi="宋体" w:cs="宋体" w:hint="eastAsia"/></w:rPr><w:t>GCAAACTTTCTGAGCTACAAGCACAGGATCGCAGTACTCGCGGCTCAAAGCATAACTTAGCTTCTTCAATCGAGCCGTGATCTTGTCGAAATGGACTGGTTCTTGACGCCCGTCTCGCTTTATGACATACATGGTTTGCTGTGTTAAAGAAACGTTAGGAAGTTGATTGAGGAGTTTTGTCGAACAGGTAGGTAATGGATAAATGGAAGTAGTTTTATTTGGTTTGGCGGTTTATATAGAGAGATTTTAGAGGAAG</w:t></w:r><w:r w:rsidRPr="00600740"><w:rPr><w:rFonts w:hAnsi="宋体" w:cs="宋体" w:hint="eastAsia"/></w:rPr><w:t>AAGAAGAGTGTATGAGAAGCTAGAGCGAAATGAATAATTTCAATTTGAATGAGTTTTGATTTATTACTACTTAGTCAATTTTTGTATTTCTATATAAGTGTGATTACGAGGTCGGGTTAGTTTCTTTCTTTTT</w:t></w:r></w:p><w:p w:rsidR="00000000" w:rsidRPr="00600740" w:rsidRDefault="007434F3" w:rsidP="00600740"><w:pPr><w:pStyle w:val="a3"/><w:rPr><w:rFonts w:hAnsi="宋体" w:cs="宋体" w:hint="eastAsia"/></w:rPr></w:pPr><w:r w:rsidRPr="00600740"><w:rPr><w:rFonts w:hAnsi="宋体" w:cs="宋体" w:hint="eastAsia"/></w:rPr><w:t>&gt;Cluster-26.978</w:t></w:r></w:p><w:p w:rsidR="00000000" w:rsidRPr="00600740" w:rsidRDefault="007434F3" w:rsidP="00600740"><w:pPr><w:pStyle w:val="a3"/><w:rPr><w:rFonts w:hAnsi="宋体" w:cs="宋体" w:hint="eastAsia"/></w:rPr></w:pPr><w:r w:rsidRPr="00600740"><w:rPr><w:rFonts w:hAnsi="宋体" w:cs="宋体" w:hint="eastAsia"/></w:rPr><w:t>GTGTATATATATATATATATATATTGCAGGCTTGGTAGGACCCTGAAATTGGGGAACTCAAAATACAGTTTTGGTCTTTTATACTAGGAGAATCAATCAGGATAAG</w:t></w:r><w:r w:rsidRPr="00600740"><w:rPr><w:rFonts w:hAnsi="宋体" w:cs="宋体" w:hint="eastAsia"/></w:rPr><w:t>AAACAGAATCTAGACACTAGTGGTGTTATAGACTTAGAACTGACCTTCACAGGTTAACCATGGAGATTAGGTCCACAGTTGATGGGACTCCTGCATTTATTTCAGCCTATAATTGGGTTCCAATTTGGAGAATTCTGATGATACTCTCTCTCTGCATCAAAAGGATAGTTCCTTTTGCAGAAAAATGTGAGGTTTGATTGAACCTGACAAATGTCTGAACTCTGAAGCATTATATTAGTCCCTGTTAGGGTTCTAG</w:t></w:r><w:r w:rsidRPr="00600740"><w:rPr><w:rFonts w:hAnsi="宋体" w:cs="宋体" w:hint="eastAsia"/></w:rPr><w:t>ATATATAAATCTATTGACAAACTAAAACTGCATGGGTAGAGTCTCAATGAAATAATTATTGCTTGCTGGGAATTGCCTGGAAATTTTACAGGAACACACAGACGGAAAGAAATGATGATAATTTTCTTATAACGTGTAGTTATGTATGGAAACAAGTCAGCCAATCACCCTTCTCATATAAGAATTTATTTCACGTTCTTGTTTCCAAATTCATAATCAGAGGGTTAATATGGAAGACTACCTAATCCAGTTGGTG</w:t></w:r><w:r w:rsidRPr="00600740"><w:rPr><w:rFonts w:hAnsi="宋体" w:cs="宋体" w:hint="eastAsia"/></w:rPr><w:t>CATCAAGATAATGCATCCAACAAAAAAAGCCCTAAAAACCTCTATAACTAAAGAATCGGAAAAAAAAATGAAAACAAAAGAAGATGTACTGACGTTTTGATTTTGTGCACAAGGTCATCTGGAGTAAAAACCATGGATAAGGGCATCAGGATCCTTTCGTTGTCTTCTCTTTCCCAGCAACTTCAACATACCACGATTTCCAAGCTTCCATATAATGGCCAAAAAGATCGCTAAGAGCTCGATTATGATATTGAGG</w:t></w:r><w:r w:rsidRPr="00600740"><w:rPr><w:rFonts w:hAnsi="宋体" w:cs="宋体" w:hint="eastAsia"/></w:rPr><w:t>ATAATAAGTAGAAGTGAGGCTCTCCATGTCCTGAATACGACTCGCGATTTTTTTTCCAGAATCACTTGTTATAGAAGTATCTACAGGAGTAAAAGGGCCAAATTCAAAACTCTTCGAGCTGTGTTTTGTATGCAGCTTCAATTTGTTCTCATTGCAATCATTTTCCAAACTGTTGCATCTAATAATCACTGGAACATTTTCCTTCTTTGGATTTGAGTCCCAATCAATCAAAGAATCCACTTTGTTTCGCTTTGTA</w:t></w:r><w:r w:rsidRPr="00600740"><w:rPr><w:rFonts w:hAnsi="宋体" w:cs="宋体" w:hint="eastAsia"/></w:rPr><w:t>ATGTAGTTTGTAATCTCAGTACCAAAAGTCCTTTTCCTTGGCTCTTTCTTATCCAAACTCACGGATCCATTGTTTCCTGTCCAGCCCAACCACCTAAAGGCTGGTTTCCTGCTATCTGGGTGATGTGTCTTCTCAATCAGATTCATAGAAGAAAAAACATTTGCTATATCATACAATCTTCTAACTTTTGTTCGCATAGCTGTCGAATTGTGAGCATTGCCTAGCAATGACATTGCAGCATTATCAAGTGTGATCA</w:t></w:r><w:r w:rsidRPr="00600740"><w:rPr><w:rFonts w:hAnsi="宋体" w:cs="宋体" w:hint="eastAsia"/></w:rPr><w:t>TTTCTACATCTGTACAAAGGAAAAGCTTGACAAAATTCTGTGTGAGAAGCCATAGTGATTTCTCTCTTTTGTTCTCAGATTTTGATGTTGCTGAAGAATTATCTTGCCCGTCAGTTCTTGAACTAGAAGATTCTTCATTTTCATTCTCATTGGCAACCTTTTCTGAGCTGCAGGAGCCGAAAACAGTAAAATTTTCCCTAAAACCCTCTTCCTTGAGATCCTCCAGAGCACGGGGAATTGCTTCGAAACCTTTCCA</w:t></w:r><w:r w:rsidRPr="00600740"><w:rPr><w:rFonts w:hAnsi="宋体" w:cs="宋体" w:hint="eastAsia"/></w:rPr><w:t>CGAGTATTGATTCTTCTGTTTTCTTGCTACCACCCCAACACTCTCCAATATATTGACCACGTCGTAAATGCGGCGCCTTTCAACTCCTAATCTGGCAGCAGCATCATCTAGTCCAATCGAGTCAACACCATCCTTATTATATAATGTCAAGAAATTGGTGCACAAAACTCCTAAAGATTTCTCTTTGCGGCAATAAAATTGTCTCCCACTTGGATCAGATTCTCGAGAAACAAACGAGGACATTTCCCCTCAAACC</w:t></w:r><w:r w:rsidRPr="00600740"><w:rPr><w:rFonts w:hAnsi="宋体" w:cs="宋体" w:hint="eastAsia"/></w:rPr><w:t>AGCTGCAAGAAGCAAACAAATCTGCTTTCCTTAGTTTTTCCTTCGGGCGGAGAGAAGGAGAGACCGTTAAAAAAGGGGAGGGAGTGTGTGATTCAATGGCGGGTTTGCAAATTCAAAAGCGGATTCGGATCTGTTTTGTCTCCGAGTTTTGGTTTTGGATCGCGGGAATTCAAAATG</w:t></w:r></w:p><w:p w:rsidR="00000000" w:rsidRPr="00600740" w:rsidRDefault="007434F3" w:rsidP="00600740"><w:pPr><w:pStyle w:val="a3"/><w:rPr><w:rFonts w:hAnsi="宋体" w:cs="宋体" w:hint="eastAsia"/></w:rPr></w:pPr><w:r w:rsidRPr="00600740"><w:rPr><w:rFonts w:hAnsi="宋体" w:cs="宋体" w:hint="eastAsia"/></w:rPr><w:t>&gt;Cluster-26.984</w:t></w:r></w:p><w:p w:rsidR="00000000" w:rsidRPr="00600740" w:rsidRDefault="007434F3" w:rsidP="00600740"><w:pPr><w:pStyle w:val="a3"/><w:rPr><w:rFonts w:hAnsi="宋体" w:cs="宋体" w:hint="eastAsia"/></w:rPr></w:pPr><w:r w:rsidRPr="00600740"><w:rPr><w:rFonts w:hAnsi="宋体" w:cs="宋体" w:hint="eastAsia"/></w:rPr><w:t>ACACTACTCGTAGCCCAACAAGAAAACCCTACATCGTTTGTTTTTCTACTTCTCTTTTCCTC</w:t></w:r><w:r w:rsidRPr="00600740"><w:rPr><w:rFonts w:hAnsi="宋体" w:cs="宋体" w:hint="eastAsia"/></w:rPr><w:t>TCTCTGCCGCTCGTTAGCTGTTGTAGACCTACGTTGTTTTTGTGATCTGACATAATGGCCGGCAAAGGTGAAGGACCGGCTATCGGAATCGATTTGGGTACTACCTATTCCTGTGTTGGTGTTTGGCAACATGATCGAGTTGAGATCATTGCCAATGATCAAGGAAACAGGACGACGCCGTCTTACGTTGCATTTACAGATACAGAGCGTTTAATTGGTGATGCTGCTAAGAACCAGGTCGCCATGAACCCTATCA</w:t></w:r><w:r w:rsidRPr="00600740"><w:rPr><w:rFonts w:hAnsi="宋体" w:cs="宋体" w:hint="eastAsia"/></w:rPr><w:t>ACACCGTCTTTGGTTAGTATTTCTTTTGACTTTTAAAAAGAGGTCCAGATCTGATGTTGCTTTTGATTTTTGATTTTGATCTGTTAGTTCTGGTTAAATATTAGGGTTTGAATGCCAATGGATAGATATGGCATCTTGTAGATGATGTATTGTTTTCATATTTGTAGTAAATTGGTCTTTTATTAGAGAATGGATTTTA</w:t></w:r></w:p><w:p w:rsidR="00000000" w:rsidRPr="00600740" w:rsidRDefault="007434F3" w:rsidP="00600740"><w:pPr><w:pStyle w:val="a3"/><w:rPr><w:rFonts w:hAnsi="宋体" w:cs="宋体" w:hint="eastAsia"/></w:rPr></w:pPr><w:r w:rsidRPr="00600740"><w:rPr><w:rFonts w:hAnsi="宋体" w:cs="宋体" w:hint="eastAsia"/></w:rPr><w:t>&gt;Cluster-26.988</w:t></w:r></w:p><w:p w:rsidR="00000000" w:rsidRPr="00600740" w:rsidRDefault="007434F3" w:rsidP="00600740"><w:pPr><w:pStyle w:val="a3"/><w:rPr><w:rFonts w:hAnsi="宋体" w:cs="宋体" w:hint="eastAsia"/></w:rPr></w:pPr><w:r w:rsidRPr="00600740"><w:rPr><w:rFonts w:hAnsi="宋体" w:cs="宋体" w:hint="eastAsia"/></w:rPr><w:t>ATACTTCATCACATCATCAAGTTTAAAAGTGTATTAAAAA</w:t></w:r><w:r w:rsidRPr="00600740"><w:rPr><w:rFonts w:hAnsi="宋体" w:cs="宋体" w:hint="eastAsia"/></w:rPr><w:t>TGATTCCAACAAGAAAACCTGAGATATTATCTACTGAGACAATTAAACCATACTGTACAAAACAAAATCAGCATCCAACAATTCACAACCTTTCCTTCTTTGATCAAATCAGTTCTCACATCTATCTACCATTTGTTTTCTTCTACACCAAACATGTCTCTAACACCAAATCCACTCTTCTTCTCAAAGAATCATTATCCGCAGCCTTGTCGCGCTATTACCCACTAGCAGGAAGAATAAGAGACGATTTCTCAGT</w:t></w:r><w:r w:rsidRPr="00600740"><w:rPr><w:rFonts w:hAnsi="宋体" w:cs="宋体" w:hint="eastAsia"/></w:rPr><w:t>AGACTGTAATGATGAAGGAGTCGATTTTCTTGAAGCTCGAATCGACTGCAAATTGTCTGAAATACTCAAGAATCCTGAAGATGAAACTCTAAAGATCTTGCTTCCTGATGATTTACAGTATAAAGATCCAACCTTATCTAGTCTCTTGATTGTTCAGGTCACCTTGTTTGAGTGTGGAGGAATGGCTTTAGCTATTTGTATATCTCACAAGGTCATGGATATTGCGAGTATGTGTTATTTTATTAACAACTGGGCT</w:t></w:r><w:r w:rsidRPr="00600740"><w:rPr><w:rFonts w:hAnsi="宋体" w:cs="宋体" w:hint="eastAsia"/></w:rPr><w:t>GCCATAGCTAAGAACCCAGATGAAAAAATGGGTCCTGAGTTCAATTTAGGTTATTTATATCTACCTATTGACCTACCAGTGATGGAGGTCTATGAACCAGAGAAAGTGAAATGTGTTTCTAAGCGAATCGTTTTTTATGGTTCAAAAATAGACAAACTCAAGGCTACTGCGGCTAAAGAAGTTAAAAATCCAACAAGAGTTGAAGTAGTCACTGCAATTCTACATAAAACCGCCATATCTGCAGCTAGAGCAAGAT</w:t></w:r><w:r w:rsidRPr="00600740"><w:rPr><w:rFonts w:hAnsi="宋体" w:cs="宋体" w:hint="eastAsia"/></w:rPr><w:t>CAGGCTCGTTAAAGTCTACTGTTATGCATAATGCAGCAAATCTGCGTACTAGGTTATTTCCACCATTGCCAGAATCCACTGCCGGAAATATAAGCGGGACATTTCCGGTCTCGACCACAGAGGAGAGTGACATAGAAGTAGCTCTTTTGGCTAACAAGATAAATAAAGAAAAGAGTAAATATTTTAGTTCCTGTGGGAAAGAAAATATTAGTGCAGAAGAATTATGCTCATTGGTCTTGGAGGCATCAACAGGATT</w:t></w:r><w:r w:rsidRPr="00600740"><w:rPr><w:rFonts w:hAnsi="宋体" w:cs="宋体" w:hint="eastAsia"/></w:rPr><w:t>GAGATTATCTCACGGTAGTAATCAAGATGTGTACTTGTGCAGTAGCTATTGCAGGTTCCCTTTCTATGGAGCAGATTTTGGATGGGGAAAGCCAGTGTGGGTAACTGTTGCTAACTGTGAGGTGAAGAATGTTATTGTTTTGATGGATACAAGAGGAGGAGATGGAATTGAAGCATATGTGACTTTGGAAGAACATGAAATGGGTTTGTTCGAGTCTAATGAGGAGCTTCTTGCATTTGCCACTATCAATCCTAGT</w:t></w:r><w:r w:rsidRPr="00600740"><w:rPr><w:rFonts w:hAnsi="宋体" w:cs="宋体" w:hint="eastAsia"/></w:rPr><w:t>CCTTTAGTTGAAACTAATATTGAGGATGATATGTAGATTCCAATTTGAATTGCAGAAATAATATG</w:t></w:r></w:p><w:p w:rsidR="00000000" w:rsidRPr="00600740" w:rsidRDefault="007434F3" w:rsidP="00600740"><w:pPr><w:pStyle w:val="a3"/><w:rPr><w:rFonts w:hAnsi="宋体" w:cs="宋体" w:hint="eastAsia"/></w:rPr></w:pPr><w:r w:rsidRPr="00600740"><w:rPr><w:rFonts w:hAnsi="宋体" w:cs="宋体" w:hint="eastAsia"/></w:rPr><w:t>&gt;Cluster-26.1002</w:t></w:r></w:p><w:p w:rsidR="00000000" w:rsidRPr="00600740" w:rsidRDefault="007434F3" w:rsidP="00600740"><w:pPr><w:pStyle w:val="a3"/><w:rPr><w:rFonts w:hAnsi="宋体" w:cs="宋体" w:hint="eastAsia"/></w:rPr></w:pPr><w:r w:rsidRPr="00600740"><w:rPr><w:rFonts w:hAnsi="宋体" w:cs="宋体" w:hint="eastAsia"/></w:rPr><w:t>GAACGTTGGAATGTGTAACATAATAAATGGTGGTGATATGGATTATGTTGGCAATGAGCTGGACAAGGACAATGCTCCTTAGGATCAAAATATCTTTACAATCTTTTATTCTAATACACTTGGTATGCAGGGGAAATTGATCCCGTTGGTGCCCAAATCCCAAATTTATGAAC</w:t></w:r><w:r w:rsidRPr="00600740"><w:rPr><w:rFonts w:hAnsi="宋体" w:cs="宋体" w:hint="eastAsia"/></w:rPr><w:t>TGCATTGTGTTCTTCGTCAGAATGAATTCTTACTACCTATGAGCCACAGCCAACCAAGTGCTACTCCTGCAAATATGCCACCTACCAAGAATACCACAAGCAAATTACCCAAAGCATTTTGCTCAGGTCCCTTGTAACCTTTGGGTGCCACTGTAAGGACACAAACTGTTAGATATCCATTTGTTAGTCCTAAAACGGATATCAGCATTATCATCCATCCTTCATCACCATATTTTGCAGTGAAGTAAAATGCTGG</w:t></w:r><w:r w:rsidRPr="00600740"><w:rPr><w:rFonts w:hAnsi="宋体" w:cs="宋体" w:hint="eastAsia"/></w:rPr><w:t>AATGAGTAGAAAACGCCAAAGAATTGCAACCATTATGCCCTTTCTAGACTCCAATTTTAAGGATTCTACTAGAGGAATATATCTTGCTATGAGATCCCAAATGTTGTACATTGCAATCAGAACTAGAGGGTACCATGTTGTGCCAAGATTGTGGTGGTGGCCGGTATTTTCAAATATGAATCCGGGGAATATTGATAATGTAAGTACATATATCAGAAACAGGTCAATTGCATAATCAATGTTTTGGAAAAACAGT</w:t></w:r><w:r w:rsidRPr="00600740"><w:rPr><w:rFonts w:hAnsi="宋体" w:cs="宋体" w:hint="eastAsia"/></w:rPr><w:t>TCTTTATTGCTCAATCGTTCCAGCTCTTTGGGATCATTTTCACCTTCTTGGGTTGCTGATGTTTGGATTCCAGCGGCTGCAAGATCAGCTGAAACAGTTTTTGATCCTTCTGCTGCTGCTTTGGCACGGTAATACTTCACTATTGGCAGTTTAGGGAAGTAAAATGCATATAAGAGAACACAGAGAAATTCCAGCAAAGTGGAGATTGCTAAAAATAACATAACTCCCTTTCGAAGCCCATTACTAGCCTTTTCAA</w:t></w:r><w:r w:rsidRPr="00600740"><w:rPr><w:rFonts w:hAnsi="宋体" w:cs="宋体" w:hint="eastAsia"/></w:rPr><w:t>ATGCTGCTTTTGTTATTAGCCTCAAAGCAGAGGTTAATGCTCCTGATGCAGCCAACCCAGCAAGAAAGGATTGGATGAATTCAGGGCACATGAGAGACAAGTCTCCAACCATTCCACCTTGAACATGGGCATCAGAAATTCCAAAAAGAGCAACTAGAGCACATATACCAAGGAAAGGTCCAATTCCTCCTTTCCCTGATGTAGCCAAGTCCAAAACCAACAGCATCAAAGTACTTGCAGTGAAGAGTATATAGCC</w:t></w:r><w:r w:rsidRPr="00600740"><w:rPr><w:rFonts w:hAnsi="宋体" w:cs="宋体" w:hint="eastAsia"/></w:rPr><w:t>AGCCATGTTTCTCTTTCTGGTGTTTATCTTTGACTCATTGTATGCTAGTATTGCTATTGTCCCTAGTGCAAATGGTTGATAAACAAGGGTAAGTACCCTTGAAGGATGGTACTTACCCTCAGGGAACAATTTGTAGTAGTAATCTCCAATTGTTAGCAGACTGTTCCACGAAACAAGTGACCCAAGTCCCAGAATCCAACAAACAAACATTGCTTTATATTTTCCCTCAAGCCTTGATGGAGGAGCCCTACTTCCA</w:t></w:r><w:r w:rsidRPr="00600740"><w:rPr><w:rFonts w:hAnsi="宋体" w:cs="宋体" w:hint="eastAsia"/></w:rPr><w:t>TTAGCAATAGTCATTACTAGTGCATAAAAAATATTATCAGCCAATGTTATTACTGTGCTGGCAATCAAAATTGGGACTGGGATTTAAGGAAAAAAAATCCTTATAGAAATAAGAAAAAGTGGATGTATAAAATTTATGAAGCAAGAAATATATATTTAGTAGAAGAATGAAATGCATGAGACATGAGTTATCATTAAAAGGGCAGACATCTTATCAGGATTAGCACTGAAAAGAAAAGGTAGACTTTGCCTCCCTT</w:t></w:r><w:r w:rsidRPr="00600740"><w:rPr><w:rFonts w:hAnsi="宋体" w:cs="宋体" w:hint="eastAsia"/></w:rPr><w:t>TTTTCATCTCTTCTAAGGGAGTGGTATGATATGAACGGAAAAGTACAGTGTGAAAGCAAAAATACGAACGTGTCTGGACCGCAAAATTCACAAGTTGAGGAAGAAGATAATCAAAAGTGTATTTCCCCATATAAGGAGAAAAAGACAGCTTCCACAAGCTACAAATTCATGAAAACTGATAATTAATAGGATGTCAACATGAAAGAAAAATCTTCAGGAGAATGCCATGTAACTAAAATTTTATGTATCGTAATCT</w:t></w:r><w:r w:rsidRPr="00600740"><w:rPr><w:rFonts w:hAnsi="宋体" w:cs="宋体" w:hint="eastAsia"/></w:rPr><w:t>GAAATGGATGTTGCTCACTAATTTAAAGCAGTTTTAATAGTCGTCAGTCCATGTGTAATGAATCAAAACAACACGATCCACATCTTTGAACTGCAGAGTTCTAATGGAAGCAACTTGCATTTTAAAGGTTGTGCCTTCTGATTTTAGATATTCCCAAGGCCAAGAAAATTGTTTTACATTTTTCCCATGAAGAAAATTCCTTGTGAGTTGCTAGTTGCTAGTGGCTACCATCTTTCTACGGGAAAGTCAGTCGCCC</w:t></w:r><w:r w:rsidRPr="00600740"><w:rPr><w:rFonts w:hAnsi="宋体" w:cs="宋体" w:hint="eastAsia"/></w:rPr><w:t>ACTTACAGAAAAGTACTATATCGGTAATCTTTTTCTGTAGGACTTTTCTGATCAGTGACTGGCAAAAAGCTTGATTTGTGCCTTTAAGATCAATC</w:t></w:r></w:p><w:p w:rsidR="00000000" w:rsidRPr="00600740" w:rsidRDefault="007434F3" w:rsidP="00600740"><w:pPr><w:pStyle w:val="a3"/><w:rPr><w:rFonts w:hAnsi="宋体" w:cs="宋体" w:hint="eastAsia"/></w:rPr></w:pPr><w:r w:rsidRPr="00600740"><w:rPr><w:rFonts w:hAnsi="宋体" w:cs="宋体" w:hint="eastAsia"/></w:rPr><w:t>&gt;Cluster-26.1011</w:t></w:r></w:p><w:p w:rsidR="00000000" w:rsidRPr="00600740" w:rsidRDefault="007434F3" w:rsidP="00600740"><w:pPr><w:pStyle w:val="a3"/><w:rPr><w:rFonts w:hAnsi="宋体" w:cs="宋体" w:hint="eastAsia"/></w:rPr></w:pPr><w:r w:rsidRPr="00600740"><w:rPr><w:rFonts w:hAnsi="宋体" w:cs="宋体" w:hint="eastAsia"/></w:rPr><w:t>GAATATAATATTTAAAAAAATATTTATTTCGGTGGCCTCTAAAGCCGGTCTAATCAAATTTAACTCGTCTTTTGTATGATTTGCGTGGATATATGGTTGGTTCTCACAGGCCGCGAGTAGCCTTTAAAAGCTGTGTAAAATCC</w:t></w:r><w:r w:rsidRPr="00600740"><w:rPr><w:rFonts w:hAnsi="宋体" w:cs="宋体" w:hint="eastAsia"/></w:rPr><w:t>CTTTACGTTGTTGTGGTTGTGGAGAAAGGTAATCAAATGGATGCCTTTTCTTCTTCTTTTCTCTCAACTGTTCCACCTTCAAAGCTCTTTCTCACCCATAAAACAACACCAACTTCATTTCCATTACCTCTTCTTAATGTCTCATCTGTTAGAATTGAAGAAAAACCCCAAACCACAACCTCAACTACTACTACAACTACTAGAACTAGTTCAACTAAGCCATCTTCATCACCTTCAACCATTAATATTTCTGCAG</w:t></w:r><w:r w:rsidRPr="00600740"><w:rPr><w:rFonts w:hAnsi="宋体" w:cs="宋体" w:hint="eastAsia"/></w:rPr><w:t>CAACAGCAAAGAGAAGAGTAGAGCCTTCTCTACCTACTATGGTCTTCAATGCATTTGATGGCATAATCAACAATTTCATAGATCCTCCACTCAAGCCTGGGGTGGATCCTGGACATGTACTTTCCGACAACTTTGCTCCGGTCGATGAGCTTCCTCCTACTGACTGTGAGGTGATAGAAGGGTCTCTCCCATCATGCCTCGACGGTGCATACATTCGCAACGGTCCCAATCCACAGTACCTTCCGAAAGGGCCTTA</w:t></w:r><w:r w:rsidRPr="00600740"><w:rPr><w:rFonts w:hAnsi="宋体" w:cs="宋体" w:hint="eastAsia"/></w:rPr><w:t>CCACCTATTTGATGGAGATGGTATGCTTCACTCTATTAGAATCTCTCAAGGCAAGGCCAAACTCTGCAGCCGCTATGTCAAGACTTACAAGTACATCAAGGAGCGCGACGCTGGTGCTCCTCTTCTTCCAAATGTGTTTTCTGGGTTCAATGGGCTCGCAGCCTCTGCAGCGCGCGGTGCTCTTTCAGCCGCTAGAATTCTTTCCGGTCAATTTAATCCTGCAAATGGCATTGGTTTAGCAAACACTAGCCTTGCT</w:t></w:r><w:r w:rsidRPr="00600740"><w:rPr><w:rFonts w:hAnsi="宋体" w:cs="宋体" w:hint="eastAsia"/></w:rPr><w:t>TTCTTTGGTAATAGACTGTACGCACTAGGTGAATCTGACTTGCCTTATGTCGTCCGTTTGACTCCGAATGGGGATATCGAGACTGTTGGTCGCCATGATTTTGACGGCAAGTTATTCTTCAGCATGACTGCCCATCCCAAGATAGACCTTGAAACAGGCGAGACCTTTGCATTTCGATATGCTCCCATACCGCCATTTTTAACATACTTTCAGTTCGATTCAAATGGAAATAAGCAAGCAGATGTGCCTATATTTT</w:t></w:r><w:r w:rsidRPr="00600740"><w:rPr><w:rFonts w:hAnsi="宋体" w:cs="宋体" w:hint="eastAsia"/></w:rPr><w:t>CAATGGTTCGCCCGTCTTTCCTCCACGACTTTGGAATCAGCAAAAAATATGCAGTATTTGCTGACATACAAATAGGAATGAACCCAGTGGAGATGATATTCGGAGGAGGCTCTCCGGTGGGATTGGACCCTACAAAAGTACCGAGAATCGGAATCATTCCTCGCTATGCAAAAGACGAGTCAGAAATGAGATGGTTCGATGTGCCTGGCTTTAATCTGATACACGCAATTAACGCATGGGATGAAGAAGACGCAGT</w:t></w:r><w:r w:rsidRPr="00600740"><w:rPr><w:rFonts w:hAnsi="宋体" w:cs="宋体" w:hint="eastAsia"/></w:rPr><w:t>TGTAATATTAGCACCAAACATATTATCAGCAGAACATACGCTTGAAAGAATGGAACTTGTCCATGCTTTGGTAGAGAAAGTCAGAATAGACTTAAAAACTGGCATAGTAACAAGAAATCCAGTTTCAGCTAGAAATCTTGATTTTGCGGTGATAAATCCAGCTTATGTGGGGAAGAAGAACAAATATGTATACGCAGCGATAGGTGATCCAATGCCAAAAATAACAGGGGTGGTCAAATTGGATGTATCTAAAGGG</w:t></w:r><w:r w:rsidRPr="00600740"><w:rPr><w:rFonts w:hAnsi="宋体" w:cs="宋体" w:hint="eastAsia"/></w:rPr><w:t>GACCGCCGTGAGTGCACGGTGGCCGCTAGAATTTACGGTGAAAGGTGCTATGGTGGTGAGCCCTTCTTTGTGGCAAGACAACCTGAAAACCCAGAAGCTGAGGAGGATGATGGGTATTTGGTGTCATATGTTCATGATGAGATAAACGGAGAGTCTAAGTTCTTGGTAATGGACGCAAAGTCCCCGAATCTTGATATTGTGGCAGCCGTTAAATTGCCACGGCGAGTTCCTTATGGCTTCCATGGACTTTTTGTGA</w:t></w:r><w:r w:rsidRPr="00600740"><w:rPr><w:rFonts w:hAnsi="宋体" w:cs="宋体" w:hint="eastAsia"/></w:rPr><w:t>AGGAAAGTGACCTCAAAAAGCTCTACTAAGTAATGGATTGTGATTCGTATAGTATATAGGGGGATTAATTAGATTGGATTACACATGTAATTACTAATAATACATACATTTACAAGAAAACTCTGAATTTAATATATTACAAAAAGTTAATTTCTTGAAGTTGATGGTTAATTTCAAATTTTGGATTAGGATTAGGATTAATTGGTCACTTCAACTTTGTAAATTTGATGGATCATCCATCATTAACCAAA</w:t></w:r></w:p><w:p w:rsidR="00000000" w:rsidRPr="00600740" w:rsidRDefault="007434F3" w:rsidP="00600740"><w:pPr><w:pStyle w:val="a3"/><w:rPr><w:rFonts w:hAnsi="宋体" w:cs="宋体" w:hint="eastAsia"/></w:rPr></w:pPr><w:r w:rsidRPr="00600740"><w:rPr><w:rFonts w:hAnsi="宋体" w:cs="宋体" w:hint="eastAsia"/></w:rPr><w:t>&gt;Clu</w:t></w:r><w:r w:rsidRPr="00600740"><w:rPr><w:rFonts w:hAnsi="宋体" w:cs="宋体" w:hint="eastAsia"/></w:rPr><w:t>ster-26.1014</w:t></w:r></w:p><w:p w:rsidR="00000000" w:rsidRPr="00600740" w:rsidRDefault="007434F3" w:rsidP="00600740"><w:pPr><w:pStyle w:val="a3"/><w:rPr><w:rFonts w:hAnsi="宋体" w:cs="宋体" w:hint="eastAsia"/></w:rPr></w:pPr><w:r w:rsidRPr="00600740"><w:rPr><w:rFonts w:hAnsi="宋体" w:cs="宋体" w:hint="eastAsia"/></w:rPr><w:t>TTGGTGGGTAATCTTGATCATCCAGATCTTGGATGGGTTAATGAGCTTTTGATGTAGATGATGATGATGATGATGACTGACTAATTGAGGGTTTAAAGTGATTGGAACCATGGATGTGTACATAAACTTGNCACCAGCCGTATATATAATAACCACTATATATATGAGATTTGGTGTGTAAATTATTGTTTTCATTTCAAGTTGTTCAATTATCATCAATCTTTTCTTTTTTTCTTTTTTTTT</w:t></w:r><w:r w:rsidRPr="00600740"><w:rPr><w:rFonts w:hAnsi="宋体" w:cs="宋体" w:hint="eastAsia"/></w:rPr><w:t>TTTTAATTTGTAAAATTATGTTGTTGGTGTAGTTAATCTTTGATGGGTTCTTTTATTGTAATTCAAGTTAAAGTTTTTTTTTTTTTTTTCTTCTCTTGAAGAAGAGAATTCGTTTGTCTTTCATGTTTG</w:t></w:r></w:p><w:p w:rsidR="00000000" w:rsidRPr="00600740" w:rsidRDefault="007434F3" w:rsidP="00600740"><w:pPr><w:pStyle w:val="a3"/><w:rPr><w:rFonts w:hAnsi="宋体" w:cs="宋体" w:hint="eastAsia"/></w:rPr></w:pPr><w:r w:rsidRPr="00600740"><w:rPr><w:rFonts w:hAnsi="宋体" w:cs="宋体" w:hint="eastAsia"/></w:rPr><w:t>&gt;Cluster-26.1039</w:t></w:r></w:p><w:p w:rsidR="00000000" w:rsidRPr="00600740" w:rsidRDefault="007434F3" w:rsidP="00600740"><w:pPr><w:pStyle w:val="a3"/><w:rPr><w:rFonts w:hAnsi="宋体" w:cs="宋体" w:hint="eastAsia"/></w:rPr></w:pPr><w:r w:rsidRPr="00600740"><w:rPr><w:rFonts w:hAnsi="宋体" w:cs="宋体" w:hint="eastAsia"/></w:rPr><w:t>AAAACAAAAAAGAACTACTAACTAATATGATTAACAATAATCTCATTTGAGAATGGTAATTCTATATACTGCACAAACTTGGCAATGGTAAGGTGATGGGAATTGGGAT</w:t></w:r><w:r w:rsidRPr="00600740"><w:rPr><w:rFonts w:hAnsi="宋体" w:cs="宋体" w:hint="eastAsia"/></w:rPr><w:t>TTTTTTCCTCTTCTTGGTTCAGTGACAAAATTACTTATTATTGATATTGAACAATTCAAATTCAGATTCTATTGCAGAAGATGTAATTGCAAATTAAAAAGAAATCCCCAATATTAACCAAGAATTTAGCATAGACAACCAAAAGTCCAAAATCCCAATTACCTGAAACAAAAATTTATGAAAATTATCAGTGGGTTTCCATGCACATGAATGCCCAAATCATCAAATACCAAAATTTTCATATGATAATAGCATT</w:t></w:r><w:r w:rsidRPr="00600740"><w:rPr><w:rFonts w:hAnsi="宋体" w:cs="宋体" w:hint="eastAsia"/></w:rPr><w:t>GCTGTGCACGACCACACTGAATCTTTTGTTTTCTTCTCCTTCTAATAATACAAAAGAGATTACTGTTTATCACAGCTCAGTGGACAATGGAAGTGAAATAGAGAGGTTGGTACTAGTATTACTATTACTAGTGTTAGTTTGAGAAGCAGCTTCCACCAGCTTTCTCGAACGCTGACGCCCTCTGTGCATATGCCTTTCACAGTACTTTTGATCAGGGAGCGCCTCTTTGCTACACCTCCATTTTTTCCCATCTGTT</w:t></w:r><w:r w:rsidRPr="00600740"><w:rPr><w:rFonts w:hAnsi="宋体" w:cs="宋体" w:hint="eastAsia"/></w:rPr><w:t>CTTCTACATCTTCCAGGTTCTGGGTCCATTCCATTTCTACATTCCCATTGCATTTGGCTACTACCTACCATAAGGGTAGGGTAGAGTTGATGCAAGCTTGAATTGAGGGGGCTAGAAACACTCTTCCATATAGGAAGAACAAGATTGTAAGGTACTGGAAATCCAGCCTCTATATATTTGTAGATAAGAGATTGAAGTTGCAGCTCTTGCAGTTGAAGAATGGTGAATCCATTAGGTGCTGTGCTTAGAGCTGGTA</w:t></w:r><w:r w:rsidRPr="00600740"><w:rPr><w:rFonts w:hAnsi="宋体" w:cs="宋体" w:hint="eastAsia"/></w:rPr><w:t>TTGTTCTATTATCAGTTGAACCGCTACCATGTCCAAGCGCAAGTCCTAAACAAACTGTAGGTGACCCAGGACCACCGCTGCTCCCATTTCTCTCCATGCTCAAACAACTCGCTTGTACAATACCTAAAAATTAAAAAAAGAAAGACAACTGATGGAGTTTATATAGAATATAAATATGGCGTTAGGTTCTTTTAATTAAAAAGGGGACGAAACTAGAAAGTGAGTACTAGAATCTGCGAGACGGGCAATCTTGGAA</w:t></w:r><w:r w:rsidRPr="00600740"><w:rPr><w:rFonts w:hAnsi="宋体" w:cs="宋体" w:hint="eastAsia"/></w:rPr><w:t>GGTGGGGCTTGGGTCTCCATTTCTTGCAAACGGGCATGAACTTGGTCAAAAAGATAAGAGCAGACCGTGTCACACTGAGTTTAGATGCTTTCTGCAATGTGTAGCAGAACTATAGATCTTGAGTCAGAAATTTAACAGTAAACAAAAGAAATTGTAAAAAATGAGCTAATGGGTAAAGTTTTTATTTATAAAATCAGAAAAGAGGGGTTTAAAACAAACAGAAAGGCAGCAAATAGTGCCAATGGGTACAAATTGT</w:t></w:r><w:r w:rsidRPr="00600740"><w:rPr><w:rFonts w:hAnsi="宋体" w:cs="宋体" w:hint="eastAsia"/></w:rPr><w:t>CTTACATGGTCAGCTATTGAAGACAATAGTTGTAAAGTGAGTCTGCAGAGTCTGCTGACATGCCAGGTCTTTGTGCAGGTATTGACAGAAACACACGCGATGTCAGTCATGTAGGACCTACTGTTCATAGCCTGATGACAAATTAATTTTTGTTTTCTTTTGCTTCAGTTAGAAATCAAATCTCATTTCCCCTCCGAGATGGTTATTTTGCTGCTTGGGGGGAGTTGGGACATTTTGGGTCTTGAGTTTCAGTTTA</w:t></w:r><w:r w:rsidRPr="00600740"><w:rPr><w:rFonts w:hAnsi="宋体" w:cs="宋体" w:hint="eastAsia"/></w:rPr><w:t>TGTAATGTAGTGTTGGGTTGGAAATCAAGAAATCTACACTAATTATTCCACATTTGTGGGCTCTGAATATGATTAATTTCTGTAGTTTGCTTTTTTATTTTACATAAAGACTGTTTTTTTTTGGCTCGAATGGCTATAGCTTGTGAACTTGACAGCCACCGTGCAGAGGAGAACAACAGAAGTGTGCAGTATATCAGTGCATAAACTGGGAAGAGACCAAATGGTTAGTGGATAGTACTCAATGATTTGGTCAATT</w:t></w:r><w:r w:rsidRPr="00600740"><w:rPr><w:rFonts w:hAnsi="宋体" w:cs="宋体" w:hint="eastAsia"/></w:rPr><w:t>TTACACAACAGGGTCCATTTCTGGACCATATACTTCCGTGAATAATGGAAAAAAGATCAAAAAAAACAGAAAAACGTAAATACTGGCGTCGCCCAAACTCGAACCGGAGACCTTCAGTGTGTTGGACTGACGTGATAACCAACTACACCACGATACTGGCGTCG</w:t></w:r></w:p><w:p w:rsidR="00000000" w:rsidRPr="00600740" w:rsidRDefault="007434F3" w:rsidP="00600740"><w:pPr><w:pStyle w:val="a3"/><w:rPr><w:rFonts w:hAnsi="宋体" w:cs="宋体" w:hint="eastAsia"/></w:rPr></w:pPr><w:r w:rsidRPr="00600740"><w:rPr><w:rFonts w:hAnsi="宋体" w:cs="宋体" w:hint="eastAsia"/></w:rPr><w:t>&gt;Cluster-26.1053</w:t></w:r></w:p><w:p w:rsidR="00000000" w:rsidRPr="00600740" w:rsidRDefault="007434F3" w:rsidP="00600740"><w:pPr><w:pStyle w:val="a3"/><w:rPr><w:rFonts w:hAnsi="宋体" w:cs="宋体" w:hint="eastAsia"/></w:rPr></w:pPr><w:r w:rsidRPr="00600740"><w:rPr><w:rFonts w:hAnsi="宋体" w:cs="宋体" w:hint="eastAsia"/></w:rPr><w:t>CCCTGCTATTGCTAAGTGCGGCGGAGGCCGCGGTGGTCGTGGCCGCGGTGGCGGTTGAGTTTAGAGGACGGTGC</w:t></w:r><w:r w:rsidRPr="00600740"><w:rPr><w:rFonts w:hAnsi="宋体" w:cs="宋体" w:hint="eastAsia"/></w:rPr><w:t>GTTTGAGGATCTATTCCACGGCTGTAGAGCTTTCTTCTGATGTGTGTATTCCAATAGTTCTTGATCTCATTATCTGTTCTTCCAGGTAAACGAGCAGCAATAAGCGACCATTTGGTTCCGAGCAAGCTGTGAAGGTTGATGATGAGTTCATCTTCTTCTTCTGTGAAGTTTCCTCTCTTAAGATCAGGCCTTAGGTAGTTTATCCATCTGAGCCTACAACTCTTGCCACATCTAAGCAAACCAGCAGCCTTAGGGA</w:t></w:r><w:r w:rsidRPr="00600740"><w:rPr><w:rFonts w:hAnsi="宋体" w:cs="宋体" w:hint="eastAsia"/></w:rPr><w:t>GAGACCTCCAACAACCTTCACCATGAGCTTTTATATAGTTGACGAGACGCTCATCTTCCTCTTTGGTCCATGCACCTTTGTTTGTGTGTTCTTTCTCACAACAAGGAGATCTACCCATATGGATAATTGTTGATTAATCTCTTTTCTTAGTAATTTTCTGTTTAGCCCTAAAGAGAGACGAGTGGTGT</w:t></w:r></w:p><w:p w:rsidR="00000000" w:rsidRPr="00600740" w:rsidRDefault="007434F3" w:rsidP="00600740"><w:pPr><w:pStyle w:val="a3"/><w:rPr><w:rFonts w:hAnsi="宋体" w:cs="宋体" w:hint="eastAsia"/></w:rPr></w:pPr><w:r w:rsidRPr="00600740"><w:rPr><w:rFonts w:hAnsi="宋体" w:cs="宋体" w:hint="eastAsia"/></w:rPr><w:t>&gt;Cluster-26.1062</w:t></w:r></w:p><w:p w:rsidR="00000000" w:rsidRPr="00600740" w:rsidRDefault="007434F3" w:rsidP="00600740"><w:pPr><w:pStyle w:val="a3"/><w:rPr><w:rFonts w:hAnsi="宋体" w:cs="宋体" w:hint="eastAsia"/></w:rPr></w:pPr><w:r w:rsidRPr="00600740"><w:rPr><w:rFonts w:hAnsi="宋体" w:cs="宋体" w:hint="eastAsia"/></w:rPr><w:t>TCCGACCGGTTCTACCAAGTCGATGGATGTACTGTTCTCTATCAGATGGC</w:t></w:r><w:r w:rsidRPr="00600740"><w:rPr><w:rFonts w:hAnsi="宋体" w:cs="宋体" w:hint="eastAsia"/></w:rPr><w:t>AAGCCCACCTGGGGTTGCAACAGAGATTTCATTTCTTAATTAAAATACTAATTAAAATATAAAAAGTTAACGTTTTAATGTCTGGAAAAAGCTTGAGAATTAAATGTACAAGAAAAGTTCGAACTAAACAAGATAGAGATCAAATCAATCTACTCCAATGCTTCAACTTCAATGATTGTGCATAGAGTGCTTAACACACTTGCAATTTTTTTTCACCAAGGAAGGCCAAACATCTAAATTGCGTGTAAAAAAATGG</w:t></w:r><w:r w:rsidRPr="00600740"><w:rPr><w:rFonts w:hAnsi="宋体" w:cs="宋体" w:hint="eastAsia"/></w:rPr><w:t>AATAAAGAACCTGTATGACAAGAGTAACATCAGGATAATCAACTCCACGGGCAGACACGTCTGAAG</w:t></w:r></w:p><w:p w:rsidR="00000000" w:rsidRPr="00600740" w:rsidRDefault="007434F3" w:rsidP="00600740"><w:pPr><w:pStyle w:val="a3"/><w:rPr><w:rFonts w:hAnsi="宋体" w:cs="宋体" w:hint="eastAsia"/></w:rPr></w:pPr><w:r w:rsidRPr="00600740"><w:rPr><w:rFonts w:hAnsi="宋体" w:cs="宋体" w:hint="eastAsia"/></w:rPr><w:t>&gt;Cluster-26.1076</w:t></w:r></w:p><w:p w:rsidR="00000000" w:rsidRPr="00600740" w:rsidRDefault="007434F3" w:rsidP="00600740"><w:pPr><w:pStyle w:val="a3"/><w:rPr><w:rFonts w:hAnsi="宋体" w:cs="宋体" w:hint="eastAsia"/></w:rPr></w:pPr><w:r w:rsidRPr="00600740"><w:rPr><w:rFonts w:hAnsi="宋体" w:cs="宋体" w:hint="eastAsia"/></w:rPr><w:t>AGGTTTACTATTGGACACCGTGAATCATGATATGAACCTCTTCAGTGACTCGGCGCAGAGGTTTAAGATCTAGGGTTTAAGACTTCAATTTGAAGAACCAAGAAGTAATTCAAAACGCAGAAGCTTCAGCGACTATTAGTACCTTAAACCCTAAATCCCTCCCAGAAAAATG</w:t></w:r><w:r w:rsidRPr="00600740"><w:rPr><w:rFonts w:hAnsi="宋体" w:cs="宋体" w:hint="eastAsia"/></w:rPr><w:t>GAACTCCAATCAGTTTGTTGTGGGTTTATCGCTCCAAAACTCAGATTATCAGCTTACCATCCCTTCTGTCATCAAATTGTTTCTGTGAAGCTTGGAAGCACCACGAAAGCATGTCTGAAGCCTAGTTTCGGTAGTGCATTTAAGGGTTTTTCATTGACAAGCTTGAAAAGAGGAGTTATCATACATGCATCTAGTTCTAATTCTAGCACAAACACAAATTTGAACCTTATGGGTAAAGAAGATTCTGGCGTGCCTG</w:t></w:r><w:r w:rsidRPr="00600740"><w:rPr><w:rFonts w:hAnsi="宋体" w:cs="宋体" w:hint="eastAsia"/></w:rPr><w:t>CTGCTAGTTTTCATGGGTTGGAGGCATTTCGAGGTAAATCAGGCTCTGTTTCCTTCTGTGGGTTGACTTACCAATCGGTTGAAGAAGGGAAACTAGTGTCAGCTCCTTTCAATGAAGATAAAGGATCACTTCTTTGGGTTTTGGGACCAGTTGCATTAATAGCATCACTGATTGTTCCTCAGTTCTTCCTTGCAAATGCAATTGAAGCTTTTCTCAAGGATGAGGTTCTTGTAGAAATTGTGGCGTCATTATCTTT</w:t></w:r><w:r w:rsidRPr="00600740"><w:rPr><w:rFonts w:hAnsi="宋体" w:cs="宋体" w:hint="eastAsia"/></w:rPr><w:t>TGAGGCCATGTTTTATATCGGTCTTACAATATTCCTAGCTGTTACTGATCGAATTCAGAGGCCGTATTTACAATTTAGTTCAAAGAGGTGGGGCCTCATTACAGGCCTTAGAGGGTACTTGACGTCTGCCTTCTTTGCCATGGGGCTTAAGGTCTTAGCACCTCTTCTTGTTGTGTATGCAACCTGGCCAGCGCTTGGCCTCCCTGCATTGGTTTCTGTCTTTCCCTTCTTAGTTGGCTGCCTAGCACAACGTGTT</w:t></w:r><w:r w:rsidRPr="00600740"><w:rPr><w:rFonts w:hAnsi="宋体" w:cs="宋体" w:hint="eastAsia"/></w:rPr><w:t>TTTGAGATTCGTCTGGATCAGCGTGGGTCGTCTTGCTGGCCTCTAGTCCCTATTATATTCGAGGTTTATAGGATATATCAATTAACCAAAGCTGCTCATTTCGTCGAGAAATTGATGTTCTCCATGAGGGGCCTTCCTGAATCTGCACAGTTGTTGGATAGAAACAATGCCTTAATTGTTATGATAGTGACCTTCCAATTCCTCGGTGTGGTTTCCCTCTGGTCATTACTGACCTTTATTTTAAGGCTCTTTCCTT</w:t></w:r><w:r w:rsidRPr="00600740"><w:rPr><w:rFonts w:hAnsi="宋体" w:cs="宋体" w:hint="eastAsia"/></w:rPr><w:t>CAAGACCCGTAGCTGAGAACTATTGATGATTTAATGGTTATTGTATAGATTTTCTATGTCCAGTAGTTGTGTTTCATCCTCATTTAATATCCGCCCAACCCAAGTTAAATAGTCCCATGAAATGCCTGTGCTAGTTAACTAAATTTTGTAGATCAAACATCAAAATGCAATAGGGTACCCTAAACTGGTTTATAAAATACTTGCTTTCTGATTCGTTTCTCCAAAAACTCTTAAAGATGGATGTGGTTTTATATAG</w:t></w:r><w:r w:rsidRPr="00600740"><w:rPr><w:rFonts w:hAnsi="宋体" w:cs="宋体" w:hint="eastAsia"/></w:rPr><w:t>ATATTAAATATGAAACTATAG</w:t></w:r></w:p><w:p w:rsidR="00000000" w:rsidRPr="00600740" w:rsidRDefault="007434F3" w:rsidP="00600740"><w:pPr><w:pStyle w:val="a3"/><w:rPr><w:rFonts w:hAnsi="宋体" w:cs="宋体" w:hint="eastAsia"/></w:rPr></w:pPr><w:r w:rsidRPr="00600740"><w:rPr><w:rFonts w:hAnsi="宋体" w:cs="宋体" w:hint="eastAsia"/></w:rPr><w:t>&gt;Cluster-26.1099</w:t></w:r></w:p><w:p w:rsidR="00000000" w:rsidRPr="00600740" w:rsidRDefault="007434F3" w:rsidP="00600740"><w:pPr><w:pStyle w:val="a3"/><w:rPr><w:rFonts w:hAnsi="宋体" w:cs="宋体" w:hint="eastAsia"/></w:rPr></w:pPr><w:r w:rsidRPr="00600740"><w:rPr><w:rFonts w:hAnsi="宋体" w:cs="宋体" w:hint="eastAsia"/></w:rPr><w:t>CTCTCACCTTTTCAACAGCTAACAATGCTTGGCTCTCCCATTCCTTCCTCACATTCACCATACTGTCATACGCTTCCTTCGATGGACAAAGAAAATATTTCAAAATACAAAGTACCTCAGTCAATCCAAGATCCGAAGCATGTTTAATACTCAGACAAAGTAAATCTGACCTCTTTTTCATTGCAAGACTTGTAACCAAATTTGAATAATGAGAATG</w:t></w:r><w:r w:rsidRPr="00600740"><w:rPr><w:rFonts w:hAnsi="宋体" w:cs="宋体" w:hint="eastAsia"/></w:rPr><w:t>GTGAACAATCCCTTTAAGAATCAAGGCCTCCACCAAATCCCAGATCTCTAAATTAATACATGCTTCCAAAACTAAACCGCCCACATTTTGACTCATTGGGTACCTGAAGATCGCATTCTAACCACCAACCTTTTGGTCCGCAGAGCTGTCCAAGCTTGCAGCCAATGCCTTCTTGGCCCAGAGGATCTCATCCGTTAATGCTATGTCTGCACTATGTGAG</w:t></w:r></w:p><w:p w:rsidR="00000000" w:rsidRPr="00600740" w:rsidRDefault="007434F3" w:rsidP="00600740"><w:pPr><w:pStyle w:val="a3"/><w:rPr><w:rFonts w:hAnsi="宋体" w:cs="宋体" w:hint="eastAsia"/></w:rPr></w:pPr><w:r w:rsidRPr="00600740"><w:rPr><w:rFonts w:hAnsi="宋体" w:cs="宋体" w:hint="eastAsia"/></w:rPr><w:t>&gt;Cluster-26.1105</w:t></w:r></w:p><w:p w:rsidR="00000000" w:rsidRPr="00600740" w:rsidRDefault="007434F3" w:rsidP="00600740"><w:pPr><w:pStyle w:val="a3"/><w:rPr><w:rFonts w:hAnsi="宋体" w:cs="宋体" w:hint="eastAsia"/></w:rPr></w:pPr><w:r w:rsidRPr="00600740"><w:rPr><w:rFonts w:hAnsi="宋体" w:cs="宋体" w:hint="eastAsia"/></w:rPr><w:t>ACATGTGGACTCTGGACA</w:t></w:r><w:r w:rsidRPr="00600740"><w:rPr><w:rFonts w:hAnsi="宋体" w:cs="宋体" w:hint="eastAsia"/></w:rPr><w:t>GTGGACCCCATAAAACCATTTTCATTCTCCTAAAACCCCATTGGAGGCAGCCTGGCTTTGCCCTCATTCCTCACTGCACCATTTTATCAAATTTCCAAAATACCCATGTGGATTTCAATCCTAATAATTCTTTTATATTGTAGTGATCGCATCTATAACGGGTAAAATTGTACATGCGATCATAACCGAATAATTGATCAACAATTGACAATTCCAACTTGGTTTCCATTTCTACCCTTGATTTCAGACACTCCAT</w:t></w:r><w:r w:rsidRPr="00600740"><w:rPr><w:rFonts w:hAnsi="宋体" w:cs="宋体" w:hint="eastAsia"/></w:rPr><w:t>TTTCAAATACTCATCATTTATTGCTCATAGTCTTCGGACAGGGATCCAAAAGCTCTTCTCGAGGCAGAAATGGAGAGAAGGGTTTATCCAATGGCAGCTCTTCTCTTCATTGCAGCTCTAATGGCTGCTTCTCATATATCATCTGAAGCAGCTATCTCTAAAGGATCTTTTGAAGACAATTTCAGTATCATGTGGTCAGAGGAGCATTTCAAAACATCTGAAGATGGGCAGATCTGGTACCTCTCCTTGGACAAAG</w:t></w:r><w:r w:rsidRPr="00600740"><w:rPr><w:rFonts w:hAnsi="宋体" w:cs="宋体" w:hint="eastAsia"/></w:rPr><w:t>AAACAGGTTGTGGGTTTCAAACAAAACAGAGGTACAGATTTGGATGGTTTAGTATGAAGTTGAAACTGGTTGGAGGTGACTCAGCTGGTGTAGTGACAGCTTATTATATGTGCACAGAGAATGGAGCAGGACCAACAAGAGATGAGTTAGATTTTGAGTTCTTGGGTAACAGAACTGGACAACCCTACTTAATCCAGACTAATGTGTACAAAAATGGGACCGGTGGCCGTGAAATGAGGCACATGCTTTGGTTCGA</w:t></w:r><w:r w:rsidRPr="00600740"><w:rPr><w:rFonts w:hAnsi="宋体" w:cs="宋体" w:hint="eastAsia"/></w:rPr><w:t>CCCGACTGAAGAGTTCCACTCCTACTCAATCCTATGGAACGATCACCAAATTGTGTTCTTTGTAGATAAAGTTCCAGTAAGAGTGCACAAGAACAATGGAGAACCAAACAACTTCTTTCCAAATGAGAAGCCAATGTACCTATTCTCTAGCATTTGGAATGCAGATGACTGGGCAACAAGAGGTGGGCTAGAGAAGACAGACTGGAAAAAAGCTCCATTTGTTTCATCCTATAAGGACTTTAGCGTCGATGGTTGT</w:t></w:r><w:r w:rsidRPr="00600740"><w:rPr><w:rFonts w:hAnsi="宋体" w:cs="宋体" w:hint="eastAsia"/></w:rPr><w:t>CAATGGGAAGATCCATACCCTGCTTGTGTATCTACTACAACCAAGAATTGGTGGGATCAATATGATGCTTGGCATCTTTCTGATTCACAAAAAAATGACTATGCTTGGGTGCAGAGAAACCTCGTCATCTATGATTATTGTAAAGACAATGAGAGATATCCTGAACTTCCTGTGGAGTGCTCTTTGAGTCCATGGGATTGATAATCGACATTGGAAGAGATAGATCCTTCTGTTTTTTTTTATACTATTTTTATTC</w:t></w:r><w:r w:rsidRPr="00600740"><w:rPr><w:rFonts w:hAnsi="宋体" w:cs="宋体" w:hint="eastAsia"/></w:rPr><w:t>TTTTTTATATATATTTTGAGACAGACTTTAAAATTTGTAATTTTTGTCCCATCTTTTGATTTGCATTATTGGATTTTAATTTAATTGATTCAATTATTTAAGTGAAATTTTGTATTATTTGCCATTTCTGTATTTTATAAATGGGCTTATTAGCAGTTTAGCTCCGCGTCATGAGCAGAGTTGTCTCGCACTCTGAACAATATTAAAATTTATAGGTTACTATAAAGATAGTATGAAATAATTTCGAAAATTTCAA</w:t></w:r><w:r w:rsidRPr="00600740"><w:rPr><w:rFonts w:hAnsi="宋体" w:cs="宋体" w:hint="eastAsia"/></w:rPr><w:t>AAATTTTCCTCGATTTTTGTATCATAAAATTGTTAAA</w:t></w:r></w:p><w:p w:rsidR="00000000" w:rsidRPr="00600740" w:rsidRDefault="007434F3" w:rsidP="00600740"><w:pPr><w:pStyle w:val="a3"/><w:rPr><w:rFonts w:hAnsi="宋体" w:cs="宋体" w:hint="eastAsia"/></w:rPr></w:pPr><w:r w:rsidRPr="00600740"><w:rPr><w:rFonts w:hAnsi="宋体" w:cs="宋体" w:hint="eastAsia"/></w:rPr><w:t>&gt;Cluster-26.1110</w:t></w:r></w:p><w:p w:rsidR="00000000" w:rsidRPr="00600740" w:rsidRDefault="007434F3" w:rsidP="00600740"><w:pPr><w:pStyle w:val="a3"/><w:rPr><w:rFonts w:hAnsi="宋体" w:cs="宋体" w:hint="eastAsia"/></w:rPr></w:pPr><w:r w:rsidRPr="00600740"><w:rPr><w:rFonts w:hAnsi="宋体" w:cs="宋体" w:hint="eastAsia"/></w:rPr><w:t>TTGTCCATACAGATAGACCTATTTAACGATCTGGTTCGCGATCATCACCTAATGATAACTTAGAAGCCCACTTGTTAACAGTGACCATTTGGTGATGGCACTTACAATTTTGATTAGAGGATACAAAGTCTTTAATACGTCCGATTGCAACATCTAGCATTTCTTCTGATAAATTTGCAAAGCAAACTCTAAACCAACCTG</w:t></w:r><w:r w:rsidRPr="00600740"><w:rPr><w:rFonts w:hAnsi="宋体" w:cs="宋体" w:hint="eastAsia"/></w:rPr><w:t>GTTCAAAGCAGTGGAAAGAAGATCCAGGAGAGATGTTTAACCCAACTTCATCTACAATCAATTTCCATAGCTCTTTTTCTGCTTCAAAAGTTTGTGAGCTTAACAGACGCCTCATGTCAACCCAGCAGAACAATCCCGCATTGCTTTTCAAGCAATTGAGCCCTGCATTTTGGAGCCCCGAGACAAACATTTCTTTCCTGTTTTTCAGTCTCTTTCGATTTTCCTTCAAGTAGTTGGTAATAAACTTCTTGTCAGA</w:t></w:r><w:r w:rsidRPr="00600740"><w:rPr><w:rFonts w:hAnsi="宋体" w:cs="宋体" w:hint="eastAsia"/></w:rPr><w:t>AAGCATGCTGGAGACGAGGTATTGGGTTTGTGATGAAATTAAACCAAAGCTAGACATTTTAGTTGCAGCAGCAACTACTGTTTCATTATCGGAGTAAATCATGCCAATTCGAAAACCCGGAAGGCCTAGATCCTTTGAGTTACTGTAAACAATATGAATCCTGCGCCATATATCAGTGTTCTCTAGCTGTCTTTGATCCATTAGGACTTCTCTGATGCTTATGAAGTTAGGTTTGTCAAAAACGGTGCCACAATAT</w:t></w:r><w:r w:rsidRPr="00600740"><w:rPr><w:rFonts w:hAnsi="宋体" w:cs="宋体" w:hint="eastAsia"/></w:rPr><w:t>ATTTCGTCGCTCACAATGTGGATATGTTTTGCTATGGCAAAGCTAATAATAAGGCTAAGCTCATATCGGTTCATGGATGTGCCTAATGGGTTTGAAGGATTTGTTATGAATATCCCCTTTACTCTAAGCTTGAGTTTTAGGGCTTCTTGATAGGCTTTTTCTAATGCAGACACGGTAATCCTAAACCCGTTTGAACTTGTGCAATGTATTGGAACAATTTCAACCTCTGTTCGCCATTTTAGATCTCTGTCAAACC</w:t></w:r><w:r w:rsidRPr="00600740"><w:rPr><w:rFonts w:hAnsi="宋体" w:cs="宋体" w:hint="eastAsia"/></w:rPr><w:t>CAGGATAGTATGGTGTAGGAAGAAGGAAGGCATCGCCACGTTCAGCGAGGCAAAACATTAAAGTCTCATTAGCAGAAGTTGAACCGGCAGTTAGCACAAGCTTGTTTGGATCAAATTTAACTCTGTTTCTTCTTATTTGAGCCATGAAATTCCCGAGCGCATTCTTGAAAGCAGGTAAGCCATGATAGTCTTGGAAGAGTGCCAATTCTCTGAAAATAGATTCTCCATTTCTCTTCAACCCCACTGCGTCTGGGTT</w:t></w:r><w:r w:rsidRPr="00600740"><w:rPr><w:rFonts w:hAnsi="宋体" w:cs="宋体" w:hint="eastAsia"/></w:rPr><w:t>GTTTTCTATCCAAGATTCAGGAAGGTCAAGGGAAAGCTGATTCTCTGCAAGTCCCATCTGAAGAATCCCGTTAGGATTGTGAAGTGGATGGTAAGGATTCTTCTCATACTCTATCCAGCCATGGAAGTAGGAAGAGTCTTGGCCATGCGATTCACTTTCAGCTTTGCTAGATAACATATTTATTATGTTTATATGTCAATACGTTAGAA</w:t></w:r></w:p><w:p w:rsidR="00000000" w:rsidRPr="00600740" w:rsidRDefault="007434F3" w:rsidP="00600740"><w:pPr><w:pStyle w:val="a3"/><w:rPr><w:rFonts w:hAnsi="宋体" w:cs="宋体" w:hint="eastAsia"/></w:rPr></w:pPr><w:r w:rsidRPr="00600740"><w:rPr><w:rFonts w:hAnsi="宋体" w:cs="宋体" w:hint="eastAsia"/></w:rPr><w:t>&gt;Cluster-26.1136</w:t></w:r></w:p><w:p w:rsidR="00000000" w:rsidRPr="00600740" w:rsidRDefault="007434F3" w:rsidP="00600740"><w:pPr><w:pStyle w:val="a3"/><w:rPr><w:rFonts w:hAnsi="宋体" w:cs="宋体" w:hint="eastAsia"/></w:rPr></w:pPr><w:r w:rsidRPr="00600740"><w:rPr><w:rFonts w:hAnsi="宋体" w:cs="宋体" w:hint="eastAsia"/></w:rPr><w:t>AAAATAATAATAATTAAGTGTGATTAATT</w:t></w:r><w:r w:rsidRPr="00600740"><w:rPr><w:rFonts w:hAnsi="宋体" w:cs="宋体" w:hint="eastAsia"/></w:rPr><w:t>ATCTCTAAATTCTGTACATTTATTCCAAAAACATTCCTACTCTGCCAAAGAGCTAAGACATATATTCTTAACTATTTCCAAATCATACATTTAATGGTTTCAGTTAGAGAAGGAATACAATGGTCCATACATGATTAATCCTTCTATAATTAATAACTAAGTAGTGAGAATAAATCTATAGATAGACATATACTTATTAAACAAACATTTATTACAACTTGTCACTAGCAAATTAAATTTCTTCAGGGACAGACTT</w:t></w:r><w:r w:rsidRPr="00600740"><w:rPr><w:rFonts w:hAnsi="宋体" w:cs="宋体" w:hint="eastAsia"/></w:rPr><w:t>GGAAAAAAAAGAGCTCCATCTCTCTTCAACCTCTTTGAAATAACTTTGTTCTCCAATTTTTTCTTTTCTTCTACAGACATCTTCCTCCATAGCCAGCAGTTCTAAACAATGCTTGCTTTATATCCTCAGGAGCAAGTAGTGTTCTCTGCTCAGCAGGCTCTGAACAAGAAGCTTGCAAGGAAAAATCATTGAAGCAACTAATAACACATTGTTGAATCTCAAGGCCTAAAGCTTCTAATGTGTTAACAGTTGATAA</w:t></w:r><w:r w:rsidRPr="00600740"><w:rPr><w:rFonts w:hAnsi="宋体" w:cs="宋体" w:hint="eastAsia"/></w:rPr><w:t>TAATAATCCTGGTTTTGCAGAACAGCAAATATCAATCCTGGTCTCAATCTCTCTCCTTTCCACATGAAACTTGGGAGAATTTCTTACAAGAACTTCTGTTGGCTTAAGCTCCTTTAAATTTGTTATTAAGTTCATTTCATTTGTTCCTTCTTCACTTTCTTCTTCTTCTTCTCCTCCTTGCAACTTATTTATCCTTTCAAGAAGTTCTTTCATGTAATCTATTGTATCTCCAAGGATTGAAGTTCTATCCATCTTG</w:t></w:r><w:r w:rsidRPr="00600740"><w:rPr><w:rFonts w:hAnsi="宋体" w:cs="宋体" w:hint="eastAsia"/></w:rPr><w:t>CTAATCTTGGGAACAATTGATCTAAGCATAGAAAGGCGATCATTTAAGCGCTTTCTTCTTCTTCTTTCTGCCATTAAATTCTTTGAAGGCTGTCCTTCTAATTTCTTGGATTTGTTCTTTTTCTCTGCATTTGAACCCATAGTAAAAATCTGATGAACATTATTATTACTTGCTGCTGCTTGCTCCATTTCAACTTTGCAGCAACTACTTAATCTTTCTTCAAAACCAATTTGATCTCTAAGAAGATCATTTTCAA</w:t></w:r><w:r w:rsidRPr="00600740"><w:rPr><w:rFonts w:hAnsi="宋体" w:cs="宋体" w:hint="eastAsia"/></w:rPr><w:t>CTATTGATGGGTAATCTTGATCTTGGATTGTAAATGGAGGAGGAGTAGGAGTAGGAGCTGTATTGTCATTATCATTAATCTCTGTAGGTAAAGTAGTGAACCCATCAAGAAAGGGGTAATTACTTTGATCACTAAAAGATGGGCAGTCAAAGGGAGTGGAAAATCCTAAAAATGAAGGATTTGGTGTTGATAAATTTGTGTTATCATCAAAAGAATCAAAGTTCCATCCACTGTTACTGCTACTACTAGAGAAGAA</w:t></w:r><w:r w:rsidRPr="00600740"><w:rPr><w:rFonts w:hAnsi="宋体" w:cs="宋体" w:hint="eastAsia"/></w:rPr><w:t>CAACTCATTTGAGCCATTTGAAAAATTTGCCCAACTGTCTCTTCTTTGACCTTGATTAAGTAATTCCTCCAAGAAACCATGTTGAGAAAGCTCCATGTTTTCTCTCTCTAGAAAAACAAGCTTAGAGACTGATAAACAGTAATGATCCAGAGAGGATGCTCAAGAATAAGAACTTGCACCAAGTAGAATATTTATATTTGTAATATAAATAGATAGTCAAATTGTTACTTTCTTTCTTCCTTTCTTTCTTTCTTTC</w:t></w:r><w:r w:rsidRPr="00600740"><w:rPr><w:rFonts w:hAnsi="宋体" w:cs="宋体" w:hint="eastAsia"/></w:rPr><w:t>TTCTTCCTCTTCCTTGTTTT</w:t></w:r></w:p><w:p w:rsidR="00000000" w:rsidRPr="00600740" w:rsidRDefault="007434F3" w:rsidP="00600740"><w:pPr><w:pStyle w:val="a3"/><w:rPr><w:rFonts w:hAnsi="宋体" w:cs="宋体" w:hint="eastAsia"/></w:rPr></w:pPr><w:r w:rsidRPr="00600740"><w:rPr><w:rFonts w:hAnsi="宋体" w:cs="宋体" w:hint="eastAsia"/></w:rPr><w:t>&gt;Cluster-26.1195</w:t></w:r></w:p><w:p w:rsidR="00000000" w:rsidRPr="00600740" w:rsidRDefault="007434F3" w:rsidP="00600740"><w:pPr><w:pStyle w:val="a3"/><w:rPr><w:rFonts w:hAnsi="宋体" w:cs="宋体" w:hint="eastAsia"/></w:rPr></w:pPr><w:r w:rsidRPr="00600740"><w:rPr><w:rFonts w:hAnsi="宋体" w:cs="宋体" w:hint="eastAsia"/></w:rPr><w:t>AATAGAATAATCTTTTATGCTCTAAAAATCTTAACAATGGTAATTTTGGGATCTTGCTTGAAAATTGCTATATATAGCCACCCTATCTGATCTCAACATAAACAATTAAACATTAGCCCTACACAAAAGTTAAAGCAATTGCCATTCCGCCCACCACCACGAGCTAAACCCTAGCTAGTCTCTCTCACTGCTCTTTATCTCTTAAAATGTGGAGCTCG</w:t></w:r><w:r w:rsidRPr="00600740"><w:rPr><w:rFonts w:hAnsi="宋体" w:cs="宋体" w:hint="eastAsia"/></w:rPr><w:t>TTGAATGCTTCTTTGAAAGAAGTACTGTTTGACGCCATAGTAGGCCTGAAGGGATCGAACAAAAGCACAAGTTTCATACATGTAGATGATCTGAGCAAGAACCCATCAAGAAAGAAAGTAAAGAAAGGTGATCTCTTGGCAAGTAATTATAAAGAGCCACTGCTTTGCAAAGAAGAAGATAATGTTTATAAGAAGAAGAATCTGGAGAAGAGAAGCTATGGGGGAGAAGAATTATTGGAAAACGGTGTGATTAGAG</w:t></w:r><w:r w:rsidRPr="00600740"><w:rPr><w:rFonts w:hAnsi="宋体" w:cs="宋体" w:hint="eastAsia"/></w:rPr><w:t>TGAAAGTGAAGATGACAAAACAAGAAGCAGCTCGTCTAATGTCAAAGTGTAAAGATGGTGGAATTCTTTCGTTCAGAGATGTAGCTCATGAACTGTTAGAAATTCCTGTAAATCGTGTTAGAGTTGTGCCTTCTTGCTCTGCTGGTCCTGCCCGTGGTGGTGTGCTTAAGACAATTCCTGAAGAGATCTAGATGATAAATTATAATTAAGATCATGAATTTCCTTATTAATTTGTTAGTTTTTCAGATACTAGCTA</w:t></w:r><w:r w:rsidRPr="00600740"><w:rPr><w:rFonts w:hAnsi="宋体" w:cs="宋体" w:hint="eastAsia"/></w:rPr><w:t>CTATATGCAGCTAATTACAAGCTGAACTGTCAGCAGTTATCATGTACATCTTGCAATGTTGTAATATAAATATTCAGTTTTTTGCAGTTATTTCTGTTTCTAAATAATTTTATCATGTATGCAGAAGGGGAAAGGAACCATTTTTTAGCTATGCTATGTAGAACCCAATTGGCTTCTCTTTTTTTCTTTTCCAAATGTTTAAAAAGACCACTTATTCAGATCTCGCAAAGAAGTGTTAAAGAGTTTGAACTGTTTC</w:t></w:r><w:r w:rsidRPr="00600740"><w:rPr><w:rFonts w:hAnsi="宋体" w:cs="宋体" w:hint="eastAsia"/></w:rPr><w:t>ATTTCAGTTGAATTACTTTTG</w:t></w:r></w:p><w:p w:rsidR="00000000" w:rsidRPr="00600740" w:rsidRDefault="007434F3" w:rsidP="00600740"><w:pPr><w:pStyle w:val="a3"/><w:rPr><w:rFonts w:hAnsi="宋体" w:cs="宋体" w:hint="eastAsia"/></w:rPr></w:pPr><w:r w:rsidRPr="00600740"><w:rPr><w:rFonts w:hAnsi="宋体" w:cs="宋体" w:hint="eastAsia"/></w:rPr><w:t>&gt;Cluster-26.1198</w:t></w:r></w:p><w:p w:rsidR="00000000" w:rsidRPr="00600740" w:rsidRDefault="007434F3" w:rsidP="00600740"><w:pPr><w:pStyle w:val="a3"/><w:rPr><w:rFonts w:hAnsi="宋体" w:cs="宋体" w:hint="eastAsia"/></w:rPr></w:pPr><w:r w:rsidRPr="00600740"><w:rPr><w:rFonts w:hAnsi="宋体" w:cs="宋体" w:hint="eastAsia"/></w:rPr><w:t>CTGGTCTTCAAGATGGTGATAACCTGAAATTTGTTGGTGGTGACATGTTTGAGGAAATTCCTCCTGCAGATGCAATTTTACTTAAGTGGATAATGCACGATTGGCACGATGAAAAATGTATCAAGATATTGAAGAACTGCAAAGAAGCAATTAAGGGTAGGAAAGGAGGAAAGTTGATTATTATAGATATGGTGATGGAGACCCAGAAAGAGGATAA</w:t></w:r><w:r w:rsidRPr="00600740"><w:rPr><w:rFonts w:hAnsi="宋体" w:cs="宋体" w:hint="eastAsia"/></w:rPr><w:t>AGATGCAACTGAAACAGAGCTTTTTCTTGATATGCTGATGATAGTTTTATATAATGGTAAAGAAAGAAACAAGAAAGAATGGGCTAAACTCTTTTTTGATGCTGGTTTTAGTGATTTTAAGATAACTCCTGTGTTGGGTTTAAGATCTGTTGTTGAAGTTTATCCTTAATTAATTGTGTTTTTATTTATTAATCTTCACTTTTTAATTACTTTCTTTAAAAATAAAAGTGTGGAAGTAATTAAAAATTATAATATG</w:t></w:r><w:r w:rsidRPr="00600740"><w:rPr><w:rFonts w:hAnsi="宋体" w:cs="宋体" w:hint="eastAsia"/></w:rPr><w:t>TATGGTATGATATAGTCAAGTGGTTTTCTCGCTTTCTGTAAGACCATGAAGAATGGAAATTTTCAAATTCGAATCTTTCGACTATTGAAATTTTCATCAATTTGGTATTAAAGAGAAGACTACCTCCTATTGTGTAGCTTATAATATTATTGCAGTGCCTCTTAATAAATTAATAATAATAATCTTTA</w:t></w:r></w:p><w:p w:rsidR="00000000" w:rsidRPr="00600740" w:rsidRDefault="007434F3" w:rsidP="00600740"><w:pPr><w:pStyle w:val="a3"/><w:rPr><w:rFonts w:hAnsi="宋体" w:cs="宋体" w:hint="eastAsia"/></w:rPr></w:pPr><w:r w:rsidRPr="00600740"><w:rPr><w:rFonts w:hAnsi="宋体" w:cs="宋体" w:hint="eastAsia"/></w:rPr><w:t>&gt;Cluster-26.1231</w:t></w:r></w:p><w:p w:rsidR="00000000" w:rsidRPr="00600740" w:rsidRDefault="007434F3" w:rsidP="00600740"><w:pPr><w:pStyle w:val="a3"/><w:rPr><w:rFonts w:hAnsi="宋体" w:cs="宋体" w:hint="eastAsia"/></w:rPr></w:pPr><w:r w:rsidRPr="00600740"><w:rPr><w:rFonts w:hAnsi="宋体" w:cs="宋体" w:hint="eastAsia"/></w:rPr><w:t>TGAAATTTTATTTCAAATTTTCATTCATGACTTCCAAACATATTCAGTAA</w:t></w:r><w:r w:rsidRPr="00600740"><w:rPr><w:rFonts w:hAnsi="宋体" w:cs="宋体" w:hint="eastAsia"/></w:rPr><w:t>AATAAAATGAAATTCATTCATACATAACCCTCAACAGTAATAAATATTAAAACATAAACAGGAGATATAAATAAATTTAAGAAAATTGAATATCTTCATCCCAAAGCTCCTCAAAAGATTTGTATGGACCTTCATCGGAAATGAATTCAATACCAGGAAATCCTTTACGTTGTGGAAGTGCATCGATCATCTCTAATTCTTCTTGGCTTAATTGCCAGTCAAAAATGTCAAGGTTTTCTTTCATTCTCTCCTTGTT</w:t></w:r><w:r w:rsidRPr="00600740"><w:rPr><w:rFonts w:hAnsi="宋体" w:cs="宋体" w:hint="eastAsia"/></w:rPr><w:t>GAAGCTCTTCACTAATACAACTACCCCTTGCTCATATGCCCATCTTAGACACACCTGGGCAAGAGTTTTTCCTTTTGCCTTCGCAATCTCTTGTAGCAACTCACAGTCCATGACTAAGTTTGTACCCCATAAGGTTCCTTTGGCTCCCAAAGGAGAGTATACGCTTACTGGTATACCCTTTTTCTCGCAGAAATCTCTGAGCTTCTTTTGCTGCCAAAGTGGATTCATCTCCACCTGATTAACAGCAGGAGGAATC</w:t></w:r><w:r w:rsidRPr="00600740"><w:rPr><w:rFonts w:hAnsi="宋体" w:cs="宋体" w:hint="eastAsia"/></w:rPr><w:t>TTTGCTGTGCCCAACAGAATCTCAAGTTTCTTGCAAGAAAAATTGCTTACTCCAATGGATTTTGCCAAGCCAAGCTTTTGACACTCTTCCATAGCTTCCCATACAGACTTAAAATCCATTGGAAGAAGATCCTTTTTCTTCACTGGTAGCTCATATTCACCTGGCTTCAAGCTCACTGGCCAGTGTATCAAGTACAAATCAATGTACTCCAATTTAAGGTTCCTGAGAGTATTTTGTAGAGCAGGCAGAACACGAT</w:t></w:r><w:r w:rsidRPr="00600740"><w:rPr><w:rFonts w:hAnsi="宋体" w:cs="宋体" w:hint="eastAsia"/></w:rPr><w:t>TATAATGAGCATCACAGCACCAAAGCTTAGAAGTGATAAAGAACTCGTCTCGAGATTTTACAATTCCAAGCTGTAGAGATTCTGATATTGCTTCACCTAAAGGTTGCTCAGTTTGGTAAAGAGCAGCAGAATCGAAGTGTCTATAACCTAATTTTATTGCATGGAGAATTGAGTCTTTCATGGTTTCAGTGGAAGCACCAAAAGGGTATTCAGCTGTTCCAAAACCTACAAGAGGAATTGGATTATTACTCGACAG</w:t></w:r><w:r w:rsidRPr="00600740"><w:rPr><w:rFonts w:hAnsi="宋体" w:cs="宋体" w:hint="eastAsia"/></w:rPr><w:t>TATTTTCTCTGGAATTTTAATGCTCTGCATTCTTTCTTTACTGTAATTATCCCCAAGTGTTGTTATATTTTTTTCTTGACTCTCAACACAGGCAGACTCTGTCTTTCCTTTGCTGTAATTATCCCCAAGTGTTGT</w:t></w:r></w:p><w:p w:rsidR="00000000" w:rsidRPr="00600740" w:rsidRDefault="007434F3" w:rsidP="00600740"><w:pPr><w:pStyle w:val="a3"/><w:rPr><w:rFonts w:hAnsi="宋体" w:cs="宋体" w:hint="eastAsia"/></w:rPr></w:pPr><w:r w:rsidRPr="00600740"><w:rPr><w:rFonts w:hAnsi="宋体" w:cs="宋体" w:hint="eastAsia"/></w:rPr><w:t>&gt;Cluster-26.1250</w:t></w:r></w:p><w:p w:rsidR="00000000" w:rsidRPr="00600740" w:rsidRDefault="007434F3" w:rsidP="00600740"><w:pPr><w:pStyle w:val="a3"/><w:rPr><w:rFonts w:hAnsi="宋体" w:cs="宋体" w:hint="eastAsia"/></w:rPr></w:pPr><w:r w:rsidRPr="00600740"><w:rPr><w:rFonts w:hAnsi="宋体" w:cs="宋体" w:hint="eastAsia"/></w:rPr><w:t>GGCAATATCTGTCTTTGTCTGCTAACTGGTATGCAATGCTGATACTGATGTCTATCCCTTCAGCGCTCTCTCTCGGCTATAAATGCGCTGAACTACACTTAGA</w:t></w:r><w:r w:rsidRPr="00600740"><w:rPr><w:rFonts w:hAnsi="宋体" w:cs="宋体" w:hint="eastAsia"/></w:rPr><w:t>TTCTTCACTCTTCACTGTTCTGAAACATGACAAAGCTTCTACTAATATCAATATTCTTCTTCTTCTTTACATTGTGTAATGGAGGAGGAAATATTACTTATGATGCTCGCTCTCTGATCATCAATGGCCAGCGGAAGCTTCTCATTTCTGCTGCCATTCATTATCCCCGCAGTGTCCCTGCGATGTGGCCAGAGCTGGTGCAAACAGCCAAAGAAGGAGGGGTAGATGTGATCGAAACATATGTATTTTGGAATGG</w:t></w:r><w:r w:rsidRPr="00600740"><w:rPr><w:rFonts w:hAnsi="宋体" w:cs="宋体" w:hint="eastAsia"/></w:rPr><w:t>TCATGAGCCTTCTGTCTCCAATTATTATTTCGACAAACGTTTCGATCTGGTCAAGTTTGTGAAGATTGTCCAGCAGGCTGGCATGCATCTAATTCTTCGCATTGGACCATTTGTTGCAGCAGAGTGGAATTTTGGGGGAGTACCTGTTTGGTTGCATTATATTAATGGAACTGTCTTTCGAACTGATAATTATAACTTCAAGTATCACATGCAGAAATTCACGACATACATAGTGAATCTAATGAAGCAAGAGAAG</w:t></w:r><w:r w:rsidRPr="00600740"><w:rPr><w:rFonts w:hAnsi="宋体" w:cs="宋体" w:hint="eastAsia"/></w:rPr><w:t>CTTTTTGCATCGCAAGGAGGTCCCATCATCTTGGCTCAGGTTGAAAATGAATATGGATTCTATGAAAGTGCTTATGGAGAAGGGGGGAAGCGGTATGCCAAGTGGGCCGCTGAAATGGCTGTTTCTCAAAATACTGGTGTACCTTGGATAATGTGCCAGCAGTTTGATGCTCCTGACACTGTGATAAACACTTGTAATTCCTTTTACTGTGATCAGTTTAAACCTATTTATCCAGACAAGCCTAAAATGTGGACTG</w:t></w:r><w:r w:rsidRPr="00600740"><w:rPr><w:rFonts w:hAnsi="宋体" w:cs="宋体" w:hint="eastAsia"/></w:rPr><w:t>AGAATTGGCCTGGATGGTTTCAAACATTTGGGGAACCTAATCCTCACAGGCCATCTGAAGATATTGCCTATTCTGTTGCTCATTTCTTCCAGAAAGGTGGCAGTTTACAAAATTATTATATGTATCATGGTGGGACAAATTTCGGTCGCACTTCAGGTGGACCATTCATTACAACGAGTTATGACTATGAGGCACCAATTGATGAATATGGCTTAGCTAGACTTCCAAAATGGGCACACCTTAGGGAACTTCATAG</w:t></w:r><w:r w:rsidRPr="00600740"><w:rPr><w:rFonts w:hAnsi="宋体" w:cs="宋体" w:hint="eastAsia"/></w:rPr><w:t>GGCTATAAAGTTATGTGAGCATGCGTTGTTGAATGGTGACCCAATCAATTTGTCACTAGGCCCTTCCCAAGAGGCCGATGTCTATGCTGATGCCTCAGGAGCATGTGCTGCCTTTCTTGCTAATACAGATGACAAAAATGACAAGACTGTTGAATTTCGGAATATGTCATACCACCTGCCTGCTTGGTCAGTTAGCATTCTGCCTGATTGCAAGAATGTTGTATTGAATACTGCAAAGGTAAATTCCCAGACATCT</w:t></w:r><w:r w:rsidRPr="00600740"><w:rPr><w:rFonts w:hAnsi="宋体" w:cs="宋体" w:hint="eastAsia"/></w:rPr><w:t>GTAGTTGAAATGGTATCAGAGGATCTGCGTCCATCAGATAAAGGCTTAATTGCTCTTAAATGGGAGATATTTCAAGAGAGTGCTGGGATTTGGGGGAATTCTGACTTCGTTAAAAGTAGCCTTGTGGATCACATCAATACCACACAAGATACTACTGACTACCTCTGGTATACAACAAGTATTATTGTTGGTGAAAGTGAAGAGTTCTTGAAAAAGGGAAGCCGACCAATTCTTCTAATTGAGTCAAAGGGTCATG</w:t></w:r><w:r w:rsidRPr="00600740"><w:rPr><w:rFonts w:hAnsi="宋体" w:cs="宋体" w:hint="eastAsia"/></w:rPr><w:t>CTCTCCATGCTTTTGTGAATAAGGAACTTCAAGGTAGTGCAACTGGAAATGGCACGCATCCACCCTTCAAATTTAAGAAGCCTATATCTCTCAAGTCAGGGAAAAATGACATTGCTCTCCTGAGCATGACAGTTGGCTTACAAAATGCCGGTTCATTTTATGAATGGGTGGGAGCTGGATTAACAAGCGTCAAAATTCGGGGGTTCAACAATGGGACAATAGACTTGTCCCAGCATCACTGGACTTATAAGATTGG</w:t></w:r><w:r w:rsidRPr="00600740"><w:rPr><w:rFonts w:hAnsi="宋体" w:cs="宋体" w:hint="eastAsia"/></w:rPr><w:t>GTTGCAAGGAGAAAAGCTTGGTATATACAAGCCTGATGCTATGAACAGTGTAAATTGGGTTGCAACCTCAAGACCACCTAAGAATCAACCATTGACGTGGTATAAGGCTGTCGTGGATCAACCAAGGGGAGATGAACCTATTGGGCTGGATATGGTTCACATGGGGAAAGGTCTAGCTTGGTTGAATGGAGAAGAAATTGGAAGATACTGGCCAAGGAAAAGCTCTGTACATGATAAGTGTGTTCAAGAATGTGAC</w:t></w:r><w:r w:rsidRPr="00600740"><w:rPr><w:rFonts w:hAnsi="宋体" w:cs="宋体" w:hint="eastAsia"/></w:rPr><w:t>TACAGAGGCAAATTTATGCCAGGAAAATGCAGGACTGGATGCGGAAAACCAACACAAAGATGGTACCATGTTCCACGGTCATGGTTCAAGCCATCTGGAAACATTCTGGTGATCTTTGAGGAGAAAGGTGGGGATCCAACAAAAATTGTATTCTCACGACGGAAAATCTCTGGTGTGTGTGCTCTTGTTGCAGAAGATTATCCCATGGCTAATCTTGACCTATATCAGAAAGCTGGAAATGGAAATTTCAATTACA</w:t></w:r><w:r w:rsidRPr="00600740"><w:rPr><w:rFonts w:hAnsi="宋体" w:cs="宋体" w:hint="eastAsia"/></w:rPr><w:t>AGGCCTCTGCTCATCTCAAGTGCCCCAAAAATAGTCTCATATCTTCTGTAAAATTTGCTAGCTTTGGATCTCCTACAGGAACTTGTGGATCCTACAGCAAGGGAGAATGCCATGATCCTAATTCCATTTCTGTGGTTGAAAAGGTCTGCCTAAACAAAAATGACTGTATCATAGAAGTAACAGAAGAGAACTTCACCAAGGGACTCTGCCCTGATACAACCAAAAAACTTGCTGTGGAAGCAGTGTGCAGCTGAAA</w:t></w:r><w:r w:rsidRPr="00600740"><w:rPr><w:rFonts w:hAnsi="宋体" w:cs="宋体" w:hint="eastAsia"/></w:rPr><w:t>TTATCAATTCCAATGGCTTCAACAGTGCAGTATTTTATTTCCTTAAATGCATAAAAAATCGAAGGGGAAATGAAAAAGAGAACCATCTCTCCTGCGACGCATAGCTTCTTTGTCTCTTAAATTTTGTGTTTCTGTAGCAGAAAAATTGTCATACATTCTTAATTTAGGTAATTTATATAGGAATAGCCATTGAGGCAACCATGCGAATTTAAGTTATTCAAGATGCTTACAAACCCTAATTCTGGATTAGGGTTAT</w:t></w:r><w:r w:rsidRPr="00600740"><w:rPr><w:rFonts w:hAnsi="宋体" w:cs="宋体" w:hint="eastAsia"/></w:rPr><w:t>AAGCCAATGGATAGAGTGATAACTTACATATACATTGGCTAAATACAATGTAAAAGAGCCTGAGGAATAAGAGTTTTACTCCCCAAAAAAAAAGGCAATATTGTAGCGATCTGTTCACTGGTCCTGGCTCAGCAGATTGGTGAAGAAAGGCACTGAGAATGGAAAACAGGCATATATAGCAGGAAACAAGAAGAAAAGAGGATCCTATACTGCACCAGCCAGCTCAGATGTTAGTTTTTTTGCTCTGTTTTTACCC</w:t></w:r><w:r w:rsidRPr="00600740"><w:rPr><w:rFonts w:hAnsi="宋体" w:cs="宋体" w:hint="eastAsia"/></w:rPr><w:t>GTTTATGGTTCGTTAGTTGTTCAAGCCCTGCTGTGTAACCCTATTAGTTTGGTGAACTGAACTTCATATCTTTCTACCTGTTCTCAACTTTGTAAACCATTTTTCATACAAGTTCTTGCTTTTCTTTCTTCATTTATGGTAGTCCGATTCATGAATTATGGCGACGAGCAATATGAATTGCAAGGTCAAATTTTGATGGTTGCCTTTACACTATGCAATCTGGGGCTGGGAACTGAACCCGCTCAAACTGAATATA</w:t></w:r><w:r w:rsidRPr="00600740"><w:rPr><w:rFonts w:hAnsi="宋体" w:cs="宋体" w:hint="eastAsia"/></w:rPr><w:t>CAGTATTTC</w:t></w:r></w:p><w:p w:rsidR="00000000" w:rsidRPr="00600740" w:rsidRDefault="007434F3" w:rsidP="00600740"><w:pPr><w:pStyle w:val="a3"/><w:rPr><w:rFonts w:hAnsi="宋体" w:cs="宋体" w:hint="eastAsia"/></w:rPr></w:pPr><w:r w:rsidRPr="00600740"><w:rPr><w:rFonts w:hAnsi="宋体" w:cs="宋体" w:hint="eastAsia"/></w:rPr><w:t>&gt;Cluster-26.1252</w:t></w:r></w:p><w:p w:rsidR="00000000" w:rsidRPr="00600740" w:rsidRDefault="007434F3" w:rsidP="00600740"><w:pPr><w:pStyle w:val="a3"/><w:rPr><w:rFonts w:hAnsi="宋体" w:cs="宋体" w:hint="eastAsia"/></w:rPr></w:pPr><w:r w:rsidRPr="00600740"><w:rPr><w:rFonts w:hAnsi="宋体" w:cs="宋体" w:hint="eastAsia"/></w:rPr><w:t>ATATAACTATATCCTTACATTCATCAAGTGTGCAGAAGTAAAATACACATAAAGATCACAAACAAACACTAAACTGGTTTAATATAACATCCCCAAAACCCATCTTATCTAAATTTCAACTAACTCAAGCTTTCTTTTAGAATCAGCTTCACTAGAATTCATTAGTTCTACATTCTTGTATCTATACCAAGATGCACACACCAAATAAAACCCAAAATTTACAACACTC</w:t></w:r><w:r w:rsidRPr="00600740"><w:rPr><w:rFonts w:hAnsi="宋体" w:cs="宋体" w:hint="eastAsia"/></w:rPr><w:t>ATCCCTGCCAATAACCAGTAGAAGTAATTCAACTTATCCCTATTCAAATTGTTGTTAGCCAACCATCCACCACTCACTCTGTTCACTATCTCCACCACAACTGAGCTCATAAAGAATCCAAAAGCTAGAGAACTCCATGAGATTGCTGTGCTTATTGATTTCATACCAGCTGAGCTTTCTGCATAAAAAAATTCAAGTACTCCAATCAAAGTAAACAGATCAGCCGCTCCAAATATTGAATATTGAATCCCTAGCC</w:t></w:r><w:r w:rsidRPr="00600740"><w:rPr><w:rFonts w:hAnsi="宋体" w:cs="宋体" w:hint="eastAsia"/></w:rPr><w:t>AAAACAAGCTCATTGGCAATGGCTCGGTAGAATCAATCATGTTGTGCTTAATTGCTACGGATTTCCGGCGAGTTTCCACAATTCCGGCAACCGCCATTGAGATGGCTGACAGAACCAGCCCTACTCCGATTCGCTGAAGGTATCGAATTCCGGTAGGAATTCCTGTTATCTTTCGAGCGAGCGGAACGAAAATGCGATCATAAATTGGGACTAGAACAAACACGAAAAGCAGAGGAATTACTGGAATCGAAGGGGC</w:t></w:r><w:r w:rsidRPr="00600740"><w:rPr><w:rFonts w:hAnsi="宋体" w:cs="宋体" w:hint="eastAsia"/></w:rPr><w:t>AGGTATGTGAAATCCGAAGAAATTTGTGTCCATTGTTGTGCCTTGTTGGATTGTGAAAGTTTGAAGTTGAGCTAAACATGTGTTCATGAAGACCGTGCTAAGTATAATTGGAACCATGCGAATTAGGATTTTTGTTTCTTCAATTTGTGTAACTGTGCATAATCTCCAGGGCCCAGGCGTTACTGAGGTTGAAGCACCATTATTATCTGTTCTTAAAATTGCTGCCCTGTCCAAAAACCTGAATTGATCAGTCCTT</w:t></w:r><w:r w:rsidRPr="00600740"><w:rPr><w:rFonts w:hAnsi="宋体" w:cs="宋体" w:hint="eastAsia"/></w:rPr><w:t>TTGAGGATTTCATCCTGTTTCCCTATCTCCTTGTCGTGAATTTCATGTAATTCGTCTGTCATGTCTGGGATTGGAAGGTTTCTGTTTCTAATTGCAGCTACAAATACCTGAAGTTATGAAAAGAGGTGCAACGAGAAATTAAGCTTGTTAAGCATTGGCAGAAGAAGAACAATGCATTAAAGATTTTCGCCTGAAAAATAATTATTTACCTGCATAAATCGAATGATGGGGCTTCCTTTAGGTACATTTATTCGAT</w:t></w:r><w:r w:rsidRPr="00600740"><w:rPr><w:rFonts w:hAnsi="宋体" w:cs="宋体" w:hint="eastAsia"/></w:rPr><w:t>ATAATGACTTTCCCATACATAACAAGATTACAGAGAATAAGAGAGCCATAGTACAGATTGCGTATGACCATTCCCAACCTTGATTTGTGCTTATCCAGACAACAAAAGTGACACCGATTATATTTCCAACGGTGATGCTAAACAAGAACCAGTTGAAGTAACTAGACAGCTCTGCAGCTTCCTTAGGGTCATTTTCATCAAATTGGTCAGCTCCTAAGGATGGCAGACCAGCTTTAACACCGCCGGTACCTATTGC</w:t></w:r><w:r w:rsidRPr="00600740"><w:rPr><w:rFonts w:hAnsi="宋体" w:cs="宋体" w:hint="eastAsia"/></w:rPr><w:t>GACAAGGTACAGACCAGTGAAAAGAACTGCCTCTTGGCCACCGGTTGCGGCCTCGCATTGATTCGTCTTGTCCGGTGAAACTCCTTGGCATGGTGTTGGTCTCAGTTGATGAAAATGTGCTTGAACTGTTAATATGGCGTAACCCTGCAAATGCATACTTCAACCCGTAATTTCTTAGAGCTGGATCAAATTTTAAATTTTAAATTTAAC</w:t></w:r></w:p><w:p w:rsidR="00000000" w:rsidRPr="00600740" w:rsidRDefault="007434F3" w:rsidP="00600740"><w:pPr><w:pStyle w:val="a3"/><w:rPr><w:rFonts w:hAnsi="宋体" w:cs="宋体" w:hint="eastAsia"/></w:rPr></w:pPr><w:r w:rsidRPr="00600740"><w:rPr><w:rFonts w:hAnsi="宋体" w:cs="宋体" w:hint="eastAsia"/></w:rPr><w:t>&gt;Cluster-26.1263</w:t></w:r></w:p><w:p w:rsidR="00000000" w:rsidRPr="00600740" w:rsidRDefault="007434F3" w:rsidP="00600740"><w:pPr><w:pStyle w:val="a3"/><w:rPr><w:rFonts w:hAnsi="宋体" w:cs="宋体" w:hint="eastAsia"/></w:rPr></w:pPr><w:r w:rsidRPr="00600740"><w:rPr><w:rFonts w:hAnsi="宋体" w:cs="宋体" w:hint="eastAsia"/></w:rPr><w:t>ATGAATCCAGGAATTGGGCTTAATGTTG</w:t></w:r><w:r w:rsidRPr="00600740"><w:rPr><w:rFonts w:hAnsi="宋体" w:cs="宋体" w:hint="eastAsia"/></w:rPr><w:t>CAAACGGGGGACACTTAGTAGAAAGGAAGAGAGGAAGATACCAATAGAGCAAAGACAATGGCTGATATATGTCCACCTGGTAAGAGTTCATGGCCGGAGCTGCTTGGGGCGAATGGAAAAGCTGCTGCTGCTCTCATAGAGAAAGAGAACAGTAACGTGAACGCAATTGTATTGAAGGACGGGTCTCCAGTGCCACTTGACTTTAGGTGCGACAGAGTCTGGGTTGTTATCAACGAATGTGGTGTGGTGGTTCGAG</w:t></w:r><w:r w:rsidRPr="00600740"><w:rPr><w:rFonts w:hAnsi="宋体" w:cs="宋体" w:hint="eastAsia"/></w:rPr><w:t>TTCCTACGATTGGTTAATGCTATGAAGTTTTACTCTATCTCCAAATAAATTACGGAATGATTTAAATTAAAATCAAAAAAAAGTTTCCTTCAATATCTATGAAGGATTGTATTAGTAATTTCACTGAATGAATAAATAGATGAATAATTGCTATTGCAATTTAAAAATATTTAAATAATAATTGATCTATTCAACCCACATCATTATTTATTACTTTTGTTTTTGAAATCAAGAATTTACCTGTATCAATTTTAAA</w:t></w:r><w:r w:rsidRPr="00600740"><w:rPr><w:rFonts w:hAnsi="宋体" w:cs="宋体" w:hint="eastAsia"/></w:rPr><w:t>TAATTTCGTTCATTTTTAATAATTTCTCTCCCATGTAATGATTTCATCATTTTAAAGGGAAAATAATTATGA</w:t></w:r></w:p><w:p w:rsidR="00000000" w:rsidRPr="00600740" w:rsidRDefault="007434F3" w:rsidP="00600740"><w:pPr><w:pStyle w:val="a3"/><w:rPr><w:rFonts w:hAnsi="宋体" w:cs="宋体" w:hint="eastAsia"/></w:rPr></w:pPr><w:r w:rsidRPr="00600740"><w:rPr><w:rFonts w:hAnsi="宋体" w:cs="宋体" w:hint="eastAsia"/></w:rPr><w:t>&gt;Cluster-26.1275</w:t></w:r></w:p><w:p w:rsidR="00000000" w:rsidRPr="00600740" w:rsidRDefault="007434F3" w:rsidP="00600740"><w:pPr><w:pStyle w:val="a3"/><w:rPr><w:rFonts w:hAnsi="宋体" w:cs="宋体" w:hint="eastAsia"/></w:rPr></w:pPr><w:r w:rsidRPr="00600740"><w:rPr><w:rFonts w:hAnsi="宋体" w:cs="宋体" w:hint="eastAsia"/></w:rPr><w:t>AAGTTTCCCGCCAGAGTCCCTGCGAGACCACAAAATCCTCTCTCCTCTAACTTCAGTCGTTAGCTTAACCATACAGATATATCATTTTAGAGAGAGAAGAGAGATTCTGTAGGAGACAAATACAGATTCAGAAACGATGTCTGGTTGGGACGAAGGAGCCGTATAC</w:t></w:r><w:r w:rsidRPr="00600740"><w:rPr><w:rFonts w:hAnsi="宋体" w:cs="宋体" w:hint="eastAsia"/></w:rPr><w:t>TACAGCGACCAGGCGCAGTTTCCTAATTCAGGTTCCGATGGTGCCGCCACCGCCGCTTCCAGCCGCCACACCATCCTCCAGAAATTCAAGGAATTTATCAGAAATTTTGAGAGCAAGAAAAACGTATTCCCTTATCGCGAAAGTCTTATCCACAACTCTAAGTCTCTTCTTGTTCATCTCGAAGACCTCCTCGCCTTCGATGCAGAGCTCCCCTCCCTCCTCCGCTCCTCCCCCGCCGACTACCTCCCCTTGTTTG</w:t></w:r><w:r w:rsidRPr="00600740"><w:rPr><w:rFonts w:hAnsi="宋体" w:cs="宋体" w:hint="eastAsia"/></w:rPr><w:t>AGACGGCAGCGGTTGAGGTTCTACGGAGTTTGAGGTTGAAGGAGCAGGCAGAAAGTGGAGAAATGAAGGAACCGGAGGTTAGAGAAGTGCAGATCTTATTGAGTTCTAAGGAGGATCCAGTTTCCATGCGATCCCTTGGGGCTCAATATATCTCAAAACTAGTTAAGATAGCTGGGATTACTATAGCTGCTTCAAGGGTCAAGGCAAAGGCAACATATGTGAGTCTAGTATGCAAGAATTGCCAGAGCACTAAGGA</w:t></w:r><w:r w:rsidRPr="00600740"><w:rPr><w:rFonts w:hAnsi="宋体" w:cs="宋体" w:hint="eastAsia"/></w:rPr><w:t>AGTTCCTTGCCGTCCAGGCCTTGGAGGGGCAATAGTGCCTCGTTCATGCGATCATGTTCCTCAGCCTGGTGAAGAACCGTGTCCAATTGATCCATGGATGGTGGTTCCTGACAAGAGTAGGTATGTTGATCAGCAAACCTTGAAACTGCAGGAAAATCCTGAGGATGTACCTACTGGAGAGCTTCCTAGAAACATGCTTTTATCAATAGATCGGCATCTTGTCCAAACGATTGTACCTGGCACAAGATTGACTCTT</w:t></w:r><w:r w:rsidRPr="00600740"><w:rPr><w:rFonts w:hAnsi="宋体" w:cs="宋体" w:hint="eastAsia"/></w:rPr><w:t>ATAGGGATCTATAGCATCTTTCAAGCGGCCAATTCATCAAACAACCATAGGGGAGCAGTTGCAGTTAGACAGCCTTATATCAGAGTTGTGGGAATAGAGGAAGTAAATGAGGCCAACTCTCAGGGTCATGCGGCTTTCACACAAGAAGAGATAGAAGAATTCAAAAGATTTGCTTCACGGATAGATGCATATGAAGCTATATGCTCCAAGATTGCTCCATCAATATTTGGAGAAGAAAATGTGAAGAAGGCAGTGG</w:t></w:r><w:r w:rsidRPr="00600740"><w:rPr><w:rFonts w:hAnsi="宋体" w:cs="宋体" w:hint="eastAsia"/></w:rPr><w:t>CTTGTCTTTTGTTTGGAGGTTCCAGAAAGAATTTGCCGGATGGAGTGAAGCTAAGAGGTGACATAAATGTACTGCTTTTGGGCGATCCATCCACTGCTAAGTCACAGTTTCTGAAGTTTGTTGAGAAGACAGCTCCTATTGCTGTTTACACCTCTGGAAAGGGTTCCTCCGCTGCTGGTCTTACAGCTTCTGTGATACGTGATAGCAGCTCGCGTGAATTTTATCTTGAAGGAGGAGCTATGGTTTTGGCAGATGG</w:t></w:r><w:r w:rsidRPr="00600740"><w:rPr><w:rFonts w:hAnsi="宋体" w:cs="宋体" w:hint="eastAsia"/></w:rPr><w:t>AGGTGTTGTCTGTATTGATGAGTTTGACAAAATGAGGCCAGAGGATAGAGTTGCTATTCATGAAGCTATGGAGCAGCAAACTATATCCATTGCAAAAGCAGGAATAACAACTGTTCTCAATTCCAGAACATCCGTGCTTGCAGCTGCTAATCCTCCATCAGGACGCTATGATGATCTTAAGACTGCACAGGAAAATATTGATTTACAGACGACCATTCTTTCCAGATTTGACTTGATCTTCATTGTGAAAGATAGG</w:t></w:r><w:r w:rsidRPr="00600740"><w:rPr><w:rFonts w:hAnsi="宋体" w:cs="宋体" w:hint="eastAsia"/></w:rPr><w:t>AGAGACTACAATCGGGACAAGATCATAGCTAGCCATATAATAAAAGTTCATGCATCTGCTGGCACAACTGCCACCGATAGTAGAGTCTCTAAAGAAGAGAATTGGCTGAAGAGATATATACAGTATTGTCGAACTCAATGCCATCCCCGTCTGTCAGAGTCTGCATCCAATAGACTGCAAAATGAGTATGTCAGATTCAGACAGGACATGAGGAAGCAGGCAAATGAAACCGGGGAGACTGCTGCAGTACCCATTA</w:t></w:r><w:r w:rsidRPr="00600740"><w:rPr><w:rFonts w:hAnsi="宋体" w:cs="宋体" w:hint="eastAsia"/></w:rPr><w:t>CTGTAAGGCAGCTTGAAGCTATCATAAGGTTGAGTGAGGCTCTTGCTAAAATGAAACTGTCCCATGTTGCTACCGAGGCAGATGTGGTTGAAGCAGTAAATCTTTTCAAGGTTTCAACAATCGAAGCAGCACAATCTGGCATAAATCAACAAGTGACTCTTACTCCCGAAATAAAGCAAGCAGAAGCTCAGATAAAGAGAAGAATAGGAATTGGCATGCGCATATCAGAAAGAAAGCTGATTGATGAACTTTCTAG</w:t></w:r><w:r w:rsidRPr="00600740"><w:rPr><w:rFonts w:hAnsi="宋体" w:cs="宋体" w:hint="eastAsia"/></w:rPr><w:t>GATGGGGATGAATGAATCAATTGTGAGAAGAGCTCTTATAGTTATGCATCAAAGGGATGAGATTGAGTACAAGCACGAGCGGCGCATCATTGTTCGAAAATTGTGATCTTTTGCAAAATTCTCTCTAATTATAAGAAATGTATTAGGGAGCCATACTGCCAATGGAGCGAACATATGTTTTGATAGCTTCAGTTATGTGATCCAGAAGAAAGCGATCTTAACATCATAAAATCTGTCTGCAGGTTAAAATTTAGGC</w:t></w:r><w:r w:rsidRPr="00600740"><w:rPr><w:rFonts w:hAnsi="宋体" w:cs="宋体" w:hint="eastAsia"/></w:rPr><w:t>AACAGAAAGAGAACTCCATGTTAACATTAACCAACTGTGAAACTGTATTTATAATATTATTTTGAATTAGAGATTTTTATTATCCTGTATAGTATTCATTTTCTTCCTGTTTCAGATGACATACTTCTTTTTGGCCAAGCTTAAACGATTAATTTACTACGCAAGAGCCTGTAATTTATGCTAAAATATATTATTGTTTTTCGTTTAA</w:t></w:r></w:p><w:p w:rsidR="00000000" w:rsidRPr="00600740" w:rsidRDefault="007434F3" w:rsidP="00600740"><w:pPr><w:pStyle w:val="a3"/><w:rPr><w:rFonts w:hAnsi="宋体" w:cs="宋体" w:hint="eastAsia"/></w:rPr></w:pPr><w:r w:rsidRPr="00600740"><w:rPr><w:rFonts w:hAnsi="宋体" w:cs="宋体" w:hint="eastAsia"/></w:rPr><w:t>&gt;Cluster-26.1290</w:t></w:r></w:p><w:p w:rsidR="00000000" w:rsidRPr="00600740" w:rsidRDefault="007434F3" w:rsidP="00600740"><w:pPr><w:pStyle w:val="a3"/><w:rPr><w:rFonts w:hAnsi="宋体" w:cs="宋体" w:hint="eastAsia"/></w:rPr></w:pPr><w:r w:rsidRPr="00600740"><w:rPr><w:rFonts w:hAnsi="宋体" w:cs="宋体" w:hint="eastAsia"/></w:rPr><w:t>TTCTCCACTTTGTACTATTTTAAAATCCCC</w:t></w:r><w:r w:rsidRPr="00600740"><w:rPr><w:rFonts w:hAnsi="宋体" w:cs="宋体" w:hint="eastAsia"/></w:rPr><w:t>AACTCCTTTAATCCCTTTACCATTGCCGGTATTCCGTATCCATCAAACTCTTCTTCTTTATCTCTATCTCTATCTCTGTCTCCCTCTTTATCTCTCACGCACAGTCTGTCTCTCTCAGTAAATGCAAAACGGCGTAGCCTGCAAAAATCTGACCAACAAACAAACAAAAGCTATTTTCTCTGCTTCCATATCACCGCTATCTACACCTGCAAACTACGTGCTTCGTCTTTGCCTTTTCTCGATTCCATTGTTAGTC</w:t></w:r><w:r w:rsidRPr="00600740"><w:rPr><w:rFonts w:hAnsi="宋体" w:cs="宋体" w:hint="eastAsia"/></w:rPr><w:t>AATAAAGCAGTCGCTTACAATTAGTTGTGGACACTGCGGGGAGAGCGTGAAACCAAAGCATCACAGCCAGAGAGAGAAGAAAATGCTGGAAACTTTTAAGTACCTCATCGGCTCGGCCGGTCCAAGTGGATTTGGTTCTAAGTCCACCGCCGAGCAAGTGACCGAAGGATGCGATCTACGTTGCATGACCGCCATCATTACTGGCGCTACTTCAGGAATTGGAGCGGAAACGGCGAGAGTGTTGGCGAAACAAGGA</w:t></w:r><w:r w:rsidRPr="00600740"><w:rPr><w:rFonts w:hAnsi="宋体" w:cs="宋体" w:hint="eastAsia"/></w:rPr><w:t>GCGAGGCTGGTATTACCGGCTCGGAACATGAAGGCAGCCGAGGACGCCAAGGCGCGTATAGTATCGGAATTTCCTGATTCCGAAATCATCGTTATGGCACTTGATCTTAGCTCTCTCAACTCCGTTCGAAACTTCGTTTTAGAGTTTGAGTCTCTCAATTTGACACTCAACCTCCTTATAAATAATGCCGGAAAGTTCGCACACGAGCATGCAATATCAGAAGATGGAATAGAAATGACCTTTGCCACTAACTATC</w:t></w:r><w:r w:rsidRPr="00600740"><w:rPr><w:rFonts w:hAnsi="宋体" w:cs="宋体" w:hint="eastAsia"/></w:rPr><w:t>TCGGTCATTTTCTGTTGACGAAATTGTTACTAAAGAAGATGATCGAAACGGCTAGAGAATCCGGCATCCAAGGGAGAATCGTGAACGTTTCATCTAGTGTTCACAGCTGGTTTTCCGGCGATATGATCCGATATCTCGGTGAAATATCCCGAAATAAATGTCATTACGATCCCACACGTGCTTACGCTCTCTCGAAGCTCGCTAACGTTTTGCACACCAAGGAGCTTGCTCAGAGACTGAAGCAAATGGAAGCCAA</w:t></w:r><w:r w:rsidRPr="00600740"><w:rPr><w:rFonts w:hAnsi="宋体" w:cs="宋体" w:hint="eastAsia"/></w:rPr><w:t>CGTGACCATCAACTGCGTCCATCCAGGAATCGTGAGAACCAGACTCACCCGGGAACGAGAAGGCCTTGCCACAGACATGGTGTTTTTCATGGCTTCGAAGCTTTTGAAGACAATTCCTCAGGCTGCTGCTACAACTTGTTATGTAGCTGCTCATCCAAGACTGTTGAATGTTTCTGGAAAGTATTTTGCAGATTGTAATGAAGCTTCAACGTCGAAATTGGGATCCAGCTCAACAGCAGCTACAAGGTTATGGTCC</w:t></w:r><w:r w:rsidRPr="00600740"><w:rPr><w:rFonts w:hAnsi="宋体" w:cs="宋体" w:hint="eastAsia"/></w:rPr><w:t>GCTTCTGAACTCATGGTTTCTAGAGAACCAAAAGCAGTTTTTGACCCACTCAATGCCATAGAATATGGTGCATAAAGAAAAATAAAAGGTAGAAGAAAACTATATATAAACGAAATAGAATATTTAGAAAAAGAAGAAGAAGAGATAACCCGATATTTAGCTAGCTCCTAATGGAGAGAAAAGGTCCAAAAAAAAAAAAGCTAGAGAAAAAGGAGAGCTTAGAAACTCATATACAAGTGTACACAGCTTAGTTAGA</w:t></w:r><w:r w:rsidRPr="00600740"><w:rPr><w:rFonts w:hAnsi="宋体" w:cs="宋体" w:hint="eastAsia"/></w:rPr><w:t>CCAGAGTATGATTAGTATGGCATACATGTACTGGTTATATTAATAGATACTAATATATAATATGTGTCCTTTTTACTGATTATTTTTTATTTTTTGGTTAAAGGGTTTGGGATCATAAGGAATGCTAATATATATTTGAATTGGCTTGATTTGGTATAATTATAGAATGATTACAGGGTAGTGATTAAGTGCGGGAATGAGGTATCTGATTGGAAATGAAAGTGCTTGGAAACCCAAGCTAGGAGAAGATGTATAT</w:t></w:r><w:r w:rsidRPr="00600740"><w:rPr><w:rFonts w:hAnsi="宋体" w:cs="宋体" w:hint="eastAsia"/></w:rPr><w:t>ATTGTAAATAAAACCAACTAAAATGTTGAAGATTAGCTTGTTATGATTATATTGGTGTTGATGGTTTTTGATATAGCAAATTGATG</w:t></w:r></w:p><w:p w:rsidR="00000000" w:rsidRPr="00600740" w:rsidRDefault="007434F3" w:rsidP="00600740"><w:pPr><w:pStyle w:val="a3"/><w:rPr><w:rFonts w:hAnsi="宋体" w:cs="宋体" w:hint="eastAsia"/></w:rPr></w:pPr><w:r w:rsidRPr="00600740"><w:rPr><w:rFonts w:hAnsi="宋体" w:cs="宋体" w:hint="eastAsia"/></w:rPr><w:t>&gt;Cluster-26.1310</w:t></w:r></w:p><w:p w:rsidR="00000000" w:rsidRPr="00600740" w:rsidRDefault="007434F3" w:rsidP="00600740"><w:pPr><w:pStyle w:val="a3"/><w:rPr><w:rFonts w:hAnsi="宋体" w:cs="宋体" w:hint="eastAsia"/></w:rPr></w:pPr><w:r w:rsidRPr="00600740"><w:rPr><w:rFonts w:hAnsi="宋体" w:cs="宋体" w:hint="eastAsia"/></w:rPr><w:t>AGATGTTTTAGCTGTTGGCGCTGATGTTTCTAAGCTGCAAGATTCTCAAAGGTTTATTGAGGCTGCTGTGGAACAATTTTGGCAAACTGGATCATCTGGTGAACAACGCTGGAACTGTAGGGCTTTTCCAAATCGGAGTTAGCAATCTTGGA</w:t></w:r><w:r w:rsidRPr="00600740"><w:rPr><w:rFonts w:hAnsi="宋体" w:cs="宋体" w:hint="eastAsia"/></w:rPr><w:t>AATGATAACAACAAGCACACCACAAGTTCATGAAATTATGGATGTGAACTTTGGGGTACAGCGTATAGCACCCATTTTGCGCTCCAACATCTGATAAAAAAGCAAAGGCAAAATAATAGTTATTGCTTCAGGCAAGCAAGGCAGCAGCAATTAGCTTGTATGAGTCTCTGAGATGTGAAATTTGGTTCAGAAAATTGGCATAACAATAGTAACCCTGGCCTAATAGAATCAGAAATGTCTGGAGCCATGGAAAAGG</w:t></w:r><w:r w:rsidRPr="00600740"><w:rPr><w:rFonts w:hAnsi="宋体" w:cs="宋体" w:hint="eastAsia"/></w:rPr><w:t>GAGGAGTAGATTTGATCGTACCAAAAGAGTCAAAGGAGGCATGTGCGAAAGCAATAGTGAAGAGTGCATGCCGTGGA</w:t></w:r></w:p><w:p w:rsidR="00000000" w:rsidRPr="00600740" w:rsidRDefault="007434F3" w:rsidP="00600740"><w:pPr><w:pStyle w:val="a3"/><w:rPr><w:rFonts w:hAnsi="宋体" w:cs="宋体" w:hint="eastAsia"/></w:rPr></w:pPr><w:r w:rsidRPr="00600740"><w:rPr><w:rFonts w:hAnsi="宋体" w:cs="宋体" w:hint="eastAsia"/></w:rPr><w:t>&gt;Cluster-26.1320</w:t></w:r></w:p><w:p w:rsidR="00000000" w:rsidRPr="00600740" w:rsidRDefault="007434F3" w:rsidP="00600740"><w:pPr><w:pStyle w:val="a3"/><w:rPr><w:rFonts w:hAnsi="宋体" w:cs="宋体" w:hint="eastAsia"/></w:rPr></w:pPr><w:r w:rsidRPr="00600740"><w:rPr><w:rFonts w:hAnsi="宋体" w:cs="宋体" w:hint="eastAsia"/></w:rPr><w:t>ATGATCTTGAAAGTACATACAAAATTTATTTTTCTAACAAATAAAATTTTCAAAAACGTACAACTCTCAGAAATCACACTTCCTAGTTCTAAAGGGTATTTTGTATAATAACATCCACTTTTATATATTTACCTTTTTTTTTTCCTTCACAGATACATATC</w:t></w:r><w:r w:rsidRPr="00600740"><w:rPr><w:rFonts w:hAnsi="宋体" w:cs="宋体" w:hint="eastAsia"/></w:rPr><w:t>AAATGTAAATTGATTTGACCATCCAAGTAAATACAAAAAGCTTTTTTTTTTCTTTGCATATCAGCACATTCTTGTTCTTCTTGATTCTGCACTACTGAGAACTAGAGCTGCTGATATGATCAAATCAATCAAGAAAGTAAATGGAAATGATTATGGTACCACAATCTTGAAAGGTCTAGCTTATCTTGGATTTGAAGTGGGTACTATTAGAACCTTCTGCAATGGAAACCTCAAAATCGTCAAGACTGAATTCTGA</w:t></w:r><w:r w:rsidRPr="00600740"><w:rPr><w:rFonts w:hAnsi="宋体" w:cs="宋体" w:hint="eastAsia"/></w:rPr><w:t>CTCATCCGGGGAGTTAGGATCTGAGTTCTGAGTATTGAAGAGAGTCTGATTTTTTCTTTGCTGTTGATCAAACATCCTCTGTAGCTGTCTTCCTTGTTCTTCAATGCGTAGTTGAAGGTTTTTTTGTATCTCCAATTGTTCATGCAGACGCCTTTGAACATCTAATTGCAGTTGCAGTGCCTCTGTGATTTGCAAGCCAGTTCTTGCATCGATCTGTGGTACTTCATTTATGCTAGTTCTTTTCTCAGCCTTTCCT</w:t></w:r><w:r w:rsidRPr="00600740"><w:rPr><w:rFonts w:hAnsi="宋体" w:cs="宋体" w:hint="eastAsia"/></w:rPr><w:t>TCTGAAGGATCTGGCAAGTACTTTGCAATTCTATATTTTTGCAAATGACTTTTGACATGAAAGATAGTCAATCCATCTGTGTCCATAAGCTTTAGTATTGCCTTTGGCGTAGCTTTTTCAGCACCGCCAAGGCGATTTACACACTCTACAAACTTCTCATGAAGATCTTGAGTCCATCTTATCCTTGTTTTACTTGACAGCACAGCTCCAGTTGCCACAGGATTACGAGAAGTAAGTCTTGAAGATTGTATCTCTC</w:t></w:r><w:r w:rsidRPr="00600740"><w:rPr><w:rFonts w:hAnsi="宋体" w:cs="宋体" w:hint="eastAsia"/></w:rPr><w:t>GCTGCAAAGGAAACCCCATCTGTCCAAATGGAGAACTACATGGATTGCAGCCAATTCTATAATCCTGATCCCCATGAAAAGGAA</w:t></w:r></w:p><w:p w:rsidR="00000000" w:rsidRPr="00600740" w:rsidRDefault="007434F3" w:rsidP="00600740"><w:pPr><w:pStyle w:val="a3"/><w:rPr><w:rFonts w:hAnsi="宋体" w:cs="宋体" w:hint="eastAsia"/></w:rPr></w:pPr><w:r w:rsidRPr="00600740"><w:rPr><w:rFonts w:hAnsi="宋体" w:cs="宋体" w:hint="eastAsia"/></w:rPr><w:t>&gt;Cluster-26.1353</w:t></w:r></w:p><w:p w:rsidR="00000000" w:rsidRPr="00600740" w:rsidRDefault="007434F3" w:rsidP="00600740"><w:pPr><w:pStyle w:val="a3"/><w:rPr><w:rFonts w:hAnsi="宋体" w:cs="宋体" w:hint="eastAsia"/></w:rPr></w:pPr><w:r w:rsidRPr="00600740"><w:rPr><w:rFonts w:hAnsi="宋体" w:cs="宋体" w:hint="eastAsia"/></w:rPr><w:t>TCCACACACCACTGGCCATCTTCTCGATCTCCTCCTTCGAGAGTCTTCCCTTGTCATTGGTAATGGTGATCTTGTTCTTCTGGCCAGTGGTCTTGTCCTCAGCAGACACATTCAAGATACCATTTGCATCAATGTCGAAGCACACTGTAATTTG</w:t></w:r><w:r w:rsidRPr="00600740"><w:rPr><w:rFonts w:hAnsi="宋体" w:cs="宋体" w:hint="eastAsia"/></w:rPr><w:t>TGGAACACCCCTGGGAGCAGGGGGAATGCCAGAGAGCTCGAATTTACCAAGCAAGTTGTTATCCCTTGTCCTTGTTCTTTCTCCTTCATATACCTGAATCAACCCTGATGAGGCTGTTACTTATGGTGCTGCGGTCCAAGCGGCTAGCCTGAGTGGTGAGGGTAATGAGAAAGTTAGGGACTTCTTT</w:t></w:r></w:p><w:p w:rsidR="00000000" w:rsidRPr="00600740" w:rsidRDefault="007434F3" w:rsidP="00600740"><w:pPr><w:pStyle w:val="a3"/><w:rPr><w:rFonts w:hAnsi="宋体" w:cs="宋体" w:hint="eastAsia"/></w:rPr></w:pPr><w:r w:rsidRPr="00600740"><w:rPr><w:rFonts w:hAnsi="宋体" w:cs="宋体" w:hint="eastAsia"/></w:rPr><w:t>&gt;Cluster-26.1365</w:t></w:r></w:p><w:p w:rsidR="00000000" w:rsidRPr="00600740" w:rsidRDefault="007434F3" w:rsidP="00600740"><w:pPr><w:pStyle w:val="a3"/><w:rPr><w:rFonts w:hAnsi="宋体" w:cs="宋体" w:hint="eastAsia"/></w:rPr></w:pPr><w:r w:rsidRPr="00600740"><w:rPr><w:rFonts w:hAnsi="宋体" w:cs="宋体" w:hint="eastAsia"/></w:rPr><w:t>GCTAGAAACAAAAGCATAAGCGGAATGCAAACTTATCTCGCGCTAGCCTCG</w:t></w:r><w:r w:rsidRPr="00600740"><w:rPr><w:rFonts w:hAnsi="宋体" w:cs="宋体" w:hint="eastAsia"/></w:rPr><w:t>CATTTTTGGCACAGCCGCCTCTGCTCGTACTGGACCAAACATGAAGTTCAAAATTGCCGACCCCAGTACTGGATGCCAAAGGAAGCTGGAAATCTACGATGGACCATAAACTCCGGGCTTTTTTCACACCATAGGATCACACATGACGTCGTCGGATATGCACTTGGAGAGGAATTTAAGGGTTATGTTTTCAAGATTATGGGAGGTTGAGACACGCAAAGGTTTCCCATGAAGCATGGAGTGTTAACTCCTGGAC</w:t></w:r><w:r w:rsidRPr="00600740"><w:rPr><w:rFonts w:hAnsi="宋体" w:cs="宋体" w:hint="eastAsia"/></w:rPr><w:t>GTGGCCAACACATGCTTCACAGAAGAACGCCTTGCTGTCACGATTATGGAAGGCGAAATGGACAACGCATGAGGATGTCTGTCCGCGGATGCGTTGTCAGCCAAGACCTTTCTGTTTTGAAGTTGGGAACTGTGAATAAGGGATACCCAGATCTGCCCGGGCTGACCGACACTGATAAACCAAGAATGAGAGGACCTAAAAGGGCTTCGGAGATCCGCAAGGCTC</w:t></w:r></w:p><w:p w:rsidR="00000000" w:rsidRPr="00600740" w:rsidRDefault="007434F3" w:rsidP="00600740"><w:pPr><w:pStyle w:val="a3"/><w:rPr><w:rFonts w:hAnsi="宋体" w:cs="宋体" w:hint="eastAsia"/></w:rPr></w:pPr><w:r w:rsidRPr="00600740"><w:rPr><w:rFonts w:hAnsi="宋体" w:cs="宋体" w:hint="eastAsia"/></w:rPr><w:t>&gt;Cluster-26.1414</w:t></w:r></w:p><w:p w:rsidR="00000000" w:rsidRPr="00600740" w:rsidRDefault="007434F3" w:rsidP="00600740"><w:pPr><w:pStyle w:val="a3"/><w:rPr><w:rFonts w:hAnsi="宋体" w:cs="宋体" w:hint="eastAsia"/></w:rPr></w:pPr><w:r w:rsidRPr="00600740"><w:rPr><w:rFonts w:hAnsi="宋体" w:cs="宋体" w:hint="eastAsia"/></w:rPr><w:t>TACTAATTTGATT</w:t></w:r><w:r w:rsidRPr="00600740"><w:rPr><w:rFonts w:hAnsi="宋体" w:cs="宋体" w:hint="eastAsia"/></w:rPr><w:t>ATAATATTGAAACAATTTTTTCTTTTCGTAATATAAATAATAGTTGATGAGAAGATTTTGAATTGGACGCATTTTATGTTAGGTCCCTGTCAGCCAAAATGCACAGTTTTCCAACGTGTTCTATAAATAAAAAAGAAGATGCTGAGAATGAGACATTCACTTAAATTCCGCACATGAATATTGTGATTCTAAACTCCCTAATTATTAAATTCAATAAATAATTACAAAATTGACAAACTTAGCACAAACTGTAATC</w:t></w:r><w:r w:rsidRPr="00600740"><w:rPr><w:rFonts w:hAnsi="宋体" w:cs="宋体" w:hint="eastAsia"/></w:rPr><w:t>AGTTCAAACAAAAAAACTACCAAATAATAAAAACAATGACCGTTACGTGTTTTAACTTCAAATTTATACTGCTGTCTATCAGGAATAGGAAGGTTGGCCATCAAAAATTTGTCCATCAAATTCAGTACCCGAAACTATTAAACCCGGGTAGAAAAAATTGTCAGTAAGTCTGGATACTAAAACTGTCCAGAACTATCCGACCCGAAAATAAATCTAAAGAAAAAGAAATTTGTATCTTTAGAAGTTCCAAAGGAAT</w:t></w:r><w:r w:rsidRPr="00600740"><w:rPr><w:rFonts w:hAnsi="宋体" w:cs="宋体" w:hint="eastAsia"/></w:rPr><w:t>GAATCTTGTGCTACAACACCATCTAAATTCTCCTCTACCAAGTCAGGGCCAGGTCCTGTTAACGGTGAAAAAAAATCGTTATGAAGATCATCAAATCCCGGAAATATCCCATAATCCGTATTCGCTAACAAATCCAAGAACGGTATGTCCATCATCAGTTCACTACCATCTATCTGCGCAGTCAAATCCGACACTACTGAAGGACAAGGAGACTCCGCTTGCAATTCCGTTACAGATTGATCCGTTGAAGAATTCT</w:t></w:r><w:r w:rsidRPr="00600740"><w:rPr><w:rFonts w:hAnsi="宋体" w:cs="宋体" w:hint="eastAsia"/></w:rPr><w:t>CCAATTGTTTTCTCGAAGGATACGAATTCGCAAACCTAGCAGCCGCCGCTTGAATTTCGGGTGGGGAAAGGGACCTTCCGCCGGCTATTTCAGGTGGGTTATCGGGGAAATTGAATTTGGCAGTTCGGCCACGTAAGCAAAAGAGTGCAGCGTCGAAAGCACGCGCCGCTTTCTCTGCTGAATCGTATGATCCTAACCAGATTCGCTCTCTACTGTTTGGTAAACGGATTTCAGAAACCCATTTCCCCCATTTTCG</w:t></w:r><w:r w:rsidRPr="00600740"><w:rPr><w:rFonts w:hAnsi="宋体" w:cs="宋体" w:hint="eastAsia"/></w:rPr><w:t>CTTGCGGACACCTTTGTACTTAGAATCACTTCTGTCGGCAGGCTTATCGGTTGTGTGTTTCACCATTTTCTGGCCAATTAAAGATTCTGTCTTTTGTTTTGCTTTTATTTTAGTGAGTAGGAGTATGAATTGAACGCTTTCTTTGGTTCTGTTTCTTGTGGATTAGCTGAAGATGCTTGTTCCCTTTGTACTTAGAATCACTTCT</w:t></w:r></w:p><w:p w:rsidR="00000000" w:rsidRPr="00600740" w:rsidRDefault="007434F3" w:rsidP="00600740"><w:pPr><w:pStyle w:val="a3"/><w:rPr><w:rFonts w:hAnsi="宋体" w:cs="宋体" w:hint="eastAsia"/></w:rPr></w:pPr><w:r w:rsidRPr="00600740"><w:rPr><w:rFonts w:hAnsi="宋体" w:cs="宋体" w:hint="eastAsia"/></w:rPr><w:t>&gt;Cluster-26.1432</w:t></w:r></w:p><w:p w:rsidR="00000000" w:rsidRPr="00600740" w:rsidRDefault="007434F3" w:rsidP="00600740"><w:pPr><w:pStyle w:val="a3"/><w:rPr><w:rFonts w:hAnsi="宋体" w:cs="宋体" w:hint="eastAsia"/></w:rPr></w:pPr><w:r w:rsidRPr="00600740"><w:rPr><w:rFonts w:hAnsi="宋体" w:cs="宋体" w:hint="eastAsia"/></w:rPr><w:t>AAAAAAATCTAATCAAAATGAATATGATAAGAC</w:t></w:r><w:r w:rsidRPr="00600740"><w:rPr><w:rFonts w:hAnsi="宋体" w:cs="宋体" w:hint="eastAsia"/></w:rPr><w:t>TAGCAATAGAACAAATTCTAATGGACTTTAGAAATGTCATTAATTCAGGGTCCAGAATGGTCATGCCAAATAGATTGCCAAACCGCTGGTTGATAGAACAGGCATGATGGACTTTACAGGCATTTTTACAAATCAATAATCATTAAATTACATTACAATGCATTTGGGTAGAGAGGAGTGCTTCTAATTCATATTTACACAGAAGCAATGGCACAGACAATCACAAAGTACAGCAAGCACGAAATTGGTATAATAT</w:t></w:r><w:r w:rsidRPr="00600740"><w:rPr><w:rFonts w:hAnsi="宋体" w:cs="宋体" w:hint="eastAsia"/></w:rPr><w:t>AACTGAACTATCTCTGACTTCTGAACATAGAAGCATATTCTTCAATTATGCACTGAACCCCTTGTGAAGAGAGCTCCATGGACCGGATGGAATGCTGACACAGGCTTGCGCTGATGCCTCGGCCATCTGATCTTCCCGAATTCCAGCATTGCACAAGTTTGCAAGAGAGCGCATGTGTTTCATCCCATATTGTGACAAGGATCCACAATGTGTTTCAAAAGTCCTCACCAGTGTTTTGAGGCAAACCCAGTCATCA</w:t></w:r><w:r w:rsidRPr="00600740"><w:rPr><w:rFonts w:hAnsi="宋体" w:cs="宋体" w:hint="eastAsia"/></w:rPr><w:t>ACAAGAGGTTGCCCAGCAGGACGAATAGCATTCAGCACCTCTGAGCCTTTTCCAATTCCGAAAAGGAGTTTCCCAATTAGTTTCATGCTATGGTCTAAATGCATCCTATGAGACATTGCTTCAACAAACTGCTTCTGGGCTTGAATCTTCCTGGTAGAGCCATCAGGGGCCTTGCGGTACTTATCCCAGAAATGGACAAGATCAGCATCCCGTTGGTTGACAGCTTTTGAAGGAGGTCTTAAGGAATTCTCATCCA</w:t></w:r><w:r w:rsidRPr="00600740"><w:rPr><w:rFonts w:hAnsi="宋体" w:cs="宋体" w:hint="eastAsia"/></w:rPr><w:t>CGAAAGTGTAGTTTTCATTTGCAGGATTTGTACCCATATACAGGAAGAGATTATCCTTGCTAAGTCCTACATCACCATATTGCATGACATGAGAGCCATAAGCAGAATTTCCGTTTGCAGTCCTCCTTTTAACCAGTTGATATTGCTGGCGCAAAGTTTCCGTTTGTAAATTGTGTACATCGCTGTCCTCCATCCAGGCAACACTATACAAGTCACCCAAACAGGTTTCATATTCTGGAGGTGGGCTGGGATACTC</w:t></w:r><w:r w:rsidRPr="00600740"><w:rPr><w:rFonts w:hAnsi="宋体" w:cs="宋体" w:hint="eastAsia"/></w:rPr><w:t>CCCAGGGCAATAGGTGCCCCAACTGCTCTCTTCAGCATTTGCTGCTGTGGTTGCATAAATATTCAAACCTTCGGGAAGAAGGCCCTCAAAGATGCTCCCAGATTCACAAGCTTCAAGATAGAACACCAAGCTTTTATAGGTCCCGGAAGCATGCTTCTTTATCAAGACATCAATCAGATCATTAGCATAAAGGTAAGGATTGGTAGGCATCCCTAGCACTCCAGGACCTCCATGATCGGTGTAGTATATGAAAATA</w:t></w:r><w:r w:rsidRPr="00600740"><w:rPr><w:rFonts w:hAnsi="宋体" w:cs="宋体" w:hint="eastAsia"/></w:rPr><w:t>TGATCATTGGGACCGCTATCCACAACTTTCCCGCTACCCCCAGTAATAGCAGTTTTGTTGCCAAGGATAGCAGCAAAGAAATTATTAACATTAACGTCTTCACCGGTGTAATCCTTTGGAACACCTTTATAAACATCTTCGCCGTACGGATTATTGATGATGACCCCAGGCCTTGGGTTCTCTTTATTAAAAGCAATGTCATCATACATGAAAACAATTATATTTTCATCCTTCAATCCACCTTTCTTCAGCAATT</w:t></w:r><w:r w:rsidRPr="00600740"><w:rPr><w:rFonts w:hAnsi="宋体" w:cs="宋体" w:hint="eastAsia"/></w:rPr><w:t>GATAGGCATGGCAAACATCCGCCTGATGCCTGTAATTCCAGTATCCATTAGATCCAGCGATCAGAATCGCCCATCTGGTGCCCGTTGAGTCGTCTTCTTTAGCGACGTGAGCACCACCAGGTCGGAAAAACCTGGAAGCCTCCGATGGCAACCGGAGTACGTCTCCGACGATATCTCGACTACCGGCGGATGAGACAACGCATAAAGCTAGCAGCAGGAGAATTACGCCGGTGGCGAGGCGCGTCATGATCGGTTT</w:t></w:r><w:r w:rsidRPr="00600740"><w:rPr><w:rFonts w:hAnsi="宋体" w:cs="宋体" w:hint="eastAsia"/></w:rPr><w:t>TCCGGTGACACAGGAGGAGCTTTTGTTTATTTGGCTGGCGAAATTTACCAGTAGTTTGCTTCTGAATAACAGATGAGCTTCTTTATTTATAGACAGGCTGGTGCTTTCACTGAAGACCGAAACTTTTTCCACGTGGATGGGTCCCGTATACTATTGACGGTT</w:t></w:r></w:p><w:p w:rsidR="00000000" w:rsidRPr="00600740" w:rsidRDefault="007434F3" w:rsidP="00600740"><w:pPr><w:pStyle w:val="a3"/><w:rPr><w:rFonts w:hAnsi="宋体" w:cs="宋体" w:hint="eastAsia"/></w:rPr></w:pPr><w:r w:rsidRPr="00600740"><w:rPr><w:rFonts w:hAnsi="宋体" w:cs="宋体" w:hint="eastAsia"/></w:rPr><w:t>&gt;Cluster-26.1445</w:t></w:r></w:p><w:p w:rsidR="00000000" w:rsidRPr="00600740" w:rsidRDefault="007434F3" w:rsidP="00600740"><w:pPr><w:pStyle w:val="a3"/><w:rPr><w:rFonts w:hAnsi="宋体" w:cs="宋体" w:hint="eastAsia"/></w:rPr></w:pPr><w:r w:rsidRPr="00600740"><w:rPr><w:rFonts w:hAnsi="宋体" w:cs="宋体" w:hint="eastAsia"/></w:rPr><w:t>CCTTCATACCATTTTTATATTTTTCCTGTTACATTATTTTGGAAACTCCAAGTACCACAAAATGAAAATTGGCATA</w:t></w:r><w:r w:rsidRPr="00600740"><w:rPr><w:rFonts w:hAnsi="宋体" w:cs="宋体" w:hint="eastAsia"/></w:rPr><w:t>TATATATCATAGATAATTAATACTAAGAAGACAAAAACTAACTATATATAGATTCACAACCGAGTGAGAATTGGACAGCTCAAAAGAAGAAATTAACAATGAGCTCTCAGCAGCCATTGCTAGAAAGCTTCAAGTCAGGGCATGAAGGAGTGAACTCAGAGCTTGAAGAAATACTAACAGATACAGAAACATCGAGTTTTACAAGAATCCAATTAGCCTCATGGGTTGAACTGAAATTGCTATTCCGGATTGCAGG</w:t></w:r><w:r w:rsidRPr="00600740"><w:rPr><w:rFonts w:hAnsi="宋体" w:cs="宋体" w:hint="eastAsia"/></w:rPr><w:t>TCCTGCGGTGATAGTTTATTTGCTCAATAATGTGGTCTCCATGTCCACACAAATATTTGTGGGCCATCTTGGAAATCTTGAGCTTGCTGCTGTCTCTCTTGGAAACACTGGCATCCAAATCTTTGCCTATGGTCTACTGCTTGGAATGGGAAGTGCAGTGGAAACCCTTTGTGGGCAAGCATATGGAGCACACAAATACGAAATGCTAGGCATTTATCTCCAAAGATCAACAGTTCTTCTAATGGCAGCAAGCGTC</w:t></w:r><w:r w:rsidRPr="00600740"><w:rPr><w:rFonts w:hAnsi="宋体" w:cs="宋体" w:hint="eastAsia"/></w:rPr><w:t>CCTTTAACTCTGCTTTATGTCTTCTCCAAACCCTTATTAATCTTACTAGGCGAACCAAACGACATAGCGTCTGCTGCTGCGCTTTTCGTTTACGGGCTGATCCCTCAAATTTTCGCTTATGCCGCTAACTTTCCCATACAAAAATTCTTACAAGCACAAAGCATAGTCAACCCAAGTGCGTACATAGCACTGGCTACGCTTTTTGTGCACTTGTTCATTACATGGCTAGGAGTGTTCAAGCTCAACTGGGGCTTGT</w:t></w:r><w:r w:rsidRPr="00600740"><w:rPr><w:rFonts w:hAnsi="宋体" w:cs="宋体" w:hint="eastAsia"/></w:rPr><w:t>TGGGCGCATCATTAATACTGAGTTTTTCTTGGTGGGTGATTGTGTTGGCTCAGTTTGCTTACATTGTAATGAGCAAAAGGTGTAAGAAAACATGGTCTGGTTTTAGCATTCAGGCTTTTTTTGGTCTTTGGGGTTTCTTTAAATTGTCAGCAGCATCCGCTATCATGTTGTGTTTGGAGACTTGGTACTATCAAGTTTTGGTGTTGATTGCTGGGTTGCTTCCAAATCCACAGATTGCCTTGGATTCTCTCTCTGT</w:t></w:r><w:r w:rsidRPr="00600740"><w:rPr><w:rFonts w:hAnsi="宋体" w:cs="宋体" w:hint="eastAsia"/></w:rPr><w:t>CTGCATGACGATAAGTGGATGGGTTTATATGATTTCAGTTGGATTTAACGCTGCTGCTAGTGTGAGAGTGAGCAATGAGTTAGGAGCAGGACATCCAAAATCAGCAGCATTTTCAGTTATAGTGGTGACAACATCTTCTTTCCTTATTTCTGTAGTTGCAGCCATCATTGTGATGGCACTCCGTAACTACCTCAGCTACGCTTTCACAGAAGGCGAAGTTGTTTCTAAAGCAGTGGCCGATCTGAGTCCCTTCTTG</w:t></w:r><w:r w:rsidRPr="00600740"><w:rPr><w:rFonts w:hAnsi="宋体" w:cs="宋体" w:hint="eastAsia"/></w:rPr><w:t>GCTCTTACTCTAATCCTCAATGGCATTCAGCCTGTTTTATCTGGGGTGGCTGTTGGATGTGGATGGCAAGCATTTGTGGCGTATGTAAATGTTGGGTGTTATTACCTGGTTGGAGTCCCAGTAGGGGTTCTTCTTGGCTTCAAGTTCAATCTGGGTACCAAGGGATTATGGTCTGGAATGATTGGAGGCACGTTCCTGCAAACTATTATTCTGATATGGGTTACATATCGAACAAATTGGAATCAAGAGGTGGAGA</w:t></w:r><w:r w:rsidRPr="00600740"><w:rPr><w:rFonts w:hAnsi="宋体" w:cs="宋体" w:hint="eastAsia"/></w:rPr><w:t>AAGCAAATGATAGGTTGAAGAAATGGCAAGACAGAAAGGAGTCCCTTCAGGAGAGCTAGAGTACTAATATTCATTTCTTGTGTAGAGCTGTTTCCATGAAGAATTTGTTCAAAAAATGTGGAAAAATTCATTTCAATTCATATTTTTGGAATATATTTTGAAAGGATAGTTTATAATAAATATTTAAAATTTGAATTCTTAGCAGAAGAAGAGCAGAAGGTTGACAAAGGATCGTCTTCTTCTTTCTTGATAGAAA</w:t></w:r><w:r w:rsidRPr="00600740"><w:rPr><w:rFonts w:hAnsi="宋体" w:cs="宋体" w:hint="eastAsia"/></w:rPr><w:t>TTAGAAAGTTCGAATGCTGTATTGCGACAGACTACAAATAATGTTGATGCGTGTGTTGACTTGTAAAATATGGGATAAGGCCCACTGGCCCACCATTTGTCGAACCACGCGGCCTGCTATTTGTTGGTAGGATCATATTTCAGTAGGATTTCGTGATCTAATAAGAATCCACTCATTCACTCATTCATTTGCTTTTTCTCAATGGATGAGTATTTTGTAGTACTAACTAAAGCCTTGTTAAGTTCAAAATACTTGA</w:t></w:r><w:r w:rsidRPr="00600740"><w:rPr><w:rFonts w:hAnsi="宋体" w:cs="宋体" w:hint="eastAsia"/></w:rPr><w:t>CTTTCCGACA</w:t></w:r></w:p><w:p w:rsidR="00000000" w:rsidRPr="00600740" w:rsidRDefault="007434F3" w:rsidP="00600740"><w:pPr><w:pStyle w:val="a3"/><w:rPr><w:rFonts w:hAnsi="宋体" w:cs="宋体" w:hint="eastAsia"/></w:rPr></w:pPr><w:r w:rsidRPr="00600740"><w:rPr><w:rFonts w:hAnsi="宋体" w:cs="宋体" w:hint="eastAsia"/></w:rPr><w:t>&gt;Cluster-26.1452</w:t></w:r></w:p><w:p w:rsidR="00000000" w:rsidRPr="00600740" w:rsidRDefault="007434F3" w:rsidP="00600740"><w:pPr><w:pStyle w:val="a3"/><w:rPr><w:rFonts w:hAnsi="宋体" w:cs="宋体" w:hint="eastAsia"/></w:rPr></w:pPr><w:r w:rsidRPr="00600740"><w:rPr><w:rFonts w:hAnsi="宋体" w:cs="宋体" w:hint="eastAsia"/></w:rPr><w:t>ATGGATGTCGTCTTTGAGCCCGAGGATCCCTGTATTGCAAGAACCGACTGAAAAGAGAATTCCAAAATGATCAATATATCCTCCACAACATAGAATTCTCAAGATAAATAATTCAATGACAGAAATGCTAAGCATAACGGTTCCAATCATATAAAATAAAAGAATAGAACATAGCAGCAATCAAATATTTGTATGGAGAAAGCTGCTGTTGTTGTCTACGATTCAAGA</w:t></w:r><w:r w:rsidRPr="00600740"><w:rPr><w:rFonts w:hAnsi="宋体" w:cs="宋体" w:hint="eastAsia"/></w:rPr><w:t>ATGGCATCAATGCCCTTTTCTATTTATCAATAGGAAAGTGACGGGATAAAGCAGTTGCAGATTTTATTCACTGCTACCATTAAATTATCAAAGCTAAACGCACCATCACTGCTCTAACCACCCTTCTACTATAGCTAACAAAAAAAGAAAAACCATTTATAGAACTGCAAACAATGAAACAAAATGACGCCAGTTGCATAAATTCCCCAAGCAATTCAGAAATCGATAATCAAAAACCAGAAAATTCAATACCATT</w:t></w:r><w:r w:rsidRPr="00600740"><w:rPr><w:rFonts w:hAnsi="宋体" w:cs="宋体" w:hint="eastAsia"/></w:rPr><w:t>CGACCTGCCATCAACCTCATCATTCAGCACATTCCAAATCCCAGTACAATTTTCATACATTTTCTCAGAAACCAAACATAACAAAAATAAACCATAAAAAGCTGCCTCCTGATTTTTTTTTTTTTCCTTCTTTGACTCCATCAAATAATTATTAGTTTCCGCCAGCCCAAATCTTATTATCCATCATATAATTCCAACCAAATCACCACCAATCAGTTTCTTCCTCCATTCTCTCGGAAAACAAAATAAAGACGAA</w:t></w:r><w:r w:rsidRPr="00600740"><w:rPr><w:rFonts w:hAnsi="宋体" w:cs="宋体" w:hint="eastAsia"/></w:rPr><w:t>AAAAAAAAGAAAAAAAAAGTAATTGAAAAGAAGAAATTGAATGTTACCAGTTACGACCGAGGACCTCGTCA</w:t></w:r></w:p><w:p w:rsidR="00000000" w:rsidRPr="00600740" w:rsidRDefault="007434F3" w:rsidP="00600740"><w:pPr><w:pStyle w:val="a3"/><w:rPr><w:rFonts w:hAnsi="宋体" w:cs="宋体" w:hint="eastAsia"/></w:rPr></w:pPr><w:r w:rsidRPr="00600740"><w:rPr><w:rFonts w:hAnsi="宋体" w:cs="宋体" w:hint="eastAsia"/></w:rPr><w:t>&gt;Cluster-26.1453</w:t></w:r></w:p><w:p w:rsidR="00000000" w:rsidRPr="00600740" w:rsidRDefault="007434F3" w:rsidP="00600740"><w:pPr><w:pStyle w:val="a3"/><w:rPr><w:rFonts w:hAnsi="宋体" w:cs="宋体" w:hint="eastAsia"/></w:rPr></w:pPr><w:r w:rsidRPr="00600740"><w:rPr><w:rFonts w:hAnsi="宋体" w:cs="宋体" w:hint="eastAsia"/></w:rPr><w:t>AAACTCAGGCTGCATATTTTATTGTCTCCCATATAATTGATGTTATAAACACTGTAACCTGTAAAACGTACGTCACCACCAAATTAATGGATATATGAATTTTATCTCCTTTTCTCCTTAAATTCACACCCCCACCAACGGAAAGAAAAGGAAAAGCATTTTACTCT</w:t></w:r><w:r w:rsidRPr="00600740"><w:rPr><w:rFonts w:hAnsi="宋体" w:cs="宋体" w:hint="eastAsia"/></w:rPr><w:t>TCTTCCACTAACATTTCATCTTTACAGATATGGCCGCTCAAGAATGCAGTGAGAGTTCTGTAGCCATCTCTTCCTCTACGCCTCCTGTGGCCTGGTGGGATCTTCACCATGCAACTTCTCTTTCTCCATGGTCTAGTAATAATAATAACAATAATAATATCAATACCAGTTCATGGCACCAGCCAAACCCTAGTTCCAATTCTTCTTGTGAAGAGGATGTTATGTCTACATCTTTTACTAATGCTTCAAATCACTC</w:t></w:r><w:r w:rsidRPr="00600740"><w:rPr><w:rFonts w:hAnsi="宋体" w:cs="宋体" w:hint="eastAsia"/></w:rPr><w:t>TGGCTTGACTGTGGAGTCATCTAGCCGGCTTGTTGAACCTGCTGCTTCCTCTCCTACTGAGTTGATAGGAGAACATGCTTCTGATAGTCAACTATGGAGTCAAATTCTATTTGGTGTTGGAAGCAATGGAGAGTTGCAAAATAGCCAAGACGTTGGAGAAAATTTACTCGATGCACTATCATCAAAGAGTAGTGCTATCTCATCTGGAATATTCGAACCGGCATGTGATTACTTGAAAAAAATGGATAGCAATTGG</w:t></w:r><w:r w:rsidRPr="00600740"><w:rPr><w:rFonts w:hAnsi="宋体" w:cs="宋体" w:hint="eastAsia"/></w:rPr><w:t>GAATTCACACACTCTCCATCTTTTAACAGCTTCGATAAGCAGATAAACAGTTTTAGCAGCAGTAGTGATCAAAACTTGATAGAAACCAAACTATCGAACTTAGTCAGCAACTGGTCAATTGCTCCTCCTGATCCAGGATTAATTAACCGGTTCGATCCAATAACATGTAATATATCATTGAGTTCTTCTTCTTCATTAGGTCACTACTCACAACCTCAAACATACAGTGATTCTGCGTCCTGTGACAATAGAAGTA</w:t></w:r><w:r w:rsidRPr="00600740"><w:rPr><w:rFonts w:hAnsi="宋体" w:cs="宋体" w:hint="eastAsia"/></w:rPr><w:t>ATGAATTTTTATCTTGTTATGGCCAAGATATAAAAGTAGAAAATGACCAACATCGCCATGTGGAAATGCCAGGGTACCTCTTTAGAAGGTCATTTAATAGCAGCAATGGTGTTGGATATCATATTGGCCATAATAACAGCTCAGTTGCTGCAGATAATAGCAAATATTACTATGGAGTATTGCCTGATAATAATACGTGCATAAGTTCAAGATATTTTCTTGATGGTGTTGCTTTTAATGGTAGATTTAACAAGCC</w:t></w:r><w:r w:rsidRPr="00600740"><w:rPr><w:rFonts w:hAnsi="宋体" w:cs="宋体" w:hint="eastAsia"/></w:rPr><w:t>ATTTATTGATGTTCAAGGGCATAAACCCTGTTTTAAGTCTTCAAACCTATCCGAGTATCGAAAGCAAGGGCTTCAAACTTCTGTGCCGACAGGAAGAGGACAGGGAAATACAAGTGAAGGAAAGAAGAAAAGATCGGAAGAGGCTTCAGAGATTGTCCAGAAAAAACCTAAGCATGAAAGCTCTACAGTTTCATCTGTAAAGATGCAAGCACCAAAAGTCAAGCTTGGGGACAGAATCACAGCCCTTCAACAAATT</w:t></w:r><w:r w:rsidRPr="00600740"><w:rPr><w:rFonts w:hAnsi="宋体" w:cs="宋体" w:hint="eastAsia"/></w:rPr><w:t>GTGTCGCCATTTGGAAAGACTGATACAGCCTCTGTACTTTTAGAAGCAATTCAGTATATAAAGTTTTTGCAAGAGCAAGTGCAGCTGTTGAGTAATCCTTACATGAAGACCAATTCACATAAGGATCCATGGGGAAGCTTGGAGAAGAAATTAGATAAAGGAGATGGAAAGGTTGATTTGAGGGGCAGAGGCCTTTGTTTAGTTCCTATTTCATGTACTCCTCAAGTTTATCATGAAAACACTGGATCAGATTACT</w:t></w:r><w:r w:rsidRPr="00600740"><w:rPr><w:rFonts w:hAnsi="宋体" w:cs="宋体" w:hint="eastAsia"/></w:rPr><w:t>GGACACCAACTTATAGATCTGGGTGCCTTTATAGATGAAAAATCATATATTTATAATACAATAATATATATTATTATTATGTGTTTAATTTGTGTTTTGATCTACTAATGAATACTGTATTTATTTTCTTTAATTATAAGTGA</w:t></w:r></w:p><w:p w:rsidR="00000000" w:rsidRPr="00600740" w:rsidRDefault="007434F3" w:rsidP="00600740"><w:pPr><w:pStyle w:val="a3"/><w:rPr><w:rFonts w:hAnsi="宋体" w:cs="宋体" w:hint="eastAsia"/></w:rPr></w:pPr><w:r w:rsidRPr="00600740"><w:rPr><w:rFonts w:hAnsi="宋体" w:cs="宋体" w:hint="eastAsia"/></w:rPr><w:t>&gt;Cluster-26.1467</w:t></w:r></w:p><w:p w:rsidR="00000000" w:rsidRPr="00600740" w:rsidRDefault="007434F3" w:rsidP="00600740"><w:pPr><w:pStyle w:val="a3"/><w:rPr><w:rFonts w:hAnsi="宋体" w:cs="宋体" w:hint="eastAsia"/></w:rPr></w:pPr><w:r w:rsidRPr="00600740"><w:rPr><w:rFonts w:hAnsi="宋体" w:cs="宋体" w:hint="eastAsia"/></w:rPr><w:t>AATAAATAGACAATATCCTTAAACCCTCCTTCTGCTTTAAACCCTAATTACAGGCCAGAAACAGACACCAGAGAAAGAACTCTCTCTTCAATGGA</w:t></w:r><w:r w:rsidRPr="00600740"><w:rPr><w:rFonts w:hAnsi="宋体" w:cs="宋体" w:hint="eastAsia"/></w:rPr><w:t>GGACCCAAGTTCAGCCTTCGACGACCGAGTTCTAATGGAAGAGGATGATGGTGAGGTGGAGGAGAGGGAAGATACGAACTTTGTATGTAAAGCAACTCATGAAGTTAAACTTAGAGAGCTCTTACATAAGCTTAATTCCATTGAGATTAAGTTATGCTCAGATGCTGCAAAAGAATTTATCAAATTGCTAAAAGGTGATTCTGGGGGTGAATTGCTTCATTTGTATGTACAGTCAACTTCAGATTTCTCAGAACTT</w:t></w:r><w:r w:rsidRPr="00600740"><w:rPr><w:rFonts w:hAnsi="宋体" w:cs="宋体" w:hint="eastAsia"/></w:rPr><w:t>GTGGGAGCTTTGAAGCTTCGACAAGGAAAAACTGGAATGTCTTATATATTATCATTAATTTCTACCATTCTTAATCATCCTGATGGAAAATACGAGCCAAATGATAAGAAGAGAATTGTTATAAGTGTGTCTCTTGACAAGTTTGCTCGTTCCTTTATTGAAGAAAAGTTGGATGTCATTTATAAGGAGCTAAATAGTCAAGAAGGAAAGCGGCAAAAAGCAGCTCTTTTGCTGATGGCTTCAGTTGTTAGGCGTG</w:t></w:r><w:r w:rsidRPr="00600740"><w:rPr><w:rFonts w:hAnsi="宋体" w:cs="宋体" w:hint="eastAsia"/></w:rPr><w:t>GATCAGGGTTGGCTTCTGATGTTGCTAAGAAGTTTGATTTCAAACTACCGGGTTTTTCCAAGCTTGCAGAGTACAAAAAGAGGCAGAGTGAGAAAAATAGGAAGCACACGACAAGAAAGGCTTTTGTTGGGTTTGCTATGTCATTTTTGGAGATGGGGAAACCGGGACTATTGAGGTGGGTCCTGCAGCAAAGGGAAATGTACTTTGGCGTGCTTCGTGGGCTTGAGGTTGATGATGATGAGACTATCACTTATGT</w:t></w:r><w:r w:rsidRPr="00600740"><w:rPr><w:rFonts w:hAnsi="宋体" w:cs="宋体" w:hint="eastAsia"/></w:rPr><w:t>TTTGTCTACGTTGCAGAATAGGATTCTTACTGAACAGTCATTGGTTCCCCCAGCTCTAAGGAGTGTTCTTTTTGGGAGTGTTGTTTTGGAACAATTAGTTGCCATTTCAGGAAGGGAAAATGGTGGACTCTCTGCAGAGGTGGCACACCAGGTGCTACTCATGGTTTGTACAGATCCTTGCAATGGGTTGATGCCAGATTTCAACAGACACCCAAATCCATTAAGAGGTAATCCAAAGAGACTTTTGGAGCTCATG</w:t></w:r><w:r w:rsidRPr="00600740"><w:rPr><w:rFonts w:hAnsi="宋体" w:cs="宋体" w:hint="eastAsia"/></w:rPr><w:t>AAGAAGTTGAGGGCAACAGAAATAGTCTACCATAGAGACTTGCTTTTAGCTATTGTCAGGGGCAGGCTGTCCTTTGCCTCGGCATATATGGAAGACTTCCCCTACAACCTTGAAGATTTTGCGTCTCCTAACTGGTTTTCTATGGTTTCTCTGGCAGCGAACTTAGTTTCCTCGGTGGTTGTGGACATTCCTTCCGGTTTCCTTCATTCTCAGTCCAATGATCCACCTTCTTTTGATAGTGTTGATGTGAAAAATA</w:t></w:r><w:r w:rsidRPr="00600740"><w:rPr><w:rFonts w:hAnsi="宋体" w:cs="宋体" w:hint="eastAsia"/></w:rPr><w:t>TCATGAATATTATATCTTCCCGTCCATTGAGCCGATCAGTAATAAATAAGGGGTTACTTCACTCTGATTTTCTTGTGAAGAATGGAACTTTAAGACTTCTTCTGGAAGCTTTGAAGTTTGTGGATTGCTTCTTCAGGGATATAAGCCTACTTTGTACTATGAATGAAAGGATGGAGAAGTGGACAGCACTCAAGCAGGAAATATGGAATGATATTCGAACTTTGCTTCCTGATCCCCAAGTTTTACTTACTCTACT</w:t></w:r><w:r w:rsidRPr="00600740"><w:rPr><w:rFonts w:hAnsi="宋体" w:cs="宋体" w:hint="eastAsia"/></w:rPr><w:t>TTCTTCTTTAAGTAGCTATTCTAGGACTAGTGAGTCATGCTTGAAAAGAACAGCAGATAAAGAGAATTTTTTTCTTGGCAACAAGAGAACAAAGAAATTGAAACTGAGTATTCTTAATGAGGACACAAATATTATTATTGGTGGGCTAGGTTCAGTTCCGGATTATGCTTTGGCTGGGGATGATGACAATGTTGTGGATTCACAAATTTCACATGCATCGGACAGTACAGTTGATTTTATGAATGCTATTTTAGAA</w:t></w:r><w:r w:rsidRPr="00600740"><w:rPr><w:rFonts w:hAnsi="宋体" w:cs="宋体" w:hint="eastAsia"/></w:rPr><w:t>CTGTGGGGTTCTAGCCTATGCTCTGTGACTGCCTCTACACTAAAGGATGTAGAAATATTCTTCCAGTCTAAGCTTCTTGATGCTCTCAAAATTTATCTTGTGATCATGCCCAGTGAGTTGGAGGGATCATTTGATTTTTTTGTGAATCTTCTCAGCAATAATTCAGAATTGCCATCTAATCTCCAGTGCTCTTTATTGTCTCTTCTAGTTGGGTTTGTTAGATGGTCCCCTGTGAGTGGAATTGCCACGAGAACTC</w:t></w:r><w:r w:rsidRPr="00600740"><w:rPr><w:rFonts w:hAnsi="宋体" w:cs="宋体" w:hint="eastAsia"/></w:rPr><w:t>CACCACTGATGTACAAGCATCTGCAGTCGTTTCTTAATTTGCTAGTCTTTTCACCAGTTAGTGAAATAAAGGTTCAAGCATACAATTTGGCAAGAGCAGCTATGGCAAGTACGGGTGCATTTGACCAAAACTCACATGAAACAGCTGCGTGGTTCTTATTTTTACCGGGATACAGTATAGTTAAATCATCTGGCGAGATCCAAGGAACAGAAGTGTCGCACAACTTGTCATCAGCTGTCATCTCATTCTTTTGTGA</w:t></w:r><w:r w:rsidRPr="00600740"><w:rPr><w:rFonts w:hAnsi="宋体" w:cs="宋体" w:hint="eastAsia"/></w:rPr><w:t>TGCTATTTCTACTACTGGGAATAATTTATTTAGATACTGGGATGCAGTTAGGAAACATACTGTCGATTTAAATGAATTTAAAGATATTTCACCTGATTTCAGTCCTTTCGTAATATGTGTCTTGCAGAAGTGTGTGAGGTTACTTGGTTCGGAATCTGGATCCTTTTCATTACCAGATAAGTCAATGATATCTTTTTATGTGGGCAATACATTGAAATATCTCTTGCAAACTCAGGTAGATGCAAGCTTGTTAGCT</w:t></w:r><w:r w:rsidRPr="00600740"><w:rPr><w:rFonts w:hAnsi="宋体" w:cs="宋体" w:hint="eastAsia"/></w:rPr><w:t>GCTTTGCTTAGATCATTTTTGTCTGAGGCACTTCAGGATTGTGATTCTATGGATTTCTTCTGTGAATGGCAACCGCTGAAGAATTTATTGCTCTTTGCAGAGAGCATATTGCATCAAAAGACCTGCTGCTTTTTTCTCATTGACCAAAAAGATATTCCTGTTGACATTTCTTTCACAAGAGCGCTTGATGAAGTAAGAAAAATTATAGAGCGTAGCCATGATGGTGAGGTTGATGGAGCAATGGACGCCTTTTCTT</w:t></w:r><w:r w:rsidRPr="00600740"><w:rPr><w:rFonts w:hAnsi="宋体" w:cs="宋体" w:hint="eastAsia"/></w:rPr><w:t>CTGCAATTTTGTGTACAACATCAGATGGGTTACTAAAGAATTTTCCAATGGTTATGACCATTTTTCAGCATCTTCAAGTTCCTCTACCTTTCTTATCCACAGTAATTTTTCTTGAGCAAAGTTTTCTTGCTGGTGTTTTGAAGTTGTGGCCTAAAGTGTTCGTCACTGGTCTAGAAAAGGCTGTCTCTATGATTAATCCTCAAGTCGCAGAAGACAACGCTTTTGCTCAAGAAACAATGCTTAATATGGATTTTGA</w:t></w:r><w:r w:rsidRPr="00600740"><w:rPr><w:rFonts w:hAnsi="宋体" w:cs="宋体" w:hint="eastAsia"/></w:rPr><w:t>TGCTAGTGAATCTACTGCTGCTGTTGCATTTGGCATCTTTCTGAGTCAGGCACCTTTTCATGTGCTGTTTCCTGCAATTATAAGTAGTAGTGGACATTGTTTATTTGAGCCTTCAAAGATAAAAGATTTGCTCATCGCTAAACTATCCAAATGCACAAGTGATTTTGTAGTTTCCTATTTTCGCCTTCTTTTATTTTGGTTTTATCAGATGCAATTGTCATATAGAATTAAACCATCGGCTAAATTGAAAGAGTTG</w:t></w:r><w:r w:rsidRPr="00600740"><w:rPr><w:rFonts w:hAnsi="宋体" w:cs="宋体" w:hint="eastAsia"/></w:rPr><w:t>GCTGAAATATGTTATTTTCTTATGAAGCACATGCTTGCTCAACTATTGGTTTTGAAGCCTAATTCCAAGGATCCTCTTTCAGCTAAGATTATTCAAGAAGTGGTTGAAACTATATTTTGCCATCCTTCCATGAGGGCATCCTTCAAGTATCCATTGGACTGTGATGAGAATTTTATTGATGAGGATTTTACAGAGGGAAACTTTTGGGACAATGTAGAGGCTTTCCTTAATTTTTCTCAGCAGAAAATTCATCAAA</w:t></w:r><w:r w:rsidRPr="00600740"><w:rPr><w:rFonts w:hAnsi="宋体" w:cs="宋体" w:hint="eastAsia"/></w:rPr><w:t>TAGATCGTCATTTCTTGGATATCCTAGCAACTACTTTTAATTTCTTGCTGTCTTCGTCCAATGGGCAACATTACTTACTTAAAGTTGAAGATGGCATGAGAAAGCGGCTTGTGAAGGCTTTCAAAGCCCTGATACAGAGGTTACGTGTGCAACTGATGGACCAGGTAGATCTATGTATTAAGACTGAAGATGTGTTGCCTCTTCTGCAATCATTTTATGCTTTGCATGCTTTGCTACACTTTACTTGCCCATTTGA</w:t></w:r><w:r w:rsidRPr="00600740"><w:rPr><w:rFonts w:hAnsi="宋体" w:cs="宋体" w:hint="eastAsia"/></w:rPr><w:t>GCTTTTTGATTTAGCCCATTGGATATTTGATAGAATCGAAGCAAAGGGTTTGAATGCTCATAAATCCTGTAGGACATCTGCTTTTTCTATTGGATTTTGTATTGCTGGCGATGCTTTCAAAATTTTATCTACTTATTTGCAGCAGCCTGCAACAATGAGACCACTGTTCCATACTTTCTGGGAAATGCAAGAGACAAACTTGAATGTTAACCTTATTGAGGGAATCTATTTTAGGGTATTGAAGTTTGCCACCAAT</w:t></w:r><w:r w:rsidRPr="00600740"><w:rPr><w:rFonts w:hAnsi="宋体" w:cs="宋体" w:hint="eastAsia"/></w:rPr><w:t>TTTGAATTGGATTTTGCATACTCTTGTTTGCTAGAAGCTGTCAATGCTGTCCACTGGAAGAAGAACATGCTATGCAATTCACTTGATCCTTTAAGTATGGTATTGTCAAGGGTTATTTTGAGCACCCCAGTAGAAATTCTTTCTCACTGCATATATGGCACAAGCAAGACAAAAGCTAAATTGTTGTTGTTTCTTGTTGACATGAGCCCCCTGCATCTATCAGTGTTTGGATACTTATTCTTAGGAATTTTGAACA</w:t></w:r><w:r w:rsidRPr="00600740"><w:rPr><w:rFonts w:hAnsi="宋体" w:cs="宋体" w:hint="eastAsia"/></w:rPr><w:t>AAAAATGTCATCTTAAGGGGAAGATGGTGAAAGAGAGCAATGAAATGCCTCTTTCAGATGAGGACTTTATGTTGCTGCTGCCAGCTGCATTTTCATATTTGAATTCAGTTTTCATGAAATTTGAAAAGCAGTATCACAAGCAGTTCACTAATATACCTTCCTTTTATTCAAAAATACTATTAAGTGGTTGCTGTAACTGGAAGAGCTTTGTATCTGGGTATGTTTTTCAGGAAAATTATGATGAGCTTGTCCCATC</w:t></w:r><w:r w:rsidRPr="00600740"><w:rPr><w:rFonts w:hAnsi="宋体" w:cs="宋体" w:hint="eastAsia"/></w:rPr><w:t>ATCTATTGAAGAACTTATCAACCTGGTGGATGCTAGTCTTCTGGGAAAGGCAATGCACATGTTACGGTACCATTTTGCTATTAGTGGAGACATGAAAACAAGGGAGAGATTGAATATATTTACTTCCATTCTTACTCGCTCTGATGGACATGATGAGCTGCTAGACTCTGATGTTGATGAAATAAAACTTTATTCACTTAGCCAGTCACTAAACCTTATCAATAGAGTTGTTGCAAAGGTATCATTCTGCAGGATG</w:t></w:r><w:r w:rsidRPr="00600740"><w:rPr><w:rFonts w:hAnsi="宋体" w:cs="宋体" w:hint="eastAsia"/></w:rPr><w:t>TTGTTATTTCAAGCGGATAATAAGATTCTATCTCCACCAAAAGAAGAAGACGGGAACTCGAAAGCAATCTCATTGAAAATGGTTTCTAATAAAGAGAGTCGATCAAGAATGCAGTTCATAAAGATTTTGGTTGGTACTTGGCAATGCATGGTTAAGAAATTCCCTTTAGTTGCAGATGGTTCCAGTGGAGAAAAGAGTTCTGATTGTTTACAGTTGTATAGACACTTGGAATTGTTCATTCTGAAAACTATTCTTG</w:t></w:r><w:r w:rsidRPr="00600740"><w:rPr><w:rFonts w:hAnsi="宋体" w:cs="宋体" w:hint="eastAsia"/></w:rPr><w:t>AATTAACAGCAGAGATGTGTGATGTTCTTATCTTATTGCAAGATATTCCTTTTCTTGAACAATTGATGAGATCATCTCTTCTTTATAGGTTTGAGGATCCTAAAACTTTGGGTATTCTTCGTAGTATCCTAACATTGTTGTCAGGTGGGAAATTTTCATCTACTCTGTATCTTCAGCTGCTTCTTTCCCACTCTCAGTTTTTGTCTACCATTTGCTCGATCACAGATTCATGTAGTTCTCAGATTGGTGAATTTTT</w:t></w:r><w:r w:rsidRPr="00600740"><w:rPr><w:rFonts w:hAnsi="宋体" w:cs="宋体" w:hint="eastAsia"/></w:rPr><w:t>TAGGCCTATGTCCAGCATTCTGAGATCACTTGTTATCCCTCATCCAAACAGCAAGAATGATCTGCAAACAATTAAGCCTTCTATGAAGGAGTTAGAAATTGTTAAACTACTTAGAGTACTTTTTCAATTGAAGCCTCAGAGTGGTGGTTCTTCTGTAACAGATACTGACATTAATCTTAAAGAACTGTATTTATTGTTTTTGTCTTCCTATGGTGCAACGCTTAGTGAATTGGACTTGGAGATTTACAATCTAATG</w:t></w:r><w:r w:rsidRPr="00600740"><w:rPr><w:rFonts w:hAnsi="宋体" w:cs="宋体" w:hint="eastAsia"/></w:rPr><w:t>CATGACATTGAATGTATTGATAAATCAATCTCTGAAGATCTTGTTCAATTGGATTACCTGTGGGGAAGTGCTGCTTTGAAAATAAGAAAAATACGAGCTTTGGACCAGGACTCATCTTCTAATATTATGACTGATGAAGAAGCATTTGAAGAACATAAAAGAAGTCAATTTAGAGAAATCCTTCCTGTTGACCCCAAGATGTGTTTGGCAACAGTTCTTCATTTTCCCTACAATAGAATTGTGAGTGATGACTGTT</w:t></w:r><w:r w:rsidRPr="00600740"><w:rPr><w:rFonts w:hAnsi="宋体" w:cs="宋体" w:hint="eastAsia"/></w:rPr><w:t>TATCATTAAAAAGGTTTGAACCAGAGCACCTAAGGAATTTTCACATGACAAATTGTCATGGAGTTGACAAAATATGTCGGTATGATCCTATTTTTATGTTGCGGTTCTGCATTCATGTCCTGCCGATGGGTTATATTGAACCTTTGGAGTTTGCTGGTTTGGGCTTGCTTGCAATCACATTTATTAGCATTTCTTCACCTAGTCTTGGGTTGAGAAAACTGGGTTATGAATCTCTCATGAGGTATAAGAACGCATT</w:t></w:r><w:r w:rsidRPr="00600740"><w:rPr><w:rFonts w:hAnsi="宋体" w:cs="宋体" w:hint="eastAsia"/></w:rPr><w:t>AGAGAGATGCCAAAAGAAAAAGGAAATAATGCGGCTTCACCTTCTGTTGACATACATTCAAAATGGAATCAAAGAAGCGTGGCAGCAAATTCCTTCTGTTATAGCTCTTTTTGCTGCTGAGTCATCCTTCATATTATTGGATCCTTCAAATGATCATTTTACAGCCATAAGTAAGCATTTGATGCATTCTTCTAAAGTGAACATGGAGCAAATACCTATGTTTGATACTTTGTTTCGGAGTAGCTCTGCTAACTTC</w:t></w:r><w:r w:rsidRPr="00600740"><w:rPr><w:rFonts w:hAnsi="宋体" w:cs="宋体" w:hint="eastAsia"/></w:rPr><w:t>AGAGCAGAGAGGCTGTGGATGCTCCGTCTAACATGTGCTGGACTGAATGTAGATGATGATGCAAAAATATTTAAGAATGGTTTCATTATTAAGACCCTACTGAGTTTTTATGCTACTCCTCTTGCAGATAATGAGTCTAAGGAACTAATACTTCAGGTAGTGAAGAAATCTGTCAGATTTCATGATATGACTACTCATCTAGTTAAAGACTCTGGTCTCTTACCATGGTTGTCACATATACTCCAGATCTCCTATG</w:t></w:r><w:r w:rsidRPr="00600740"><w:rPr><w:rFonts w:hAnsi="宋体" w:cs="宋体" w:hint="eastAsia"/></w:rPr><w:t>GCACGCTAGACGAAAAGGAGAGAAGTTTTTCTTCACTGCAATTGGTTGTGGCCATAGAGGTTGTATCCGATATTATTTTATGCGGAGACATCATAGAGTGGTTGCAAAAAAATGGACTTGATCACCTAATGGAATTCTCATCTCATCTGTACAAACTCCTAGTTCGTGGCTTGAAGTTTATTAAGGAAAATGCTTGGTTGATTAATTCAGTTCTACAGATAATTATATCAACATTGAAGATATCACAGAGAAGGGA</w:t></w:r><w:r w:rsidRPr="00600740"><w:rPr><w:rFonts w:hAnsi="宋体" w:cs="宋体" w:hint="eastAsia"/></w:rPr><w:t>TACGTATCAACCGCATTTTAATCTATCATTCGAGGGGTTGTTTCAAATTTATCAGGCCCTTGGTGCATGTGATACCTCAAGGCCTAGTCCAAGTGTAGAGTTTGGGCTTCAAGCCATACTCAGAAGCACTCCACCCATTGACATTTTCTCTATGAATCAGGTAAAGCTTTCAGGCTTCCTTATGTGGGCAGTTTCTACTGCATTGAAGTCTGAATCAAAGAAGAATTTTAACTTTAGAAGATCACATGCCAGTCTA</w:t></w:r><w:r w:rsidRPr="00600740"><w:rPr><w:rFonts w:hAnsi="宋体" w:cs="宋体" w:hint="eastAsia"/></w:rPr><w:t>ATGATTTTCTCCAAGGAAACAGCATCTGAGGACTCTTTGATCTCAAAACTTCTACGTTGGCTTGTTGCTGCTGTTATTCTTGGGAAGCTTTCACGGAAGCTTCATGATGCAAACTACAAATTTTCAAAAAGATCAAGTTCAAAATCCTTGTTGTCCTTTTTAACATATGTAGAAAATGGAATTATAGAAAGCAACAACTCTAAATTTGATGGCCATGAGGTATTAGCTGAAACAATATTTTACCTCCAACAGTTTA</w:t></w:r><w:r w:rsidRPr="00600740"><w:rPr><w:rFonts w:hAnsi="宋体" w:cs="宋体" w:hint="eastAsia"/></w:rPr><w:t>TTGAGTTGGATGGTCCACTGTTTTCTTCAGTTGTTTGTGCGCTGTGTCTTCTACTTTCTTTTGGTTCCTCCGAACATCCAGATTTCAAGCATGGTTACCGAACTGCTCTGGTATCACTGTCATCAAAAGTTCGTTGCCCCCCAGAAGCCAAGCCTAAATGGAGATGGACATTTGAGCAACCTTTTGGGCGCAGTTCATTTATTTTTAGCGATCTGCAGAAGATGGAGGAGCATCATGCCTGTCAAACTCTAATGGT</w:t></w:r><w:r w:rsidRPr="00600740"><w:rPr><w:rFonts w:hAnsi="宋体" w:cs="宋体" w:hint="eastAsia"/></w:rPr><w:t>GATAATCTCAAACATTCTTGGAAAGAAACCACTAGACTCACAGGTTTTGTCATTTCAAGATAAAGAAAATTCTGATGTTTTTGAATGGGAAAGAACTATGTTAGAACCTAATGCTCACTTCAATGTAAATTAAACTAAAATTATGTATTAATCTTGTTTATTAATTTGATTGAAAAGAAAATTGAACACCTGGAGATATCCTATGATTAGAACTTTTAAGCAGACCAACCTAAATGAGTAGAGATTACTA</w:t></w:r></w:p><w:p w:rsidR="00000000" w:rsidRPr="00600740" w:rsidRDefault="007434F3" w:rsidP="00600740"><w:pPr><w:pStyle w:val="a3"/><w:rPr><w:rFonts w:hAnsi="宋体" w:cs="宋体" w:hint="eastAsia"/></w:rPr></w:pPr><w:r w:rsidRPr="00600740"><w:rPr><w:rFonts w:hAnsi="宋体" w:cs="宋体" w:hint="eastAsia"/></w:rPr><w:t>&gt;Clus</w:t></w:r><w:r w:rsidRPr="00600740"><w:rPr><w:rFonts w:hAnsi="宋体" w:cs="宋体" w:hint="eastAsia"/></w:rPr><w:t>ter-26.1509</w:t></w:r></w:p><w:p w:rsidR="00000000" w:rsidRPr="00600740" w:rsidRDefault="007434F3" w:rsidP="00600740"><w:pPr><w:pStyle w:val="a3"/><w:rPr><w:rFonts w:hAnsi="宋体" w:cs="宋体" w:hint="eastAsia"/></w:rPr></w:pPr><w:r w:rsidRPr="00600740"><w:rPr><w:rFonts w:hAnsi="宋体" w:cs="宋体" w:hint="eastAsia"/></w:rPr><w:t>TGGAATTTCTCCAATTTAGAGAGAACCAACTAAAGAAAGTAAATACCACTAAATTTCTATTAATTATCAATTTTTCAATGGTAACATTTTCTTTCATCTAAAGCTTTGTCCTTTCTAAATAAGAAAAGATAACCAAATTCACGACTCCTTAATAATTTTTTTCCTTCATTGTGATCATTCGAGAACATAAAATAATCAAGAGTACACAATACAAAGCGTTGTCCAAATATGAAAATCTCTGAGA</w:t></w:r><w:r w:rsidRPr="00600740"><w:rPr><w:rFonts w:hAnsi="宋体" w:cs="宋体" w:hint="eastAsia"/></w:rPr><w:t>TAATTTTGGCTTATGATCATTTGAGACTTATTGGTGGAAAATTAGACCCCAAATCAAATATAACATCGATGTTCTGTTCTTCAAAATGTTGAATCAGTGAATGAGGTGAATGAGGTAGGTGAGCACCAATGCCAATAGCATTAGAACATACGCTATTCCTTGGTCTATTGTGGTGCCGTCGCTTGTGGGTGATGGAGCAGAAGCAGGGAATTGGCATTGAGCCAAAGGGAACATAATAAACGCATATAGAATAGAA</w:t></w:r><w:r w:rsidRPr="00600740"><w:rPr><w:rFonts w:hAnsi="宋体" w:cs="宋体" w:hint="eastAsia"/></w:rPr><w:t>AGAGCGGCAAAAAATCCAAATGACACCCCGCTGACTGCCATTTTTCTCTATTAACAAGAATAATAATCTCTCTTAATTTCTCTGTAAATCTCTAGTTTCCACTTCTGTCTCGCAGTCTAGAATACAAAAGAAAAGAAAAAAGGGAGAAGCACTAGCAGGAGCTCTTGAGTTGAGGTTAGCTGGTGAATATTGTGGAC</w:t></w:r></w:p><w:p w:rsidR="00000000" w:rsidRPr="00600740" w:rsidRDefault="007434F3" w:rsidP="00600740"><w:pPr><w:pStyle w:val="a3"/><w:rPr><w:rFonts w:hAnsi="宋体" w:cs="宋体" w:hint="eastAsia"/></w:rPr></w:pPr><w:r w:rsidRPr="00600740"><w:rPr><w:rFonts w:hAnsi="宋体" w:cs="宋体" w:hint="eastAsia"/></w:rPr><w:t>&gt;Cluster-26.1511</w:t></w:r></w:p><w:p w:rsidR="00000000" w:rsidRPr="00600740" w:rsidRDefault="007434F3" w:rsidP="00600740"><w:pPr><w:pStyle w:val="a3"/><w:rPr><w:rFonts w:hAnsi="宋体" w:cs="宋体" w:hint="eastAsia"/></w:rPr></w:pPr><w:r w:rsidRPr="00600740"><w:rPr><w:rFonts w:hAnsi="宋体" w:cs="宋体" w:hint="eastAsia"/></w:rPr><w:t>ACACTACTCGTGTAGATGTTGATGTTGGAGTAGTAGCGCCC</w:t></w:r><w:r w:rsidRPr="00600740"><w:rPr><w:rFonts w:hAnsi="宋体" w:cs="宋体" w:hint="eastAsia"/></w:rPr><w:t>CCTCCAGCAGTGCTTAAAGAAGATGGATACACACAAGATCCATAACTTGGGTCAGTTCTTGCAATAGTGGCAGTGCCAGAGAAATCACAGGAGCCAGGAGCCATGCTCTTGCGCTGAAAGTAGCTGTTGAAGGCATAGGAAGCATGAGCTTGGATGGTGTTGGGGAGAAAGCAAAGGCCATTGGACTGTAAAGGACTGCAGTCAGCTCCAGTACTACATGCATAGTCTAAAGCTGTTTGCAAAGCTTGGTTGCTAG</w:t></w:r><w:r w:rsidRPr="00600740"><w:rPr><w:rFonts w:hAnsi="宋体" w:cs="宋体" w:hint="eastAsia"/></w:rPr><w:t>CATCACTTCTTGCCACACACCAGTTTCCTTCTGCTAATGGCAGAGTAGTGATATTGCCAAGGGTGATGACGATGATAAAGAAGATAGATATAAGCTGGGCTAAGAATGTTGCCATGGAAAAAGAGAGTTGGGAGGGTGTTATAGGGAGCGAGTTAATTGGTGTATGTGTGCGTTATGGGTTTATTTGGTAAAGCGAGAGATAGAGAGACAAGAGAAGCAATGGTGTCTGGTTCAGGGATCTGCGCTAAGAGGGTTG</w:t></w:r><w:r w:rsidRPr="00600740"><w:rPr><w:rFonts w:hAnsi="宋体" w:cs="宋体" w:hint="eastAsia"/></w:rPr><w:t>TGGTGGATGCAAGGCACCACATGCTGGGTAGGCTTGCGTCTACCATAGCTAAGGAGCTATTGAACGGGCAAAAAGTTGTGGTTGTTAGGTGTGAGGAGATATGC</w:t></w:r></w:p><w:p w:rsidR="00000000" w:rsidRPr="00600740" w:rsidRDefault="007434F3" w:rsidP="00600740"><w:pPr><w:pStyle w:val="a3"/><w:rPr><w:rFonts w:hAnsi="宋体" w:cs="宋体" w:hint="eastAsia"/></w:rPr></w:pPr><w:r w:rsidRPr="00600740"><w:rPr><w:rFonts w:hAnsi="宋体" w:cs="宋体" w:hint="eastAsia"/></w:rPr><w:t>&gt;Cluster-26.1532</w:t></w:r></w:p><w:p w:rsidR="00000000" w:rsidRPr="00600740" w:rsidRDefault="007434F3" w:rsidP="00600740"><w:pPr><w:pStyle w:val="a3"/><w:rPr><w:rFonts w:hAnsi="宋体" w:cs="宋体" w:hint="eastAsia"/></w:rPr></w:pPr><w:r w:rsidRPr="00600740"><w:rPr><w:rFonts w:hAnsi="宋体" w:cs="宋体" w:hint="eastAsia"/></w:rPr><w:t>GAATGCAAATTTATTCATTTTTTCAAATGCTAGTTCTTGTTTTCACCCTATTATTTCTTCCCTGCACCTGTGGAGACTACGGTGCCAGCAGCTGGCAGAGCAGCCATGCCACATTCTACGGCGGCAGTGATGCT</w:t></w:r><w:r w:rsidRPr="00600740"><w:rPr><w:rFonts w:hAnsi="宋体" w:cs="宋体" w:hint="eastAsia"/></w:rPr><w:t>TCAGGCACAATGGGAGGTGCATGTGGATATGGGAACTTGTACAGCCAAGGTTATGGAACAAACACAGCAGCTCTAAGCACTGCCCTGTTCAAGAATGGGTTAAGCTGTGGAGCTTGCTTCCAAGTACGGTGTGATAATGATCCAAAATGGTGCCTCTCTAATACTATCATCGTCACTGCTACCAATTTCTGTCCGCCAAATTATGCTTTGTCTAATGACAATGGTGGGTGGTGCAATCCTCCCCTCCAACATTTTG</w:t></w:r><w:r w:rsidRPr="00600740"><w:rPr><w:rFonts w:hAnsi="宋体" w:cs="宋体" w:hint="eastAsia"/></w:rPr><w:t>ATTTGGCTGAGCCTGCTTTCTTGAAAATTGCTCAATATCGCGCCGGAATTGTTCCTGTACTCTTTAGAAGGGTCCCATGTGTGAAGAAAGGTGGATTAAGGTTCACAATCAACGGTCATGATTACTTCAACTTGGTGTTAATAACCAATGTAGGTGGAGCTGGTGATGTTCATGCAGTGTCTATCAAAGGATCTAAAACAGGATGGCAAATTATGTCAAGAAATTGGGGCCAAAATTGGCAAAGCAACTCGTACCT</w:t></w:r><w:r w:rsidRPr="00600740"><w:rPr><w:rFonts w:hAnsi="宋体" w:cs="宋体" w:hint="eastAsia"/></w:rPr><w:t>AAATGGCCAAACCCTCTCCTTCAGAGTCACAATTAGTGATGGCAGGACAGTCACTGGCTACAATGTTGTGCCTGCCAATTGGCAATTTGGACAAACTTTTGAAGGAGGGCAATTCTTGTAAACTTTTTCTATTTTTATCACAAAAAACTATTTCAACTGTTTTAAAAAGAATAGAAGGATATAATTAAATTGGCCTGTTATGCTGAGGAAGCCATAAGGCACCAAGGTTTCCAATTGCTTAGGAGTTTGTACCAGT</w:t></w:r><w:r w:rsidRPr="00600740"><w:rPr><w:rFonts w:hAnsi="宋体" w:cs="宋体" w:hint="eastAsia"/></w:rPr><w:t>AAATTCCCAACTTTGTTCAACAAGTGAAATGAATTAAGCTGGAGATCGG</w:t></w:r></w:p><w:p w:rsidR="00000000" w:rsidRPr="00600740" w:rsidRDefault="007434F3" w:rsidP="00600740"><w:pPr><w:pStyle w:val="a3"/><w:rPr><w:rFonts w:hAnsi="宋体" w:cs="宋体" w:hint="eastAsia"/></w:rPr></w:pPr><w:r w:rsidRPr="00600740"><w:rPr><w:rFonts w:hAnsi="宋体" w:cs="宋体" w:hint="eastAsia"/></w:rPr><w:t>&gt;Cluster-26.1543</w:t></w:r></w:p><w:p w:rsidR="00000000" w:rsidRPr="00600740" w:rsidRDefault="007434F3" w:rsidP="00600740"><w:pPr><w:pStyle w:val="a3"/><w:rPr><w:rFonts w:hAnsi="宋体" w:cs="宋体" w:hint="eastAsia"/></w:rPr></w:pPr><w:r w:rsidRPr="00600740"><w:rPr><w:rFonts w:hAnsi="宋体" w:cs="宋体" w:hint="eastAsia"/></w:rPr><w:t>GCAGACATGTCAGAAGCTTCAATTTCTCTGCTGAGGTGATATATATCCATGTGTTCTGGAATTGGGAGCTCACGGCAACCAATTGCAGTTAACAGGTTGATTTCCACATCCATTTAATCCCAGCAATCCATATCGTCTGCCATAATTGAGCTCAAGCAAAGATAACAACATTGAGATCATTTCATATTA</w:t></w:r><w:r w:rsidRPr="00600740"><w:rPr><w:rFonts w:hAnsi="宋体" w:cs="宋体" w:hint="eastAsia"/></w:rPr><w:t>GAAATCAGGCAAAAAGATGCATAACCCTCCACCACCCGATCCCCACCACCACCACCAACCGCCACCACAACATCAGCCACCGCCTCCTGGTCCTCCACACCATGAACCTCATCCTCCTCATGGCCATGCTCCTCCACCAGGTCCTCATGCACCACCAGGAGGTCCTCCCGAGCCACAAAAGCCAGGACCGCCGCATCATCATCATCATCCTTGAGTAATTATCACGTGGAGAGTTGCAGAATCGAAAGCTACGAGT</w:t></w:r><w:r w:rsidRPr="00600740"><w:rPr><w:rFonts w:hAnsi="宋体" w:cs="宋体" w:hint="eastAsia"/></w:rPr><w:t>AGACATATTATCAATAATCATGTGATTATTGTTTGCTTTAGTAATTAACTATCTTGTAGCTACTAAAGGTGACTCTCATGTGAGGAGATCCTGAGATCCTGGTGTTATGTTCATTATAATCATAATAAAATGAGTAATAATTAAATAATGTAAAAAAAAAT</w:t></w:r></w:p><w:p w:rsidR="00000000" w:rsidRPr="00600740" w:rsidRDefault="007434F3" w:rsidP="00600740"><w:pPr><w:pStyle w:val="a3"/><w:rPr><w:rFonts w:hAnsi="宋体" w:cs="宋体" w:hint="eastAsia"/></w:rPr></w:pPr><w:r w:rsidRPr="00600740"><w:rPr><w:rFonts w:hAnsi="宋体" w:cs="宋体" w:hint="eastAsia"/></w:rPr><w:t>&gt;Cluster-26.1544</w:t></w:r></w:p><w:p w:rsidR="00000000" w:rsidRPr="00600740" w:rsidRDefault="007434F3" w:rsidP="00600740"><w:pPr><w:pStyle w:val="a3"/><w:rPr><w:rFonts w:hAnsi="宋体" w:cs="宋体" w:hint="eastAsia"/></w:rPr></w:pPr><w:r w:rsidRPr="00600740"><w:rPr><w:rFonts w:hAnsi="宋体" w:cs="宋体" w:hint="eastAsia"/></w:rPr><w:t>CTCGCTTTATTTTAAAATAAATCAAACATCATATTACAATTAAATGTTATAATGTATACATTTAAATTCTGAAATAC</w:t></w:r><w:r w:rsidRPr="00600740"><w:rPr><w:rFonts w:hAnsi="宋体" w:cs="宋体" w:hint="eastAsia"/></w:rPr><w:t>TTGTTGCAGAAATAGTTAAAATGAAAATTATCAAGGAGAGGTTTACAATCCCTCAATGCCAAAAAAATTGGTTCCACCACTTCTTGGGAATCAACCAGGTATATCAATCATACAACAAAATGGGCTCTGGTGAATGCTTTTGTCTACATAGCTGGTGCCTGATAAAGGTTAAAAAAAATGAAAATGGGTCAAAACTTTTGCCACCCCATTTTAAGGTACTGCATCCATTAATGGCCTCCTGGACACGAAGTCCATA</w:t></w:r><w:r w:rsidRPr="00600740"><w:rPr><w:rFonts w:hAnsi="宋体" w:cs="宋体" w:hint="eastAsia"/></w:rPr><w:t>TCAGCTCATTGCTGGACGGATCTTGTTTCTTTATCGCACATCATCTGGAAAAGGTCTCAGTATAAATGTTCTGATATGTAATCCAAAGCAAACTGTCTGACCATTTGTGGTGGCGATAGTGCAGATTAAGATGCTTGTGATGCTAATCATGATGGCCATTGCAAATGAGTTGAATCATCTTCCATGCTTTCTTTGTACTGAGTCCCTCGAGCATTAAGTTGGGGAACTTCCAAAGTAAATAATCTTTTGAAAAATT</w:t></w:r><w:r w:rsidRPr="00600740"><w:rPr><w:rFonts w:hAnsi="宋体" w:cs="宋体" w:hint="eastAsia"/></w:rPr><w:t>CATAGGATGCAAAGAATAGTGCTCCTTGAGACAAATAGATAACCAATCTTGGAATTAGTCCCCTGATCATCCAAATATGATTAGTAATTATTGAGCATACTTGATAATAATCACAAATTTCCACACTTTCATATGAAAAACAGGAATTTGTATGCAAAGAGATTTAAAAACTTATAAATCGCTAAAAAAAAGCTCGAACTTGTTCTGCCATATCAAAATTAACACATACGTTGTTTTATTTGCAATTTTACGTAGT</w:t></w:r><w:r w:rsidRPr="00600740"><w:rPr><w:rFonts w:hAnsi="宋体" w:cs="宋体" w:hint="eastAsia"/></w:rPr><w:t>AAAATTATTATTATTATTATTTTGCCATAAAAAAAATTCACTGTTTAAAATTACTTGTAGTTGAAGCAACCAGAACGGTATCTGTTATTACAAGGTAACCAATACCTCGAGAGTTTCACTGGTTTCAGATGTAATATGGCACAAATTATTTTAAATGTCAAGGTGCATATCAAAAGAAAACGAACCTGTAAAGGCCCTTCAAACCTTCATTCTTGCCAATTTCTTTAAGGGCGTGAAACACACTCTGATATTTGCT</w:t></w:r><w:r w:rsidRPr="00600740"><w:rPr><w:rFonts w:hAnsi="宋体" w:cs="宋体" w:hint="eastAsia"/></w:rPr><w:t>CATAGAACCAGGGATCTGCAAAAAACCAACTTATGAAGAAAGTATATATTATAATAGCTTCCTAGCAGACAACATATGGGGAGTAAATAGATAACTTAAATTGCACTGTTTTGACATACAGTTTATGGACCCAACCAACTTTGGTTAGACTACTAATACACACTGTCAAACAAGTTATAGAAGTGAAACGTTTAATCAGTTTACAGTGACATGATAAATGTCATCTTTTTTTCTCATCACAAAGACCTCGAGTCAT</w:t></w:r><w:r w:rsidRPr="00600740"><w:rPr><w:rFonts w:hAnsi="宋体" w:cs="宋体" w:hint="eastAsia"/></w:rPr><w:t>ATTGCTAACACTTACAATTAAATTTTATCTAAGGACTCCTTACACTCCAGAAACTTGGTGACGAAAGATTATGTTTGATATCAGTAAAAAGTATATAACGTTTCCATAATATATTAAAAAAGAGTATTAGCAAACCTGTATCTGTAGTCTCGTCTTCA</w:t></w:r></w:p><w:p w:rsidR="00000000" w:rsidRPr="00600740" w:rsidRDefault="007434F3" w:rsidP="00600740"><w:pPr><w:pStyle w:val="a3"/><w:rPr><w:rFonts w:hAnsi="宋体" w:cs="宋体" w:hint="eastAsia"/></w:rPr></w:pPr><w:r w:rsidRPr="00600740"><w:rPr><w:rFonts w:hAnsi="宋体" w:cs="宋体" w:hint="eastAsia"/></w:rPr><w:t>&gt;Cluster-26.1625</w:t></w:r></w:p><w:p w:rsidR="00000000" w:rsidRPr="00600740" w:rsidRDefault="007434F3" w:rsidP="00600740"><w:pPr><w:pStyle w:val="a3"/><w:rPr><w:rFonts w:hAnsi="宋体" w:cs="宋体" w:hint="eastAsia"/></w:rPr></w:pPr><w:r w:rsidRPr="00600740"><w:rPr><w:rFonts w:hAnsi="宋体" w:cs="宋体" w:hint="eastAsia"/></w:rPr><w:t>GCCACCCAAACCTCCTCCAGCTCCCCCTCCTAGTCCACCACCACCGCCTAGACCCCAACTCCAAAGAACCACCACAATGG</w:t></w:r><w:r w:rsidRPr="00600740"><w:rPr><w:rFonts w:hAnsi="宋体" w:cs="宋体" w:hint="eastAsia"/></w:rPr><w:t>CCACTGCTCTCCTCCCAATCACCGCCACCCTTCTCCTCCTCCTTCTCCAAACAGAAGCCCAAACCCCTACAGCTCCAGCTCCGGCACCCCCTGGCCCCGTCAACCTGACTGGAATTCTTGCCAAGTATAGTCAATTTACTACATTTATTCGCCTGTTAACATCAACACAAGTTGCAAACCAAATAGAAAACCAGATCAACAGCTCTACCGAGGGGATGACTCTCTTTGCACCCACCGACAATGCCTTCAACAACCT</w:t></w:r><w:r w:rsidRPr="00600740"><w:rPr><w:rFonts w:hAnsi="宋体" w:cs="宋体" w:hint="eastAsia"/></w:rPr><w:t>TAAAGCCGGTACTTTAAATGGTCTTACCCAACAACAACAACTTCAGCTTATTTTATATCACGTTTTACCTAAATTCTACACTTTAAGTAATCTTCTACTAGTTAGTAACCCAGTTAGGACTCTAGCCACTGGCCAAGACGGCAGCGTTTTCGGCCTTAACTTTACAGGTCAAAGTAACCAAGTCAATGTTTCAAGTGGCGTTGTTGAGACTCAAATTAACAATGCTTTAAGGCAAGATTTTCCTTTGGCCGTTTAC</w:t></w:r><w:r w:rsidRPr="00600740"><w:rPr><w:rFonts w:hAnsi="宋体" w:cs="宋体" w:hint="eastAsia"/></w:rPr><w:t>CAAGTCGACAAGGTACTGTTGCCTGAGGAGTTGTTTGGTGACAAGACATCTACGGCAGCCCCGGCACCTACGTCTAAGACCTCTCCCGGTGGATCCAAGAACAATACGGTGGTGGGTTCACCGTCCCTTGCCGACGATTCACCAGGAGACAGTTCAAATGATGGAAAGAGGAGTGAGGTGGCTTTTGGGTTTGCTGTTGGGTTAGGCTTTTTTTGCATGGGAATTCTTGCTTGAGAGAGATTTGGATAATGCATGT</w:t></w:r><w:r w:rsidRPr="00600740"><w:rPr><w:rFonts w:hAnsi="宋体" w:cs="宋体" w:hint="eastAsia"/></w:rPr><w:t>GTTTTTTATTTTCTTATTTTTATTTGTATGTTTTTTCTTTTTTGAAAATATTTTTATTTGTATCTCGTGTGCTTTTGACACGAAACTATTTCCCGATCTAATACTATTTTCAAACTATTTTTCAATCTAAT</w:t></w:r></w:p><w:p w:rsidR="00000000" w:rsidRPr="00600740" w:rsidRDefault="007434F3" w:rsidP="00600740"><w:pPr><w:pStyle w:val="a3"/><w:rPr><w:rFonts w:hAnsi="宋体" w:cs="宋体" w:hint="eastAsia"/></w:rPr></w:pPr><w:r w:rsidRPr="00600740"><w:rPr><w:rFonts w:hAnsi="宋体" w:cs="宋体" w:hint="eastAsia"/></w:rPr><w:t>&gt;Cluster-26.1626</w:t></w:r></w:p><w:p w:rsidR="00000000" w:rsidRPr="00600740" w:rsidRDefault="007434F3" w:rsidP="00600740"><w:pPr><w:pStyle w:val="a3"/><w:rPr><w:rFonts w:hAnsi="宋体" w:cs="宋体" w:hint="eastAsia"/></w:rPr></w:pPr><w:r w:rsidRPr="00600740"><w:rPr><w:rFonts w:hAnsi="宋体" w:cs="宋体" w:hint="eastAsia"/></w:rPr><w:t>GGGATTAGATGAGATGCCTCCTGGGTTTTTCTTTTTCAGACAACAATTTGCAATTTATTATTACAGTACTATATAATAAGCAACACCCAACTCGCATCATTTCATAA</w:t></w:r><w:r w:rsidRPr="00600740"><w:rPr><w:rFonts w:hAnsi="宋体" w:cs="宋体" w:hint="eastAsia"/></w:rPr><w:t>TAGTAAGAAAACATTAAAATTGTACAAATATAGCTCGATCGAATTGAAAATTCTAGAAACTAGTAATAATATATATAATCTGTGTCTGGAGGGAGGCAGTTGCACCAGCAACCGACGTACTCTAACTTCAATGATTTACCTATCAATCATATATATATATAATTAAAAAAATATATTATATCACATGGGGATTAATTAATTAAATAAAATACCGTACAATAATTAAATCAGCACTCCTTTGTTTAAATCCTAGCTG</w:t></w:r><w:r w:rsidRPr="00600740"><w:rPr><w:rFonts w:hAnsi="宋体" w:cs="宋体" w:hint="eastAsia"/></w:rPr><w:t>CATAGTGATCTACGTCTCTACTCACAGTAGCTATGGATTCAAACAAGTCTAAAAAGATAACTGACATCGTTAGGCTTCAACAGATCCTCAAGAAGTGGAAAAAGGCAGCCACTGCTTCTTCTACTAGTACTGGCACCAGTAAGACCAGCACCAGCACCATCAAGTTCATCAAGAGAACGCTCTCCTTCTCCGATGTCTCTGCAGCATCCAACGACGTCGTTCCGAAGGGATTTCTCGCCGTCTGCGTTGGCAAGGA</w:t></w:r><w:r w:rsidRPr="00600740"><w:rPr><w:rFonts w:hAnsi="宋体" w:cs="宋体" w:hint="eastAsia"/></w:rPr><w:t>GCTGAAGAGATACGTGATTCCGACGGAGTATTTGGGGCACCAGGCTTTTGGGATGCTTTTGAGAGAAGCAGAAGAAGAGTTCGGGTTTCAACAAGAAGGAGTGTTGAAGATTCCATGCCAAGTCTCGGTATTTGAAAAGATCTTGAAAGTGGTCGAAGAGAAGAGAGAAGTCTACTTTTTGCATGAGGTAGGGTCTAACAATAATAATAGTAATAATGTAGAGAAAGAGATGATGGGATGTTGGTCATCTCCTGAT</w:t></w:r><w:r w:rsidRPr="00600740"><w:rPr><w:rFonts w:hAnsi="宋体" w:cs="宋体" w:hint="eastAsia"/></w:rPr><w:t>AGTGACCTGACTGTAACACCTTCTAATCATCATCCTCAAATGTGTAGGTGAACCAAACCCTTTTCTTGATTATACATTTATCACCAGTTTTTACCTCCTCAGCACCAGGGGAGGTTGGTGCATGGCATGTTCAATGTTTGACAGGTTTTTAGAGTTTAGATGAGGAATTTCTTCTCTAAAATACACCTGAATAAGCTCAGTTAGATGTCTTCCTCTATTTTTGTTTTTGTTTGTTTGTTTTTTTTTTTTTGGGTCT</w:t></w:r><w:r w:rsidRPr="00600740"><w:rPr><w:rFonts w:hAnsi="宋体" w:cs="宋体" w:hint="eastAsia"/></w:rPr><w:t>CCTACTGGTGAGAAATGTTATCTTTTG</w:t></w:r></w:p><w:p w:rsidR="00000000" w:rsidRPr="00600740" w:rsidRDefault="007434F3" w:rsidP="00600740"><w:pPr><w:pStyle w:val="a3"/><w:rPr><w:rFonts w:hAnsi="宋体" w:cs="宋体" w:hint="eastAsia"/></w:rPr></w:pPr><w:r w:rsidRPr="00600740"><w:rPr><w:rFonts w:hAnsi="宋体" w:cs="宋体" w:hint="eastAsia"/></w:rPr><w:t>&gt;Cluster-26.1631</w:t></w:r></w:p><w:p w:rsidR="00000000" w:rsidRPr="00600740" w:rsidRDefault="007434F3" w:rsidP="00600740"><w:pPr><w:pStyle w:val="a3"/><w:rPr><w:rFonts w:hAnsi="宋体" w:cs="宋体" w:hint="eastAsia"/></w:rPr></w:pPr><w:r w:rsidRPr="00600740"><w:rPr><w:rFonts w:hAnsi="宋体" w:cs="宋体" w:hint="eastAsia"/></w:rPr><w:t>GAGTTGATCAATGGAGAGAGCACAAATGAGCTTCTCCGAGCTCATGCTCACATATGGAACCACACATTCAACTTCGTAAAATCCATGTCACTAAAATGTGCAATTGAGTTAGGCATTCCAGATATCATTCACAGCCATGGCCAACCCATGACTCTTTCTGACCTAGTTTCTGCTCTAAAAATCCCCCAATCAAAATCTCACCATATCCATC</w:t></w:r><w:r w:rsidRPr="00600740"><w:rPr><w:rFonts w:hAnsi="宋体" w:cs="宋体" w:hint="eastAsia"/></w:rPr><w:t>GTCTTATGCAGGTTCTTGTTCAGTCGGGCTTCTTTTCGTTGCAGAAAGTTAGCGACGAAAATGGGTATTTGCTTACTCAATCCTCTCTTCTCCTCGTAAAAGAACACCCTGTAACTGCTCGACCATACGTTCTTGCAGTTCTTGATCCTATTCTTACAAAACCATGGCATTTCTTATCTTCTTGGTTTCAAAACACTGATGATAAGGAAACGACGCCATTTAGTGTTGCACATGAGCAAAAATTTTGGGATCTTGC</w:t></w:r><w:r w:rsidRPr="00600740"><w:rPr><w:rFonts w:hAnsi="宋体" w:cs="宋体" w:hint="eastAsia"/></w:rPr><w:t>TAGTAATGAAGATAGGTTTAATAAATTTTTTAATGAAGCCATGGCTAGTGATAGCTCAATAGTTAAGCAAGTTGTGATTAGCAATTGTAAGGAAGTTTTTAAGGGGTTGAAGTCACTTGTTGATGTGGGAGGCAACACAGGAGCTATGACAAAAGCCATTGCTGAAACATTTCCAAACTTGAAGTGTACTGTATTGGATCTTCCACATGTGGTTGCGGGGTTGAAGGGTACCAAAAACTTGAATTATATTGGAGGA</w:t></w:r><w:r w:rsidRPr="00600740"><w:rPr><w:rFonts w:hAnsi="宋体" w:cs="宋体" w:hint="eastAsia"/></w:rPr><w:t>AACATGTTTGAGTTTATTCCTCCTGCTGATGCAATCCTGCTAAAGATGATATGTCATATATTGGATGATGAAGATTGCCTGAAGTTGCTAAAGAAATGCAAAGAGGCAGTAATGAATAATGAAGAGGGGTCAGGGAAGGTAATAATCATAGATATAGTAATGGAAAGCCCAAACTGGGTTGACAAGGCAACTGAAACTATACAGCTCTACGATTTGGAGATGTTGGTCCTTGTCTCTGGTCAAGAGAGGAATGAGA</w:t></w:r><w:r w:rsidRPr="00600740"><w:rPr><w:rFonts w:hAnsi="宋体" w:cs="宋体" w:hint="eastAsia"/></w:rPr><w:t>AGGATTGGGCTAAACTCTTCTTTGATGCTGGATTCAGCAACTACAAGATAAACCCAGTTCTTGGCCTAAGATCTATTATCGAAGTTTTTCCTTGAAACTACAGCTTTTATTTTCCATCTCTAGTAAAATAAAGCCATGGCTATAACTTTAGTTATACATCCATGTTATATAAACAATAATTGTATGAGATTCCCTCTTGGGTA</w:t></w:r></w:p><w:p w:rsidR="00000000" w:rsidRPr="00600740" w:rsidRDefault="007434F3" w:rsidP="00600740"><w:pPr><w:pStyle w:val="a3"/><w:rPr><w:rFonts w:hAnsi="宋体" w:cs="宋体" w:hint="eastAsia"/></w:rPr></w:pPr><w:r w:rsidRPr="00600740"><w:rPr><w:rFonts w:hAnsi="宋体" w:cs="宋体" w:hint="eastAsia"/></w:rPr><w:t>&gt;Cluster-26.1666</w:t></w:r></w:p><w:p w:rsidR="00000000" w:rsidRPr="00600740" w:rsidRDefault="007434F3" w:rsidP="00600740"><w:pPr><w:pStyle w:val="a3"/><w:rPr><w:rFonts w:hAnsi="宋体" w:cs="宋体" w:hint="eastAsia"/></w:rPr></w:pPr><w:r w:rsidRPr="00600740"><w:rPr><w:rFonts w:hAnsi="宋体" w:cs="宋体" w:hint="eastAsia"/></w:rPr><w:t>TTTTCAAGAGCTAATATTTTCATTGGCTTCCGTTT</w:t></w:r><w:r w:rsidRPr="00600740"><w:rPr><w:rFonts w:hAnsi="宋体" w:cs="宋体" w:hint="eastAsia"/></w:rPr><w:t>TTTATTATGAAGCTTTGTACAAACATATGATCCTTTTTTTTTTTTAATTTCCTGATTCGTAACAATAAATACTGTATTACTTTGTTGTAAAAATCATTCATCAGAAGATGCAATAAAAATGCGATGTTATCTTCCATTTTTTGTTGCTCAACCATATGTGATTGATTTCATTCTCATAGAGATATGAAGTGCTTTCTCTACTCTTAGTACCACTTGCTCCATTGATGGCCTTTCTTGCTTAGTGCCTGTACATGAC</w:t></w:r><w:r w:rsidRPr="00600740"><w:rPr><w:rFonts w:hAnsi="宋体" w:cs="宋体" w:hint="eastAsia"/></w:rPr><w:t>AAGGCTAATTTGAGTACCAGATCGAATGCTTCAACTGAGAACTCTCCATTAAGCTTAGGATCAGCAAATTCTGTTATATTGCCACCTCTTGAAAGAAATTTTGCCATTTTGTTTAGTTGCATTGGTCTATTACAATTCAGATTGATCACTCTTTGCCCTGAAATTAGTTGTAGCAGCACGATCCCAAAGCTGTAAACATCGCCCTTTGCATTTACACGGTGATTTCTTCGGTATTCAGGATCAACATAACCAAATG</w:t></w:r><w:r w:rsidRPr="00600740"><w:rPr><w:rFonts w:hAnsi="宋体" w:cs="宋体" w:hint="eastAsia"/></w:rPr><w:t>TACCTCTAACTTCAGAACTCACATAAGATTGACCTAAATCCATAACTTTGGATAATCCGAAGTCTGCAAGTTTTGCTTGAAATTCGGCATTGATAAGAATGTTGGTGGGCTTGATATCGCGGTGAACAATACAGCCTTCTGGATAACTATGCAGAAACCAAACACCTCTAGCACTATCAATTGCAATCTCAAGCCGTTGAATCCAGGAAAGAACTCTATTTTTACCATATAACCACTCTGATAGATTACCATTGCT</w:t></w:r><w:r w:rsidRPr="00600740"><w:rPr><w:rFonts w:hAnsi="宋体" w:cs="宋体" w:hint="eastAsia"/></w:rPr><w:t>GCAAAGCTCATAGACTAAAAAATATTCATCTTTGTACTCGCAAAAGCCAACCAAAGCTACAAGGTTAGGATGTCTGATATGAGACAGGCTGGTAACTTCACGAACAAATGTCTCTACATGGCCGTCATTGAGTATGTGCTTCACTGCAACATGTTGCCCATTATGCAGTATCCCTTTGTACACTTTTCCTGCTATGCCTTGCCCTATGAAGTTTTTTTCACTGAGGTAGTCTGTTGCCAAGTAAATTTCTTTAGGT</w:t></w:r><w:r w:rsidRPr="00600740"><w:rPr><w:rFonts w:hAnsi="宋体" w:cs="宋体" w:hint="eastAsia"/></w:rPr><w:t>GATAACTTCAGATCATCTGACTTCTCAGAATATGACTCATATGATCCATTTCCAGTTAACAGTTTTTCTTGAGCCTTTCTTCTATAAAAGATCCATACTGATACTGCAATAACTACTATTGCCAAAAGTCCCACTAATCCAATGAGTAAAATCAAATTTCTTGACTTTTGCCTGGTGTCACCATTCCTATCCATGCCCGCGTGTATATTCCATGAAGAAAGACAATCATAAATTGCTTGAACCCTTTTTCTATCAT</w:t></w:r><w:r w:rsidRPr="00600740"><w:rPr><w:rFonts w:hAnsi="宋体" w:cs="宋体" w:hint="eastAsia"/></w:rPr><w:t>CAATGAAGTTGCTGGTTAATGCTACGAGAATAGCAAATCTACAAGTGTTGGGATCAGAATTGAAGTTTGATGATTCACCAATCTCCTCCCATCTTCTCAAACAAGCATTGCAATTCTGCAAGTCATCCCTTTTGTTATCTAAACCCGAAAATGCACAATCTTTTTCTAAATTATTCACTCTATTTCTAAGCATATTATCAACATCTGCCTTGGTATAGCTAGAGCAGCCACCATCACCACCTCCACCAGTT</w:t></w:r></w:p><w:p w:rsidR="00000000" w:rsidRPr="00600740" w:rsidRDefault="007434F3" w:rsidP="00600740"><w:pPr><w:pStyle w:val="a3"/><w:rPr><w:rFonts w:hAnsi="宋体" w:cs="宋体" w:hint="eastAsia"/></w:rPr></w:pPr><w:r w:rsidRPr="00600740"><w:rPr><w:rFonts w:hAnsi="宋体" w:cs="宋体" w:hint="eastAsia"/></w:rPr><w:t>&gt;Clu</w:t></w:r><w:r w:rsidRPr="00600740"><w:rPr><w:rFonts w:hAnsi="宋体" w:cs="宋体" w:hint="eastAsia"/></w:rPr><w:t>ster-26.1697</w:t></w:r></w:p><w:p w:rsidR="00000000" w:rsidRPr="00600740" w:rsidRDefault="007434F3" w:rsidP="00600740"><w:pPr><w:pStyle w:val="a3"/><w:rPr><w:rFonts w:hAnsi="宋体" w:cs="宋体" w:hint="eastAsia"/></w:rPr></w:pPr><w:r w:rsidRPr="00600740"><w:rPr><w:rFonts w:hAnsi="宋体" w:cs="宋体" w:hint="eastAsia"/></w:rPr><w:t>ATGCTGGGGTCACTTTTTCATGATATCCATCTTGAATTGTGATCAATTTTCTACTGTTGAACTTTAATCAAGAAAGAAAATATATCCCTGTTACTGTTACACATCATTGTCTGAAGCCTTCAAAATCTAGTTTTTTTGCATACTTACATAAATTATTTGGACTATTGTTTGTCTCCTAGCTTGGAGGCATTCTATCAACAGGACAAGCTCTCCAAAGCTGGAACTTAGGTTCTGTCAAATTTA</w:t></w:r><w:r w:rsidRPr="00600740"><w:rPr><w:rFonts w:hAnsi="宋体" w:cs="宋体" w:hint="eastAsia"/></w:rPr><w:t>TTGTCTTCTTATCAATCTTTTTCTTTCATTTTCTCATCGTTTCCTTCCTCAGAAGATTGAATTTGAATCTTTTGCCCCTCTTCATACAATATTCAATCCAACATTAACAAAAGATAATAGCAGATAACTTTATTTATTAACTGAAATAAACTTTCGAAAAAAAGTACAGCATCTTACAATTGATGATAACTTACTATACAGGGAAGACTAGCTTTTAGTATACGGGGATTTCACATATTTTACAGATAAAGCCGCA</w:t></w:r><w:r w:rsidRPr="00600740"><w:rPr><w:rFonts w:hAnsi="宋体" w:cs="宋体" w:hint="eastAsia"/></w:rPr><w:t>AAGACCTTATGTAGCTTGAAACTGGAAAGAGCCAAGTGTTTGAACAATCCTTAAAGACAGAGAAGCTACGTATATAGCTAAAAGTCCTGATCCCAACACCCCATCAAGCTTCATGTTTCTACATGGTAAGATCACAAGTGCCCATAGCAAGCCAGCCAACAGAAACCCTAATGTCTCGAACAGATATGGATCTGCTGGTACTACAATAGGAGATGGGTATTTATACCAGCATGAACTAACAAGAGATAATCCCAAA</w:t></w:r><w:r w:rsidRPr="00600740"><w:rPr><w:rFonts w:hAnsi="宋体" w:cs="宋体" w:hint="eastAsia"/></w:rPr><w:t>CCAAACAGGATATTGAAAATAGGACCTGCATAACAACCTGATATAGCAACTTGTGCACCTTCACGACTACCATTCAAAGCCATAGTCAAATTGGTTATCAGATCCCCTAATGAATTGCCCCAAGCAAGAACTGTCAACCCAAGAATTGAAGGACTTATACTAAATATATATCCAAGAGATACTAAAAGGGCTACTAATTCTTGAGCTATAAGGTAACTCCACACCACACTCATTATAAACCCTCCTGCTAGCCAAA</w:t></w:r><w:r w:rsidRPr="00600740"><w:rPr><w:rFonts w:hAnsi="宋体" w:cs="宋体" w:hint="eastAsia"/></w:rPr><w:t>AGAATTGGCATTTCTTGGGTGGACTTGACTTTTCAGTTGTTAAGTATGCAATAACAGCAAGTATCAATCCAATGAAGACCCCAATTCCATAAAATACTATGCTGCTCTTGGAATTGGTATTTTCATCTTGTGGATTCCAAAGAATTGCTAACAGAATTGGTGCTAATGTGACTGAAGCAATCGCCACTGGTTTAGACCATCCATCTTCAGAAACAACAGGAATTGTCAATCTTCTTGGCAAATAAAGAGGCATTTC</w:t></w:r><w:r w:rsidRPr="00600740"><w:rPr><w:rFonts w:hAnsi="宋体" w:cs="宋体" w:hint="eastAsia"/></w:rPr><w:t>AAGTATCCAAAGAAGAATCTTACAAGGCGCAGATAACCGCAAACAAAAGCAACATTTCTCAATTTCTACTTCAGTAGCACCTCCTAAACCAGCTTCCTCCAAATAATTTACTTCCCCCTTATCGGTACTATTTAGAATTGGTATGTGCAAGTCACTGTCATAACTCGAATTACTATCATCCTTTTCAATGTCTTTCCCATCATCAGCCCATCGCATATCCGAAGAGTAAACAAGAACAACATAGAAAATGTACATA</w:t></w:r><w:r w:rsidRPr="00600740"><w:rPr><w:rFonts w:hAnsi="宋体" w:cs="宋体" w:hint="eastAsia"/></w:rPr><w:t>GACAAAAACACCATTGCAACCCAAATATTGATTTCCCCATGAAGCAAAATAAAACTTAAAGTTGCAAGAACAAAAAGAAAGAAACAAATATCTCTAATAAAGGCATTCTTATTGACTCTAACTTGTTTTTGCTTCACTAAGATGCTCATAATTCCAACCACAACACAGGTTATAAAGGAAGCACCGCCTAACACAGTATTGATGCCAATGTCACCTGCACCAGTACCCATAAAGGACACTAAACTGGAAAAAACAT</w:t></w:r><w:r w:rsidRPr="00600740"><w:rPr><w:rFonts w:hAnsi="宋体" w:cs="宋体" w:hint="eastAsia"/></w:rPr><w:t>CAGGCGCACCATTGCCAAGAGAAAGGAGAGTAACTCCAGCAATTGTTGGGGACAATTTCAACAGACTTGATAAATTTTCAAGTGAAGAGCAAAAGTACTCAGAGGCTGTGTTCCCCAGCAAATAAAACATCACTAAAAGCCAGAGAAATAAAAGACAATATCCTACAAGTGGAAGTCTCCCAAAATTGCAATAGAAAATGTAAAGATAATCAATATAGCCTTCAGATACACATGGCTCATGCGACGCAAGGTAATG</w:t></w:r><w:r w:rsidRPr="00600740"><w:rPr><w:rFonts w:hAnsi="宋体" w:cs="宋体" w:hint="eastAsia"/></w:rPr><w:t>GCACTTGGCTTGAGAATCTCCAAGATTTTGCAAATCCTTGCATTCTTGTTCATCACTAAGATTGGAAAATTGGGATTTTCTGAGAACAAGAATTTCAGCAGAATTGGACCGTATAATCAAGAAAGCACAAGCCGCTAAGAGAAATGAAATGTTCAAGAAAATAATATATCTCTTGTGCTGGGATATAGAAACCAAGACACCCATTACAGGAATTCAATCAAATTCTCACTTAAAACTCAAAAATATAATGCTATAT</w:t></w:r><w:r w:rsidRPr="00600740"><w:rPr><w:rFonts w:hAnsi="宋体" w:cs="宋体" w:hint="eastAsia"/></w:rPr><w:t>CATGATTGAGGAACTGGGTCAATGATAAATGAAGACACTTTGGACTGAACTGAACCAAATCAGAGAGAAACAGAGACCAAGTAGTCCACTTGGAAAAATTTATGAAATAAAACAAACTTTCTTTCCTCTTATCCAGAAATGACAGTTGAGAAGTGCAATTTGGAAACAAAATAAAGCTCCCAGCTGTAAGCAGGCTAAGCAAAGAATCTGGACAGAAAATGAAGAAATGCAGAGATTTTTCTTCTAAATAGAGGTA</w:t></w:r><w:r w:rsidRPr="00600740"><w:rPr><w:rFonts w:hAnsi="宋体" w:cs="宋体" w:hint="eastAsia"/></w:rPr><w:t>GAAGTAGAAAATGTTGACTTACTAAAGCAAGGTTTGAGGTCTTCGGTGCGCAAAGTGCACTATATATTGGTTTCATGGTTCAACTATCAAGTGTGAACTACATATTTATATTTAAACAAGAGGTACAAATTTGTGTGGCACTCGGCTAGATGACCTGTTGCATGAAA</w:t></w:r></w:p><w:p w:rsidR="00000000" w:rsidRPr="00600740" w:rsidRDefault="007434F3" w:rsidP="00600740"><w:pPr><w:pStyle w:val="a3"/><w:rPr><w:rFonts w:hAnsi="宋体" w:cs="宋体" w:hint="eastAsia"/></w:rPr></w:pPr><w:r w:rsidRPr="00600740"><w:rPr><w:rFonts w:hAnsi="宋体" w:cs="宋体" w:hint="eastAsia"/></w:rPr><w:t>&gt;Cluster-26.1748</w:t></w:r></w:p><w:p w:rsidR="00000000" w:rsidRPr="00600740" w:rsidRDefault="007434F3" w:rsidP="00600740"><w:pPr><w:pStyle w:val="a3"/><w:rPr><w:rFonts w:hAnsi="宋体" w:cs="宋体" w:hint="eastAsia"/></w:rPr></w:pPr><w:r w:rsidRPr="00600740"><w:rPr><w:rFonts w:hAnsi="宋体" w:cs="宋体" w:hint="eastAsia"/></w:rPr><w:t>TTACCAACCCTCCTTAATTGAGCGACATACCCTGCTATCTTCTTAATTGCTTCAACCTATAAAAGAAAATC</w:t></w:r><w:r w:rsidRPr="00600740"><w:rPr><w:rFonts w:hAnsi="宋体" w:cs="宋体" w:hint="eastAsia"/></w:rPr><w:t>GAAATATTTATATTTCAGTTGAAGTTCACTTAAAGTTTAACACAAATGTGATATTCTTCTTCTCTAGCTGGTTGTTTTATTTTGATCTGATTCTTGCACAGAACAGAACAGATATGTACTCTATGAATATGAGAAATCACCAGTAAAATTCAGAGTTATGCAAGTTTTGATGGCAAATTACTAGACAAGCAACTAAATTATTTGGGAAATCAATAGGCATATCCTTCAAGCATTCTTTGAGCTCACCTGTTCTCCT</w:t></w:r><w:r w:rsidRPr="00600740"><w:rPr><w:rFonts w:hAnsi="宋体" w:cs="宋体" w:hint="eastAsia"/></w:rPr><w:t>AAAAACTCACTCTCAATGAATTCTTGCAGTTGGGGATCACTGTTTTGATTTGCCACCTGTGTTCATCAAGAACAAAGAATGGTTCATATGCACAATTTTCACGTAAGAAAATGCCCACAACTTCCTTCAACAAACAGAAATGAGATTTTGCAGGTTAAGATGCATTACACTGTGCAAGCCCAGTAGTTTATGATTTGTCAACTTCTCCAAAGACAATGCCAATTCCATAGCTGAATCAAAGAAGTAAAGATAGCTC</w:t></w:r><w:r w:rsidRPr="00600740"><w:rPr><w:rFonts w:hAnsi="宋体" w:cs="宋体" w:hint="eastAsia"/></w:rPr><w:t>AAGTTAATTTGGAAACACAGACCATTACAGAAGCAGAGTTTGCAGACTACAACTTATGAATTCAGCCATTTATGAAGACATTCCATAATAGTAACTGCTTTTAGCTTTGTTTCTAACACCGTACAGAGTTCTTAAGACTTTACCATACAATGCATCTCCCTTTTCTGCATGATCAAATTCTGAAATAGGATTCAGGATAGGATGAAGTTTTACTCTCCCTCCACGTACGTTCTAATCACAATTGAAGAAACAATAA</w:t></w:r><w:r w:rsidRPr="00600740"><w:rPr><w:rFonts w:hAnsi="宋体" w:cs="宋体" w:hint="eastAsia"/></w:rPr><w:t>TTAGAGATTAATCAAATACCCATTTTGTTTTTCATTGACGAAATAATACAGAACAACGAGCTTAAAAATTTTAGGGGAAGTACTTGATACTTCATTAGCTTTTCAGCGTGCTCTCTTTCTTCTTCACTAGACTCCTTGAA</w:t></w:r></w:p><w:p w:rsidR="00000000" w:rsidRPr="00600740" w:rsidRDefault="007434F3" w:rsidP="00600740"><w:pPr><w:pStyle w:val="a3"/><w:rPr><w:rFonts w:hAnsi="宋体" w:cs="宋体" w:hint="eastAsia"/></w:rPr></w:pPr><w:r w:rsidRPr="00600740"><w:rPr><w:rFonts w:hAnsi="宋体" w:cs="宋体" w:hint="eastAsia"/></w:rPr><w:t>&gt;Cluster-26.1778</w:t></w:r></w:p><w:p w:rsidR="00000000" w:rsidRPr="00600740" w:rsidRDefault="007434F3" w:rsidP="00600740"><w:pPr><w:pStyle w:val="a3"/><w:rPr><w:rFonts w:hAnsi="宋体" w:cs="宋体" w:hint="eastAsia"/></w:rPr></w:pPr><w:r w:rsidRPr="00600740"><w:rPr><w:rFonts w:hAnsi="宋体" w:cs="宋体" w:hint="eastAsia"/></w:rPr><w:t>GAAGATATTCGCCTCGACAAACACAAATATCCTGACCCCACCGTATTCCAAAATTAAAATCCCACCGTTCAATGCCGAAATCTCAACTTAACCCCAGT</w:t></w:r><w:r w:rsidRPr="00600740"><w:rPr><w:rFonts w:hAnsi="宋体" w:cs="宋体" w:hint="eastAsia"/></w:rPr><w:t>TACTTTAACTAACCCATAAACTACACCCTCCTTTTCCTTCTCTTATGCCATCATTATTACCACTCCTCCAAGCTCACTCTTGTGCCTTTAGTTTTTCTCTCTCTCAATCTCTCACTCCATTTCCTTACTCTTCAAGAAATCCCCGCCAGTATATAACAGCCAAATACCAAAATCGCGGTTTTTTTTTTCTCGGTGGTCAACGGTGGAGATGAGCTGCAACGGTTGCCGAGTTCTTCGAAAGGGATGCAGCGAGACT</w:t></w:r><w:r w:rsidRPr="00600740"><w:rPr><w:rFonts w:hAnsi="宋体" w:cs="宋体" w:hint="eastAsia"/></w:rPr><w:t>TGTATTCTCAGGTCGTGCTTGCACTGGATAACTACCCCTGAAGCCCAAGGCAACGCCACTTTGTTTCTCGCCAAATTCTTCGGCCGCAGCGATCTCATGTCTCTCATCTCCGCCGTACCTGAATCTCAACGGCCAGCTTTGTTTCAATCACTTTTGTTTGAGGCGTGCGGACGAACGGTGAATCCCATAAACGGAGCGGTGGGACTGTTGTGGAGTGGTAACTGGCACGTGTGCCAAGCGGCGGTGGAGACAGTTC</w:t></w:r><w:r w:rsidRPr="00600740"><w:rPr><w:rFonts w:hAnsi="宋体" w:cs="宋体" w:hint="eastAsia"/></w:rPr><w:t>TTTCCGGGGGAATTCTGCGGCCATTACCAGGAATCCTCGCCGGTGTGTTGGCGCCGAATTACAACGAATCATCCGATAGTTTCTCTGCTGAGGCATGTAGGTTACGAGACGTGTGGACTCAATCAAAGCCGCACGTCAATGTTGCAAGTGGAAATCAAGCGTCCGATCTTAATCTCTCTCTCACGCCAAAGCTGGTCGCGTCGGGCAAAGCTGGGAGAAAGAAGAGAGGCAAGGATACGATGTCGTCGTACACAGA</w:t></w:r><w:r w:rsidRPr="00600740"><w:rPr><w:rFonts w:hAnsi="宋体" w:cs="宋体" w:hint="eastAsia"/></w:rPr><w:t>AGAATCATCGGAGACGACAACTTTCGAAAGCAGTGGCGGGGATAGGAAGAAACTATTGAATCTATTCGTTTAAATGGAAATTAAAAATGAAAGAGACGGACGAAGTATTTTGTACTATGAGTGCTCACCTTAGCGGTGTAACCTTTTTGTTTTTCCAATATAAATATGAAGCCGGAATTTTAGCCCGGCGAGGTTTTGGAAGCGATGGAGCTACTTTTCCGGTGAAAAATTTGTGTTTATTATTTTTATTTATTTA</w:t></w:r><w:r w:rsidRPr="00600740"><w:rPr><w:rFonts w:hAnsi="宋体" w:cs="宋体" w:hint="eastAsia"/></w:rPr><w:t>AAATTTCTTTGATAATCATAACGGTGATGGCAATGGAATTGTCAACTAGCGACGGGTTTGTCCTGTCCGTACATGTAAGAGCAGAGGCAATAAGCTGCGAAAGGCAAACACAAGCCCATGTAGCTCTTAAATTGAGAGATGTATGGTTTGACACGTAGTTGGCTTCTTATTTTTCCTACACCTATATAAGACAGAAACTGCATGTGCTTCGAGATTTTCGAAAGTTGCAACTTACAAATGTTAGTATAGTTGTTTT</w:t></w:r><w:r w:rsidRPr="00600740"><w:rPr><w:rFonts w:hAnsi="宋体" w:cs="宋体" w:hint="eastAsia"/></w:rPr><w:t>CATATTTTTGGTTTGTTTGGATCAATATGGTGGAAGCAAATAAAATGGTTACCTTTGTTCAATACTTGCAATGTTTATGCACTATTTCTCATGCCAAAAATATAAGCTTTAAGATAAGGTAGTTTATAATATTTGTATGTTAAGACTAAC</w:t></w:r></w:p><w:p w:rsidR="00000000" w:rsidRPr="00600740" w:rsidRDefault="007434F3" w:rsidP="00600740"><w:pPr><w:pStyle w:val="a3"/><w:rPr><w:rFonts w:hAnsi="宋体" w:cs="宋体" w:hint="eastAsia"/></w:rPr></w:pPr><w:r w:rsidRPr="00600740"><w:rPr><w:rFonts w:hAnsi="宋体" w:cs="宋体" w:hint="eastAsia"/></w:rPr><w:t>&gt;Cluster-26.1825</w:t></w:r></w:p><w:p w:rsidR="00000000" w:rsidRPr="00600740" w:rsidRDefault="007434F3" w:rsidP="00600740"><w:pPr><w:pStyle w:val="a3"/><w:rPr><w:rFonts w:hAnsi="宋体" w:cs="宋体" w:hint="eastAsia"/></w:rPr></w:pPr><w:r w:rsidRPr="00600740"><w:rPr><w:rFonts w:hAnsi="宋体" w:cs="宋体" w:hint="eastAsia"/></w:rPr><w:t>ATATCATAAAATAAAATGGATAACATGAGCAATATAACCATACTATTATTTTAAAATAGACTATTCAGAAATGTGAACAAAGTTATCT</w:t></w:r><w:r w:rsidRPr="00600740"><w:rPr><w:rFonts w:hAnsi="宋体" w:cs="宋体" w:hint="eastAsia"/></w:rPr><w:t>CCTTCAATTGAAAAAACTTTTCAAAATTCTTCTATTAAATATGTTTGTGCAAATAATATGAGAAATAATGAATTATTGAGAAAATTTTGGACCTAATACCATAGGTATTGCTTTTATTTTGTTATTTTATTTTTAATTTATGTTATATTTGCTATATATTTAATAAATACTATTCCTTTTCAGATTCTACAGCAAATGAAAATATATCTATTATCACTGAACAAGAAAGGGAAAATAATGATGAAGCTACAAATCA</w:t></w:r><w:r w:rsidRPr="00600740"><w:rPr><w:rFonts w:hAnsi="宋体" w:cs="宋体" w:hint="eastAsia"/></w:rPr><w:t>TCTACAGAAAAAAGGAAAGAAGTGAAAGTCAAAAGTTCGGACAGAGTTCACAGAGGTTGTGCTTAAAGATGGGGCTAGAAAGGCAAAATACAACTACTGTAATGTCTTGTTAACTGTTAATGTTGGAGGTTCAACTATTCATTTTTTAAGACACATGAACACTTGTGTCGGTCGTCAAGTTGACAAAAAACAAAAGCTTTTGGTTCTTAAGCCAATGGGTCCTGAAGGATTGGGTGGTAACCTTACAACTTACAAG</w:t></w:r><w:r w:rsidRPr="00600740"><w:rPr><w:rFonts w:hAnsi="宋体" w:cs="宋体" w:hint="eastAsia"/></w:rPr><w:t>TATAATAAGGAGATAAAAATGGTTATTGGTCATGAATATTCCTTTAGAATGACTGAGCATGAGCTATATGTTTTGTTACTTAAGACTCTTAATCCTCATTTTGAGAGGATATCGCCAGCAACTTTGAGGAATGATTGCATGAAAATATTTGTTGAAGAAACGAAGTTGAAAGACATATTTGTTAGTATTCATAAAATTAGTTAACTACTGATTTGTGGGCTTCAAATCAAAACATAGGCTATTTATGTCTTATAGG</w:t></w:r><w:r w:rsidRPr="00600740"><w:rPr><w:rFonts w:hAnsi="宋体" w:cs="宋体" w:hint="eastAsia"/></w:rPr><w:t>ACATTACTTAGATTCAAAATGGAAGTTACATAAGCGTGTGTTAAACTTTGTTGGCTTAGCACCACCACACACTGGAGTTGCTATAGCTGATTGCATTTTTCAATGCCTTTGTGAGTGGGAGATTTGAGTCAAAAGTGTGTACTATTGCACTAGACAATGCAACATCAAATGATGTTGATGTCAAAAACCTAAGAGATCTTGTGAAGGGAAAGCTTTTTCTTAAAGGTAAGATATTTCACGTTCGTTGTTGTGCACG</w:t></w:r><w:r w:rsidRPr="00600740"><w:rPr><w:rFonts w:hAnsi="宋体" w:cs="宋体" w:hint="eastAsia"/></w:rPr><w:t>TGTTAAATCTTATGGTTCAAGATGTATTGACTGAAATACGCGATGTGATTGTTAATATACATGAAAGTGTGAAATATTTGAAAATGTCTCCTTCAAGACTTCACAAGTTTTTTGAAATTGTAAAGCGATTACAATTGCCTACTTCAAAAAGATTGATTCTTGATGTACCTACTCGATGGAACTCAACTTATGCAATGTTAGAAGCTGCTTTAGTTTTTGAGGAGGCTTTTCCTAGATACAAAGAGAGAGATCCATA</w:t></w:r><w:r w:rsidRPr="00600740"><w:rPr><w:rFonts w:hAnsi="宋体" w:cs="宋体" w:hint="eastAsia"/></w:rPr><w:t>TTATCAATGGCTTCCATCTAGTGAAGATCGGGAAAGAGTAGAAGGGGTGAGTTTATTTGTGGAGGCTTTTAATGATACTATTAATGTTTTCTCAAGTTGTTCATATCCAACAGCAAATTATTTCTTCTTGAGATTTAGAAAATTAAGCAAATTTTAAATGAGAAGTCTTTAGATGAAAGTGAGTACACGAGAAAAATAACTTCCAAAATGAGAGAGAAATTTAATAAATATTGGGGAGATTGTAACTTGTTGATGG</w:t></w:r><w:r w:rsidRPr="00600740"><w:rPr><w:rFonts w:hAnsi="宋体" w:cs="宋体" w:hint="eastAsia"/></w:rPr><w:t>CTATTGCAACAGTTTTGGATCCACAGTTTAAGATGAAACTTATTGAGTTTTTGCTTTCCGAGAATTTACCAATCTCGAGAAGCTGAATTGAATATTAATCTTGTTCGTGAGTCCTTCCATGAGATTTATACTGATTATGCTATTTCTTATACATTGGATGTCAAACAAACTCAACATATGCAAGTTAGTTCTTATAGCAATGACATTTCTGATGTTAGTAGCTCTGTTCTTCATTGCATTAATAAAAGTAAAACTA</w:t></w:r><w:r w:rsidRPr="00600740"><w:rPr><w:rFonts w:hAnsi="宋体" w:cs="宋体" w:hint="eastAsia"/></w:rPr><w:t>AGGGTAGGAGTGAATTTGACTTATGGGCAAAAGAATTGGATTCCATCCAACCTCTCAAATCTGATTTGGATATTTATTTAGAGGAGGGTCTTTATGTTTGTAAAGAAGATAGCAAGTTTGATGCCTTAAATTGGTGGAAGGCAAATACTCTCAAGTTTCGAGTTCTATCAAGGATGGCTTGTGATATATTATGTATTCGTGTTAGTACGTTAGCTTCCAAGTCTACTTTTAGTGCAAGAGGTAGAGTACTTGATCA</w:t></w:r><w:r w:rsidRPr="00600740"><w:rPr><w:rFonts w:hAnsi="宋体" w:cs="宋体" w:hint="eastAsia"/></w:rPr><w:t>ATATCGTAGCTCTTTTAAAACCAGAAACAGTTCAAACTTTAATATGCATAGGAGATTGGCTACATTGTGATTTTAAAGTTACAAAGTCTGCAGAGGTACTTTACTTTATTATAAATATTTTTATAAATTATCTCTAGGTATTTCATTTCATTTCAAATTTATTTCCAAATTATTATTAAGTATTTATTTCATTAGGAATTTATTACAAAATGTTATTAGTTTAAATCTTTGACTATATAACAAAGTAATTTACATC</w:t></w:r><w:r w:rsidRPr="00600740"><w:rPr><w:rFonts w:hAnsi="宋体" w:cs="宋体" w:hint="eastAsia"/></w:rPr><w:t>TTGCAATTGTGATAGGGTGATGAAGAGTCTATGCAAGAAGTATGCTTGGAATAGCATTTGTCCTAAAAGTAAAATGTTGCTGTGTTATAATTTTCTTTTTCACATCTCAAATGAACAAAAGTTACATATTTTAAGAATTATCTAATTCTATGTATTTGCTTTTCAAGTTAATGGTTGCTGTTGGAATTTCTCTACCAATAAAATAATAGCAATTAGATTTTTGTGTATTTCTCTGAACTTTCAAAATTTGCATCAA</w:t></w:r><w:r w:rsidRPr="00600740"><w:rPr><w:rFonts w:hAnsi="宋体" w:cs="宋体" w:hint="eastAsia"/></w:rPr><w:t>AATAATGTATTTTTTGATGTTCATTAAACAAAACATTTGGATCTTTTGAATTATTTATTCCTCTCAATCTATAATGTGTTTTTTTGAATTACTGTTTTGGAGGTCATTATTTGTTGAAATTGAGCAGTAATGACTACTCTTTTGTGATTATATTGTTTTAGTTTTTTTATGGAGGGGTTATAAATAGTTTAGTTGAGCTGGTTAAATTTTTTTATTCATATTTCTTATGGGTCTCATCTTCATGTTTTAATTTTAT</w:t></w:r><w:r w:rsidRPr="00600740"><w:rPr><w:rFonts w:hAnsi="宋体" w:cs="宋体" w:hint="eastAsia"/></w:rPr><w:t>AAATTGATTTCTAAGTTATGGTTCTACTGATTGGCTATGTAGAAGATATTTGATTGCAGGTTATTTTTTATTGAAAAAATATGTTACATATCTATTATAAACTTAAACTAATTTAGGATATTCTTTAACTTGAAGACTAGGATTTCATCTCTATATGAATAATTTTCATATTATTTCTTTAATTAATTACTAGCAAACTGTTCTTTTATCATAAAATTGGACGTACAACAACAAGCTTTTGCACTTAATTTTATAT</w:t></w:r><w:r w:rsidRPr="00600740"><w:rPr><w:rFonts w:hAnsi="宋体" w:cs="宋体" w:hint="eastAsia"/></w:rPr><w:t>TAATTTTTATCTTTATTGCCAGCATCTTTATGGATTTTGTCAGCAATTTACTACACAATCAGGTCACATATAAAGTCATTATTTGTTAAGTCATTATTTATGAGCTTCTTTATGAGCAAGCCAGCTCAGCCGAGCTCAATAATAATTGTTGTAATTTGAGCCAAGCTTGATCAAAGTGCCTTAAAATTGGCTCAAGCTCAAGCTAATCTCAAACAATACCATGTATTAGTCGAGCCAAGCCAAAATATTAGCATAT</w:t></w:r><w:r w:rsidRPr="00600740"><w:rPr><w:rFonts w:hAnsi="宋体" w:cs="宋体" w:hint="eastAsia"/></w:rPr><w:t>TTGGCTTGGCTTGGCTCGTTTCGCTCCTATATGAATCATTCAGCTTAGATATTTTGATTAGTCTTTAATTGCGTTTCATCTGCATATAATTAAAATTGTTTAGGTTACTGTATAATAATGCGAGTTTTGTTACTATTTGTTGAGAGAATATATTGTAATTGTATTTCTTGTATCTCATCAATCGATTACATA</w:t></w:r></w:p><w:p w:rsidR="00000000" w:rsidRPr="00600740" w:rsidRDefault="007434F3" w:rsidP="00600740"><w:pPr><w:pStyle w:val="a3"/><w:rPr><w:rFonts w:hAnsi="宋体" w:cs="宋体" w:hint="eastAsia"/></w:rPr></w:pPr><w:r w:rsidRPr="00600740"><w:rPr><w:rFonts w:hAnsi="宋体" w:cs="宋体" w:hint="eastAsia"/></w:rPr><w:t>&gt;Cluster-26.1829</w:t></w:r></w:p><w:p w:rsidR="00000000" w:rsidRPr="00600740" w:rsidRDefault="007434F3" w:rsidP="00600740"><w:pPr><w:pStyle w:val="a3"/><w:rPr><w:rFonts w:hAnsi="宋体" w:cs="宋体" w:hint="eastAsia"/></w:rPr></w:pPr><w:r w:rsidRPr="00600740"><w:rPr><w:rFonts w:hAnsi="宋体" w:cs="宋体" w:hint="eastAsia"/></w:rPr><w:t>TTTTCACAATTGATTTGTTAGCCAAATTATATTATTTTATTTTCAT</w:t></w:r><w:r w:rsidRPr="00600740"><w:rPr><w:rFonts w:hAnsi="宋体" w:cs="宋体" w:hint="eastAsia"/></w:rPr><w:t>TAGTTTGATCGATTATAAATCCGGTCTAAGTAAATATTTTGCTTGGTTTAGACCAATGGCAACAGCAAAATCAGTGTTCCAAGAGAAATATAAGAAACAAGTTTTATAGAAGAGAAAAGAAAAGAATGGATTGATGAATGATAAATCTTCATTCCGAGATGGCCGCAGCCATTGTATTAACATACATGATGTTCTATCTTTACAACAATCAAAAAAAAATGGCAGAAATTCTGAAGCTGAGTTTGCTACAGATTAG</w:t></w:r><w:r w:rsidRPr="00600740"><w:rPr><w:rFonts w:hAnsi="宋体" w:cs="宋体" w:hint="eastAsia"/></w:rPr><w:t>CAAGGTGTAGACCTGGATAGTAATTTCTGTTGTTGGTTTTGGCATTGTACATGACAGGATCTTGCTTTATCTCTTAGCTCTTGGAATGCCCTCATTGTTTCCACGTCAAAACCTCCAGCAAACTGATGTACCCGGAAAGCAAATCTAACGCCTTGAACTATCAGCTCTTCTTCATCAGGTCCACCACCAACACTTTCAAGCTCTGCAGATACTCTTTTCATATACTTCATTGCTAGTTTTACCGAAGCTAACTTGA</w:t></w:r><w:r w:rsidRPr="00600740"><w:rPr><w:rFonts w:hAnsi="宋体" w:cs="宋体" w:hint="eastAsia"/></w:rPr><w:t>TCTGGCTTACAATTCCTGTCTCAAGCATCCAATCCATTGGTATTTGAAACCCTTTGTATCTTTTTGTTGCTGATTCTCTCATTCTCGATAGATTATAAACACCGTGCTCTAATTTTTCAAGCAAAGCCTGCATTTTCTTGAGAGCATGACTGCATGGCTGGCGAGCATCATCACGAAATGATGAGGCCTCAGATTCTAACTTCTTGAGATCACAATAACCAAATGCAGCCTCACGCAACGCATCTGCCTTCTGCTC</w:t></w:r><w:r w:rsidRPr="00600740"><w:rPr><w:rFonts w:hAnsi="宋体" w:cs="宋体" w:hint="eastAsia"/></w:rPr><w:t>TGGCCAGTCAAAGTGCTTAAGCACAGCTCTTTCATCAACCAGATAAGATAGCTCATCGTCGAGCCATTTAACAAAAGGCACCACATCTTCAATGTCTGTGAATGCAGCAGTTTCTACTTCTTTGATCAAAAACCTTATAAACTCACCCTGAGTTTCTACATCGGTTTTTATCGCCAGCAAATGCGCCGACCTATTTTCGATTTCCCCAATCATGTCACGAGCATTGGTCGTAGCTGGTAATGAATCCGCCGTTCCG</w:t></w:r><w:r w:rsidRPr="00600740"><w:rPr><w:rFonts w:hAnsi="宋体" w:cs="宋体" w:hint="eastAsia"/></w:rPr><w:t>GCACCAGACTCTCTCCGCGAATCCCTCCGCATCAGAGAGTGATAGAACTCCACCACCTCTGGCACTCTCCTGACCTTTGCTGGTCCCATTCTCATCCCTTTAGGAAGTGGCGGAGGTGGCGGAGGGGCAGCTGGCTTTACTGCGGCTGGTGGAGGGGGTGGAGGCGGAGGTGGAGGTGCCGGTGGTGCTGAAACGGATTGATCAGAGCTGTTAGATAATGTTGAAGATGTTAATGAGTTAGCCGATGATGACCGTT</w:t></w:r><w:r w:rsidRPr="00600740"><w:rPr><w:rFonts w:hAnsi="宋体" w:cs="宋体" w:hint="eastAsia"/></w:rPr><w:t>TTGGTGGTGGTTTAGGAATCCTGGGAACACGAGATCTCAGATTAGAAAGAGTCGACTCAGCGAGTTCCTCCGAGTTGCACCTCGAGTGCCTCGGTCTTTCAATTTCTACCTCTTCCCTCTTCAAATCTAACATTTCGGACTTTTGGTTTTGACAGTCATGGTTTGCAGTTAAAATGTCTGTACATTTCACCCCTTTTTTCAAATTCCTGATCAGATTCGACTTCGTTGAGAAGTCCATTAACCCTTGAAACCTCTG</w:t></w:r><w:r w:rsidRPr="00600740"><w:rPr><w:rFonts w:hAnsi="宋体" w:cs="宋体" w:hint="eastAsia"/></w:rPr><w:t>CGAAGACGAAAGCTCTTCAGCTTCTCTATCCGACACCATTTTCTTCAACTCCACAATCTCAGCCTCCAATGCCTCAACTTTCTTTTCACTTTCCCGTTTTTCTTCCTCAAACTTCACCTTTGCTTCACTCAACTCTGTTCTCAGTCCCTCGTTGTCACTCTCCAAGCACTCTATCCTTTTCGCTGCCTTTTCAAGCTCCGCATTTTTCGTCGAAATCTCATTCTCCAATACAGGAACTATTGCAACGCTCTCTTTC</w:t></w:r><w:r w:rsidRPr="00600740"><w:rPr><w:rFonts w:hAnsi="宋体" w:cs="宋体" w:hint="eastAsia"/></w:rPr><w:t>AAAAGCTTAAACTCGAGAAGCTCAGTTTTAAGCCGAGATTCTCTGTCCCGGAGCTCTTCCACCAGTCGTAAAAGTTCAGTAACGTCAGGCGGACGGGGCTGAACCTGAGCAGAGGATCGTGGGAAGTAAACGCCAAAAGAACGCGAGAAGACGGCCTTCTGAGAGGAACTTTTACCTGAGCTAGGCGAAGGAACAGGCGGTTTTGGCGGCGTATCAGTTTTAGGATTGGCCGGAGACTTCTGCAATCCCATTGCCA</w:t></w:r><w:r w:rsidRPr="00600740"><w:rPr><w:rFonts w:hAnsi="宋体" w:cs="宋体" w:hint="eastAsia"/></w:rPr><w:t>CCCTCACTTTCCCAGCAACCATTTTAGTGAATATTGGGGTTGTGTTTAATTTTTACGTTCCTCTTGTTTATGATCCGGAAGAGGGAAGCATATACGAAAATGTCGCTGTCTCCGTGGTGTAAGCTTGGAATTTGTGAGGGCTGAAGACTCTAGAAAGAGAGAGAAAATTTTGAGTTTGAAAGTAAGAGAAGGAAGGAAGCCAAGTTAAAAAGTCTACTGTGAACTAAACTGGACACAAAGGGTTGTGCACGGACAT</w:t></w:r><w:r w:rsidRPr="00600740"><w:rPr><w:rFonts w:hAnsi="宋体" w:cs="宋体" w:hint="eastAsia"/></w:rPr><w:t>CGAGGAACGGTCTTCTTCTTCATCATCTATTGGATCCAGTTTGAAAATTTTTTGACACGAGAATGAAATAAATACAGGAAGATTAGTACTAATAGTAATAGTAAACTCTCATTATTAAGTATTAAATGCATAAATAATGAACACTGTCTGCATTAACGAGCCTGTATCACAAAAAGACACTGGTGATCAGTGAAGACTCTCGTTAATGATAAAGATGTTAACATGTGCATTAAATAATTATTAACTGAGTTAAAAT</w:t></w:r><w:r w:rsidRPr="00600740"><w:rPr><w:rFonts w:hAnsi="宋体" w:cs="宋体" w:hint="eastAsia"/></w:rPr><w:t>AATTTGACAATTCAATTTTTTTTATTGAAAAGAGTTAAACCAATAACTTATAACTGTTATAAATCGTTAGCATTTGTTTTGCTTTTCTATTTGAAAGAGAGGGAAAATAAAAATAAAAAAAAACGAAAAATAAGAGAAAAGGAATGTGCGGTGAA</w:t></w:r></w:p><w:p w:rsidR="00000000" w:rsidRPr="00600740" w:rsidRDefault="007434F3" w:rsidP="00600740"><w:pPr><w:pStyle w:val="a3"/><w:rPr><w:rFonts w:hAnsi="宋体" w:cs="宋体" w:hint="eastAsia"/></w:rPr></w:pPr><w:r w:rsidRPr="00600740"><w:rPr><w:rFonts w:hAnsi="宋体" w:cs="宋体" w:hint="eastAsia"/></w:rPr><w:t>&gt;Cluster-26.1841</w:t></w:r></w:p><w:p w:rsidR="00000000" w:rsidRPr="00600740" w:rsidRDefault="007434F3" w:rsidP="00600740"><w:pPr><w:pStyle w:val="a3"/><w:rPr><w:rFonts w:hAnsi="宋体" w:cs="宋体" w:hint="eastAsia"/></w:rPr></w:pPr><w:r w:rsidRPr="00600740"><w:rPr><w:rFonts w:hAnsi="宋体" w:cs="宋体" w:hint="eastAsia"/></w:rPr><w:t>TGAGATTGCCAATTCTTTATTGATAATTTGCATAGTTTTATGTGAATCATATAATTTGCATAGTTGTTCAAGATTTAAAATTA</w:t></w:r><w:r w:rsidRPr="00600740"><w:rPr><w:rFonts w:hAnsi="宋体" w:cs="宋体" w:hint="eastAsia"/></w:rPr><w:t>GTAATACAATCCAAGAAACAAGAAACACAAAGGTAGATTTAATAAATTAACTATGATTACAAATACACTATTACAATTCATCAGCTTGTTCTGCTGAAACTATGGAAAACTAACAATTGGAGACCCAAAATAAACAAAAAGAACAATAATAATAAAAAAAAAAGTCTCATTTCTCGATAGTGGAGCCCCCCATGTGACTTCGCTTGTCTTTTTCTTCTTCTCTCTCTAAGGCAGTAGCGTGGAAAAACTGGAATTC</w:t></w:r><w:r w:rsidRPr="00600740"><w:rPr><w:rFonts w:hAnsi="宋体" w:cs="宋体" w:hint="eastAsia"/></w:rPr><w:t>TGGAAGTACCCTCCATCGGACTTCGCGCTACCCACTGATATGTAGATGTACACAGTGATAAGTTATTAGTGCTTTCACCTGTAATTTCTTCTTTCATTGAGGGCATTTTAGTCCATTGAACTTGTCTCTCCTTCGTTCAGAATCCATGGGTGCCTTAGAGCTTGCTCAGCTGAGAATCGCCGGGAAACGTCTCTGCATATCATTTTCTTCAAGAGATCCTTCGCCTCCGGCGAAACATTCCTAAATATCCGCGGCG</w:t></w:r><w:r w:rsidRPr="00600740"><w:rPr><w:rFonts w:hAnsi="宋体" w:cs="宋体" w:hint="eastAsia"/></w:rPr><w:t>GAAATCTCAGATTTCCTCTAATAACCGCTTCGAATATCTCCTCTACCGTCTCGCCGTAAAACGGTGGTATCCCAGCCAACATTACATACAAAACTACACCAGCACTCCATATATCAGCCTTCTCGTTATAATCTCTCCCTAACACAACCTCCGGCGCCACATAATACGGTGTTCCTACTACACCGGTCATCGTCCCCTCATCGCTTAGCCAATCTGCCGATCCAAAATCGGCCAATTTCACTCTATTCCGCGAGTC</w:t></w:r><w:r w:rsidRPr="00600740"><w:rPr><w:rFonts w:hAnsi="宋体" w:cs="宋体" w:hint="eastAsia"/></w:rPr><w:t>AAACAGGATATTATCCGGCTTGATGTCTCTGTGCACAATATTGAATCTATGGCAATGAGAAATGGCATTTAACAATTGTTTCATAATCGTAGCAGATTTTGCTTCAGAAAGACCTCCATTACTCTTGATAATCTTATCATAAAGAGTATACTGCTCACAGAGCTCCATAACCATGGTGAGTGAGTCATCGGTGTCGTATACATCGTGGATCTGAACAATGTTTGGATGCGGAGATAAGACAGTCATGATTTTAGCT</w:t></w:r><w:r w:rsidRPr="00600740"><w:rPr><w:rFonts w:hAnsi="宋体" w:cs="宋体" w:hint="eastAsia"/></w:rPr><w:t>TCGTTTTGAAGGCACTCGCGGTCGGTGGAATCCGTAAGGAGGTTTTTGTCTACGATTTTGCAAGCGAAGAAGTCGTTACTGATCGGAGAGAAGCAGCGAGAAATGATGCCAAATCGGCCACGGCCAACCTCCTCGCAAAGCTGGTAGTTGTTCTTCACAGTGTCGCACATTTCCGGTGATCGTTTTTGGATTATTTTGTAAGGCGTTTTGATTTGGTTTGAGTTTAGTTTGGCAATCTGTTTGTTTAGATTTATAG</w:t></w:r><w:r w:rsidRPr="00600740"><w:rPr><w:rFonts w:hAnsi="宋体" w:cs="宋体" w:hint="eastAsia"/></w:rPr><w:t>AGGAAGAGAGAGAAGTAAAGGAATAGATGGAGAATATTCGGTTGTTGGTGGGCTTAACCAGTTAAGATTCGTCACTTTTTTTTTTCGTAGGGTAACACGGACGCCG</w:t></w:r></w:p><w:p w:rsidR="00000000" w:rsidRPr="00600740" w:rsidRDefault="007434F3" w:rsidP="00600740"><w:pPr><w:pStyle w:val="a3"/><w:rPr><w:rFonts w:hAnsi="宋体" w:cs="宋体" w:hint="eastAsia"/></w:rPr></w:pPr><w:r w:rsidRPr="00600740"><w:rPr><w:rFonts w:hAnsi="宋体" w:cs="宋体" w:hint="eastAsia"/></w:rPr><w:t>&gt;Cluster-26.1867</w:t></w:r></w:p><w:p w:rsidR="00000000" w:rsidRPr="00600740" w:rsidRDefault="007434F3" w:rsidP="00600740"><w:pPr><w:pStyle w:val="a3"/><w:rPr><w:rFonts w:hAnsi="宋体" w:cs="宋体" w:hint="eastAsia"/></w:rPr></w:pPr><w:r w:rsidRPr="00600740"><w:rPr><w:rFonts w:hAnsi="宋体" w:cs="宋体" w:hint="eastAsia"/></w:rPr><w:t>CTGTAATACGACTCACTATAGGGAATATTAAGCTCGCCCTTAAGCAGTGGTATCAACGCAGAGTACGCGGGGGTATGAAAAGATACATAAAGAACCGTAGTCCATATACAAGGGAGGAGGATAAGAAAGACG</w:t></w:r><w:r w:rsidRPr="00600740"><w:rPr><w:rFonts w:hAnsi="宋体" w:cs="宋体" w:hint="eastAsia"/></w:rPr><w:t>ATGGGGTTACAGAACCATCTAAACGACTCTCATCTGATTCCATCCCCTTGTTGTTGTTAGCACTCATCGCCAAACGCGTCGATCATCTTCGTTGTTTCTTTTTCAGTCTCTTTCACTCTGTCGGTTTTTCTAGATTCAACCCTTCTCGCGCCGTCGACGATGGCTTTTTGTCCTCAATGGGCTCTGGTCTCGCCGGTCTCATCCTCTTCTCCGAGCAGGTCAACCTTAATCTCGTTTTCTCTTACCGGTACTGTTG</w:t></w:r><w:r w:rsidRPr="00600740"><w:rPr><w:rFonts w:hAnsi="宋体" w:cs="宋体" w:hint="eastAsia"/></w:rPr><w:t>TGGCGGTGATGATTTAACGAATAAAGGAGGATCCGGTTTGTGTAGTGGGCTTGGGCCCGTA</w:t></w:r></w:p><w:p w:rsidR="00000000" w:rsidRPr="00600740" w:rsidRDefault="007434F3" w:rsidP="00600740"><w:pPr><w:pStyle w:val="a3"/><w:rPr><w:rFonts w:hAnsi="宋体" w:cs="宋体" w:hint="eastAsia"/></w:rPr></w:pPr><w:r w:rsidRPr="00600740"><w:rPr><w:rFonts w:hAnsi="宋体" w:cs="宋体" w:hint="eastAsia"/></w:rPr><w:t>&gt;Cluster-26.1902</w:t></w:r></w:p><w:p w:rsidR="00000000" w:rsidRPr="00600740" w:rsidRDefault="007434F3" w:rsidP="00600740"><w:pPr><w:pStyle w:val="a3"/><w:rPr><w:rFonts w:hAnsi="宋体" w:cs="宋体" w:hint="eastAsia"/></w:rPr></w:pPr><w:r w:rsidRPr="00600740"><w:rPr><w:rFonts w:hAnsi="宋体" w:cs="宋体" w:hint="eastAsia"/></w:rPr><w:t>GGTGCATTCCGTTTCTCTTTCAAGGTTGAATAATTTGGAAGCATGAGCTGGTCAGAGTCCTGCAGAACTTAACAAGCTCATAAGTCATCAACCATCAAAGTGGCAAGGCAATTGCTTAATGCAGTGAGGGAAATCTTGAGTTGGCAATCATCGGATACAGGTTCAAATCTGAAAGTG</w:t></w:r><w:r w:rsidRPr="00600740"><w:rPr><w:rFonts w:hAnsi="宋体" w:cs="宋体" w:hint="eastAsia"/></w:rPr><w:t>GCACTTAATGCAAAAATGATTAACTATCTGTCAGTCTAAATTCCTCTCCAAGGTCCCCCAACGCTGGAGTCATAGTTCAGTGATGGCATTTACTCGTAAGAATATTAATCTGGCCACACTAATATCTAAATGGAGAGGAAGATATATGGAATTTCCAGAAAGTCACACCTGTAAATTTGATATTATTCCAGTTCGCATAAGTTCCTGCAAGCAGGATCTTAGAATTTCATAACGAGCTTGAAGAGTTGGAGGACCA</w:t></w:r><w:r w:rsidRPr="00600740"><w:rPr><w:rFonts w:hAnsi="宋体" w:cs="宋体" w:hint="eastAsia"/></w:rPr><w:t>ACATAGG</w:t></w:r></w:p><w:p w:rsidR="00000000" w:rsidRPr="00600740" w:rsidRDefault="007434F3" w:rsidP="00600740"><w:pPr><w:pStyle w:val="a3"/><w:rPr><w:rFonts w:hAnsi="宋体" w:cs="宋体" w:hint="eastAsia"/></w:rPr></w:pPr><w:r w:rsidRPr="00600740"><w:rPr><w:rFonts w:hAnsi="宋体" w:cs="宋体" w:hint="eastAsia"/></w:rPr><w:t>&gt;Cluster-26.1912</w:t></w:r></w:p><w:p w:rsidR="00000000" w:rsidRPr="00600740" w:rsidRDefault="007434F3" w:rsidP="00600740"><w:pPr><w:pStyle w:val="a3"/><w:rPr><w:rFonts w:hAnsi="宋体" w:cs="宋体" w:hint="eastAsia"/></w:rPr></w:pPr><w:r w:rsidRPr="00600740"><w:rPr><w:rFonts w:hAnsi="宋体" w:cs="宋体" w:hint="eastAsia"/></w:rPr><w:t>CTGCGAATTACATACAAGTATAGTCATCGTAAACTTAAACCTCTGCATAATGGCTACAATCAGTTTCTTTCTATCTTCTTTCTATCTTTTGTTGTAGTTGACGAAATGCATCGAAATTGGAGTCCCCGCATTAGTTTTGTTGGTGTTCTCAAGTTCCTTTCAAGATTTTGGAAATCAGGGACAAAGATAGCGGAACGTTACTCTGCGACGAACAGTATTATAATAGTATGG</w:t></w:r><w:r w:rsidRPr="00600740"><w:rPr><w:rFonts w:hAnsi="宋体" w:cs="宋体" w:hint="eastAsia"/></w:rPr><w:t>ATCCTTGCAGAAATTTTGACTGCAGCAGGTGCATATGATAATACAAGTCAACAAACTCAATTGAATTGTCGTGCTAATCGTGGTGGCCTTATTCGTGCTGCACCTTGGATAAAGATTCCACGTCCATTTCAATGGGGCTATCCCACTTTTGAAGCCGGTGATGTCTTTTCAACGATGGCTGCTTGTTTTGTTGCTATTATTGAGTCTTCTAGTACGTTTGCTACCTCATCAAGATTTAGCGGCGCACATCGTATAC</w:t></w:r><w:r w:rsidRPr="00600740"><w:rPr><w:rFonts w:hAnsi="宋体" w:cs="宋体" w:hint="eastAsia"/></w:rPr><w:t>CAGCACCTCGTATTAGTGAAGCAATCGGCGTGCAGGGAATTGGAACTTTGCTGGACGCAGTGTTTGGCTTGGGACTTGGCTCCACTGCTTCAGTTCAACATGCAGGACTCGTAGGATCGACACAGATAGGAACTCGGAGGATTGCCATAATTTCAGCTATCTTTATGATTCTCATTTCCTTGATAGGAAAACTTGCGGTTGTTCTTGCTTCTATACCGTTGCCAATTGTGGGGGCTCTATACATTGCTTTCTTCCC</w:t></w:r><w:r w:rsidRPr="00600740"><w:rPr><w:rFonts w:hAnsi="宋体" w:cs="宋体" w:hint="eastAsia"/></w:rPr><w:t>CTATGTGGTGGCAGGAGGTCTTGATGATTTTATCTTATGCGACTTGAAAAGCTTTAGGTCAAAGTCTATTTTGGGTTTTTCCGTCTTTATGGGTCTCTCTGTGCCTCAGTATTTCAGTAACTATGATTTATTTTCTACTGATGGCCTTCCTCAAACCAGCTCTAATTGGTTCAAAATCATAATGGTGGTTATTTTGTCATCTCCACCAACAGTTGGCACTATAATAGCTTTCCTTTTTTATTTCACGCCCTAAAAC</w:t></w:r><w:r w:rsidRPr="00600740"><w:rPr><w:rFonts w:hAnsi="宋体" w:cs="宋体" w:hint="eastAsia"/></w:rPr><w:t>CACCACCACCACCACCACCACCACCACCATCACCACCACCACCACCCAAGAAGAGGACCTGAAGAGGGACCACCAAGCCAAAGCTTCGGAACCACTCGACAAGGC</w:t></w:r></w:p><w:p w:rsidR="00000000" w:rsidRPr="00600740" w:rsidRDefault="007434F3" w:rsidP="00600740"><w:pPr><w:pStyle w:val="a3"/><w:rPr><w:rFonts w:hAnsi="宋体" w:cs="宋体" w:hint="eastAsia"/></w:rPr></w:pPr><w:r w:rsidRPr="00600740"><w:rPr><w:rFonts w:hAnsi="宋体" w:cs="宋体" w:hint="eastAsia"/></w:rPr><w:t>&gt;Cluster-26.1923</w:t></w:r></w:p><w:p w:rsidR="00000000" w:rsidRPr="00600740" w:rsidRDefault="007434F3" w:rsidP="00600740"><w:pPr><w:pStyle w:val="a3"/><w:rPr><w:rFonts w:hAnsi="宋体" w:cs="宋体" w:hint="eastAsia"/></w:rPr></w:pPr><w:r w:rsidRPr="00600740"><w:rPr><w:rFonts w:hAnsi="宋体" w:cs="宋体" w:hint="eastAsia"/></w:rPr><w:t>AACAATGCCAACTCTATTAGAGGTTTTAATGTTATTGATAATATCAAATCTCAAGTAGAGAGTAGATGTCCTGGAATTGTTTCTTGTGCAGACATTGTTGCTGTAGCAGCTCGAGACGCATCTGTTGCTGCTG</w:t></w:r><w:r w:rsidRPr="00600740"><w:rPr><w:rFonts w:hAnsi="宋体" w:cs="宋体" w:hint="eastAsia"/></w:rPr><w:t>GTGGACCATCATGGACAGTGAACCTTGGCAGAAGGGATTCTACCACAGCAAGCAAAACTCTAGCTGATAACAACCTTCCTGCATTTACAGACACTCTTGATAAACTGACTTCCTTGTTTAGTAGCAAAGGTTTGAGTCAGAGAGATATGGTTGCTCTTTCAGGAGCACATACAATAGGGCAAGCAAGATGTTTGACCTTTCGCAGTAGAATTTATAGCAATGGAA</w:t></w:r></w:p><w:p w:rsidR="00000000" w:rsidRPr="00600740" w:rsidRDefault="007434F3" w:rsidP="00600740"><w:pPr><w:pStyle w:val="a3"/><w:rPr><w:rFonts w:hAnsi="宋体" w:cs="宋体" w:hint="eastAsia"/></w:rPr></w:pPr><w:r w:rsidRPr="00600740"><w:rPr><w:rFonts w:hAnsi="宋体" w:cs="宋体" w:hint="eastAsia"/></w:rPr><w:t>&gt;Cluster-26.1943</w:t></w:r></w:p><w:p w:rsidR="00000000" w:rsidRPr="00600740" w:rsidRDefault="007434F3" w:rsidP="00600740"><w:pPr><w:pStyle w:val="a3"/><w:rPr><w:rFonts w:hAnsi="宋体" w:cs="宋体" w:hint="eastAsia"/></w:rPr></w:pPr><w:r w:rsidRPr="00600740"><w:rPr><w:rFonts w:hAnsi="宋体" w:cs="宋体" w:hint="eastAsia"/></w:rPr><w:t>GGTCTAAAAATTC</w:t></w:r><w:r w:rsidRPr="00600740"><w:rPr><w:rFonts w:hAnsi="宋体" w:cs="宋体" w:hint="eastAsia"/></w:rPr><w:t>AAAATCCGACACTTCAGAGTTCTAATTGGAAGCATTATTGTGTAGACAATCTACAGCCATTTTCATCAATTCTTACTGCAATTTTATAAAGTACATAAGGACTACAAAACTTAATCAGGGAATACACTGATTGGTGATTATTGGCAAGAAGAGACTATATATTGCAGATGAAGCGTGATGACGTTCTTGATTGTAAATATTGAAGATGGATCGAACAGAATTTATCAAAGATTAGGCGGTGGAATAAGCCACTTAT</w:t></w:r><w:r w:rsidRPr="00600740"><w:rPr><w:rFonts w:hAnsi="宋体" w:cs="宋体" w:hint="eastAsia"/></w:rPr><w:t>TTCCATTAATATAAGTCATGCTCAAGAATGGTTTTGCTTCTTCTTCAGATAATAGTTTTGCATATTTCACTCTCCCATCTGAGCTTGCTCCTGGTCCCTTGCACATGTACTCTCCATAGTACGCAGTCTCGTTGGATTCAGGGTGTTTGCCAGTGGACCATCCTGCACCGTTGATGATGGAACCCATGTAAGTGTACGCAAAAACCACTCTAGGCCTCACCTTCCATGCACGCCCAAGATATGTATTGTTGCCTAT</w:t></w:r><w:r w:rsidRPr="00600740"><w:rPr><w:rFonts w:hAnsi="宋体" w:cs="宋体" w:hint="eastAsia"/></w:rPr><w:t>TCCTGTTAAGTTGCAATGTATAAATGTGAATCCACTTTCTTCCTCTGTGTTCTCTCTACCTTGAGCTGTGATTACCCCTGTTTCATTTGCAACTGATTCTATGGTTGTGTTCAAGTAGAGTGATTTCCCATTTCCGAAGATGAAATCTACAGTTCCAACAACGTAACAATCCTTGAAGAAATGCCTGCCTCTATCATCACATAACGTGTCTTGAAACCCTACAAATTTGCAATTGTAAAATGCTGCTTTGTCTCCT</w:t></w:r><w:r w:rsidRPr="00600740"><w:rPr><w:rFonts w:hAnsi="宋体" w:cs="宋体" w:hint="eastAsia"/></w:rPr><w:t>GATATTCTCATTGCCACCGCCTGTGCTCCTGTTATATTCACATCTGGCATCGGAGCTGCATTCAAAAACACCACATTGACGGCCATGAAGTAGTCACTTTCTACGGCTACAGTGGCGCTATAAATAGTACCATACACCGACGCCGTTCCATTAAATACAATCATAGGCATGTCAGCTGCTTCTCCATACAACGTGATGAACGGTTTAGAGACGTTAACGGTGATTTTCTCCCAATACTCGCCGCCTCGAATCCAAA</w:t></w:r><w:r w:rsidRPr="00600740"><w:rPr><w:rFonts w:hAnsi="宋体" w:cs="宋体" w:hint="eastAsia"/></w:rPr><w:t>TAATCCTTCTTGCTGTGTTATTCACCGGAACGCTGTTAATGGCGTCGGTAATGGTTTCAAAATCGGCAACAGTACTGTTTTTCGCAACCGTAATTACACGAACACCATCTTCTGCGGCGACTAAACGCTCGTCCAAAACAATTGGAGTTCCTTCAGAATCTTCGGATTTATGCCGGTTAAAGTCTTTGATGTTATCGGAAACCCATGATCGTAGCTTCGAGTATTCTATAGGGACCAATTTTGCGTGGGAATTTGC</w:t></w:r><w:r w:rsidRPr="00600740"><w:rPr><w:rFonts w:hAnsi="宋体" w:cs="宋体" w:hint="eastAsia"/></w:rPr><w:t>TGTTGGGAGAAGTTGCAGAGCAAGTATTGCAATTGATAACGAAGAAATTAGAGAAGATATCCGTTTCATTTTTTTTTTTTAATTTGAATTTCTCTGTATTGGGAAATTTTTTATATTTCATTTAAGGGACTTGGATTATTTTTGGCAGTTTGCCTTTGGATAGAATGAATTTCTTTTTGTTCTCTTTGTTTTATTTAGTATCTATTTCATTTTTTCTATTTTAATCGTAATGGTTAGA</w:t></w:r></w:p><w:p w:rsidR="00000000" w:rsidRPr="00600740" w:rsidRDefault="007434F3" w:rsidP="00600740"><w:pPr><w:pStyle w:val="a3"/><w:rPr><w:rFonts w:hAnsi="宋体" w:cs="宋体" w:hint="eastAsia"/></w:rPr></w:pPr><w:r w:rsidRPr="00600740"><w:rPr><w:rFonts w:hAnsi="宋体" w:cs="宋体" w:hint="eastAsia"/></w:rPr><w:t>&gt;Cluster-26.1950</w:t></w:r></w:p><w:p w:rsidR="00000000" w:rsidRPr="00600740" w:rsidRDefault="007434F3" w:rsidP="00600740"><w:pPr><w:pStyle w:val="a3"/><w:rPr><w:rFonts w:hAnsi="宋体" w:cs="宋体" w:hint="eastAsia"/></w:rPr></w:pPr><w:r w:rsidRPr="00600740"><w:rPr><w:rFonts w:hAnsi="宋体" w:cs="宋体" w:hint="eastAsia"/></w:rPr><w:t>TGTTGGTTTAATTTGAATACAGATAAAATTTAGAAACAAACGGAACATAAAATGTACAAAAATTTATGAAATTGCAATGCGCTAAAATAAAATTATTCTATTATTAGCAATTATTTATTCCATATAGAAACAGAAAGAGATACAGAACCAAAGTTCCATGAACTGAGGAAGTAAATAAGAAAATATAAGTGATCACCCCATACATATATGTGCGTGTGAAAGAGATAATTTGCGTCTTAAAGCAAAAGGGTTCAAG</w:t></w:r><w:r w:rsidRPr="00600740"><w:rPr><w:rFonts w:hAnsi="宋体" w:cs="宋体" w:hint="eastAsia"/></w:rPr><w:t>GACACTTGCGTCGGCCACCATGGGTAGTCAAGCTGGCGTAACAGGGGCAGGCCTCATAGTTACCGGCAGTTCCCGGCGGAACACACTTGCAACGGGCACAGCATGTCCCGCATGCCCTCTTGCATAGGTTTGGCCTTGACGATAACTGACACCTGGCTGTGCAAGCGCTACCGCAATCAATTTCCTCAGCGGGAGAATTAGTTGCGTCTAGTTTTGACTTGACCGTTTGATGATCAGCCTCAGCAAAATGGAGAAG</w:t></w:r><w:r w:rsidRPr="00600740"><w:rPr><w:rFonts w:hAnsi="宋体" w:cs="宋体" w:hint="eastAsia"/></w:rPr><w:t>AAGAAGAAGAGAGATGACAAGTGAAGCAATCAGAAGCTTGGAGAAGGCCATAGCTTTTCCTGTTTGTCTCTGAGACTTGGGACACAGAATAGGAGAAAGGGTGCGAAGGTATTTATAGGCAGAAGAAAGTGATGACGAGGGAGAGTAATGAATAAAGAGGGTAGGTGAAGATGACATTTAGAATGGGGAAAGCAAAATTGGCATAAACATTATAATTAGAGTTGAGTTGTCAGGAATAAGTGTTATCTGGTGGAGA</w:t></w:r><w:r w:rsidRPr="00600740"><w:rPr><w:rFonts w:hAnsi="宋体" w:cs="宋体" w:hint="eastAsia"/></w:rPr><w:t>GTAGTCTTTCTTTAGAATCATCTGGAGTGGGGAAGAAAGCAGTGTACTAGGAAAACAGCACAGCCACTTTTTATTTCATATTATTATTATTTTTCGTAACAGTGGACCAGAAATAACAATGGTTGATTCGTTTCTCATACGCGGAAATCATAATGTAACCGATATATATATATATATATATATATATA</w:t></w:r></w:p><w:p w:rsidR="00000000" w:rsidRPr="00600740" w:rsidRDefault="007434F3" w:rsidP="00600740"><w:pPr><w:pStyle w:val="a3"/><w:rPr><w:rFonts w:hAnsi="宋体" w:cs="宋体" w:hint="eastAsia"/></w:rPr></w:pPr><w:r w:rsidRPr="00600740"><w:rPr><w:rFonts w:hAnsi="宋体" w:cs="宋体" w:hint="eastAsia"/></w:rPr><w:t>&gt;Cluster-26.1972</w:t></w:r></w:p><w:p w:rsidR="00000000" w:rsidRPr="00600740" w:rsidRDefault="007434F3" w:rsidP="00600740"><w:pPr><w:pStyle w:val="a3"/><w:rPr><w:rFonts w:hAnsi="宋体" w:cs="宋体" w:hint="eastAsia"/></w:rPr></w:pPr><w:r w:rsidRPr="00600740"><w:rPr><w:rFonts w:hAnsi="宋体" w:cs="宋体" w:hint="eastAsia"/></w:rPr><w:t>GGCCTGGATATTGGACTTTAATGCAGCTTCTTATACTTCAAGACCCTGCG</w:t></w:r><w:r w:rsidRPr="00600740"><w:rPr><w:rFonts w:hAnsi="宋体" w:cs="宋体" w:hint="eastAsia"/></w:rPr><w:t>AATTAATCAATTAAACCAAAAATTAGCTCATTATCATAATAGGAAATCTGATAACAAAATGACTTCATTTATCGAACTGGATTCAGTGACATTGAAATCGGTTTTGAATTGGAAGAGTAGATATTTGATTGTTAAACAGACTGTTGAACCAAGCATTCCATTGGCAAAACAGTTGGTTGATAATGCATGCATGAGAAAGTATATATACAAGAGAGGATTAACAAATTAATTAAAAACTAATTACCTTTCTTTTTAA</w:t></w:r><w:r w:rsidRPr="00600740"><w:rPr><w:rFonts w:hAnsi="宋体" w:cs="宋体" w:hint="eastAsia"/></w:rPr><w:t>TTATC</w:t></w:r></w:p><w:p w:rsidR="00000000" w:rsidRPr="00600740" w:rsidRDefault="007434F3" w:rsidP="00600740"><w:pPr><w:pStyle w:val="a3"/><w:rPr><w:rFonts w:hAnsi="宋体" w:cs="宋体" w:hint="eastAsia"/></w:rPr></w:pPr><w:r w:rsidRPr="00600740"><w:rPr><w:rFonts w:hAnsi="宋体" w:cs="宋体" w:hint="eastAsia"/></w:rPr><w:t>&gt;Cluster-26.2001</w:t></w:r></w:p><w:p w:rsidR="00000000" w:rsidRPr="00600740" w:rsidRDefault="007434F3" w:rsidP="00600740"><w:pPr><w:pStyle w:val="a3"/><w:rPr><w:rFonts w:hAnsi="宋体" w:cs="宋体" w:hint="eastAsia"/></w:rPr></w:pPr><w:r w:rsidRPr="00600740"><w:rPr><w:rFonts w:hAnsi="宋体" w:cs="宋体" w:hint="eastAsia"/></w:rPr><w:t>CATGATTTTATTTTTCTGATTTTTCTTCTCCAAAATAATTTATATTCCAGGCTTTGGGGTATGATATCGATGCTGATGATTATCACAGGTAAATTAGGAAAATACTGAATCTCTTGATTTTAATATTTGCAACTTGATTTCTAAATATTAAATTTAAGCCACCTAATTTTTGTTTCTGCTTCGAATTTCCAGTGTCGTGCACGGAAGATTGCCTTATGATTTAATAAAGCCAA</w:t></w:r><w:r w:rsidRPr="00600740"><w:rPr><w:rFonts w:hAnsi="宋体" w:cs="宋体" w:hint="eastAsia"/></w:rPr><w:t>ACGGACAATTACGTAACATCCTGCGAAGCATCACCCAGAGAAAAATCGTGAGTTTCAGGAAAATCAAACAATTCTTGTAATTTTCCAATTTTCTTTGCTTAAGTTTGACCGTCTCATTCTTGTTCTCCAGATATTCACCAATTCAGACAGAGTTCACGCGATTAAGGTCCTAAAAAGATTAGGATTAGAAGACTGCTTCGATCAAATCATATGCTTTGAAACAATGAATCCAAATCTCTCCAAATCGACACGGCCT</w:t></w:r><w:r w:rsidRPr="00600740"><w:rPr><w:rFonts w:hAnsi="宋体" w:cs="宋体" w:hint="eastAsia"/></w:rPr><w:t>GATGAATTCCCTGTTCTTCTCAAACCCTCAATGGACGCCATGAAGATTGCTCTCCAAGTTGCC</w:t></w:r></w:p><w:p w:rsidR="00000000" w:rsidRPr="00600740" w:rsidRDefault="007434F3" w:rsidP="00600740"><w:pPr><w:pStyle w:val="a3"/><w:rPr><w:rFonts w:hAnsi="宋体" w:cs="宋体" w:hint="eastAsia"/></w:rPr></w:pPr><w:r w:rsidRPr="00600740"><w:rPr><w:rFonts w:hAnsi="宋体" w:cs="宋体" w:hint="eastAsia"/></w:rPr><w:t>&gt;Cluster-26.2019</w:t></w:r></w:p><w:p w:rsidR="00000000" w:rsidRPr="00600740" w:rsidRDefault="007434F3" w:rsidP="00600740"><w:pPr><w:pStyle w:val="a3"/><w:rPr><w:rFonts w:hAnsi="宋体" w:cs="宋体" w:hint="eastAsia"/></w:rPr></w:pPr><w:r w:rsidRPr="00600740"><w:rPr><w:rFonts w:hAnsi="宋体" w:cs="宋体" w:hint="eastAsia"/></w:rPr><w:t>GTCACTTATACACTAAATCAATTACAAATAATATTTGATTAAAACACTGAAAAAAAGGGAAAAGAAATTTTTTTTTTTGATTAGCTTGGTGTATGAGACCCACTTATATATACCTCTACCAGATCACTCATACACCAGGTACATGCAAGAAATTTCCCTATGCGTGTGTTTGCTA</w:t></w:r><w:r w:rsidRPr="00600740"><w:rPr><w:rFonts w:hAnsi="宋体" w:cs="宋体" w:hint="eastAsia"/></w:rPr><w:t>TAATGTATAATCTACACCGTGAGGAATTCTAGCACTATTGTTGAATAGCTTTTTGTACATTCAGATGCTATATCTAACAATGTACAATCTAAGCAAGCTTTTAATATCTTGTGCAAAGGATGTGATATATCAACAGCATAAAATAAATTTAGCAAAAGAATCAACAACCAAGAAAAAATGTCCAAATAAAGGTTTTTACTCCAACAAAGACAAATTTATATGCCAATGCACTCTACCATCCCCAAAATTTAGGTCT</w:t></w:r><w:r w:rsidRPr="00600740"><w:rPr><w:rFonts w:hAnsi="宋体" w:cs="宋体" w:hint="eastAsia"/></w:rPr><w:t>CAATACCTTGAGACTGCATGGAATTGGCATGAGCCAGCCCCACCATGTAGAAGAAAGTAAAAATAGAAGCAGAAAGTGCACATGGATTTTTTAAAGAACATAGTTATTGATCATAATTCCTTCAAACTTTTAAGGCCAAAGATGCCAAGGAAAATGATCCATGCACAGGAGAGAAACTCCATAGCTGGTCATGTGATCTCTAGTTTGGGAAGAAGCCCTCACATTAGCAATCTTAAACTTCCAAGCCTGTCATTTT</w:t></w:r><w:r w:rsidRPr="00600740"><w:rPr><w:rFonts w:hAnsi="宋体" w:cs="宋体" w:hint="eastAsia"/></w:rPr><w:t>GCATATGGGGCAGATATTCTTCCGGACAAGCCACTGCCTAATGCAGTAAAAGTGAAAGTCATGCCCACAATCCAACTTCCCAAGCTCTTCACCATCAACATAATCCTCCTGACAAATACAGCAAGGTTCATTTTCCAGGGAAGATCCTGTTGCAATTCCTTCATACTTCTGCCGCTTCATATGTGCCTGAATAGCATCTTCACTTAGTCCAGTGGAAACATCTCCAATTTGCTCCTCTAGGGCCAGTAGCTCCTCA</w:t></w:r><w:r w:rsidRPr="00600740"><w:rPr><w:rFonts w:hAnsi="宋体" w:cs="宋体" w:hint="eastAsia"/></w:rPr><w:t>TAGGACATGTTATCCACATCAAGACGCATATCTTCATGCAGGTCAGGCTCTTCAGGGACACCATACAACACTGAACGGTCGATGACCATCACATCTTCAAAATGTAAGGAGCCCCCCCAGCGCACGAGTGCCAAAGCATTGCGAACCTCAGAAACCAGTCTTCTTCTCCTCTGAGCAGCAGTCAAAGAGCTCAGTGCCACTTCAGTATGAGGACCAGTTTGTCTCTCCAACCATGTTCTCAATCCTGACCTAAGAC</w:t></w:r><w:r w:rsidRPr="00600740"><w:rPr><w:rFonts w:hAnsi="宋体" w:cs="宋体" w:hint="eastAsia"/></w:rPr><w:t>GCATCTGAGGAGACCTAGCATTACCAACACTAGCAGATAATTCCCTTTCTCTTCCAGCAGTAGAAAAACCCAAATGCCATGGGCAGTAGCTACTCTGCCTTTGAGATTCGGCATGATTGACAATGTCTGATGTTCTCTGTGCATATTGCTGAGCCATGTTGCCTCGCAGAAACCAAAATGAAGCAGGTAAATGATTAACATGTGAATTAGAGCCATTTCTGGAACCAGAACCAGTGTTTCTAGGAGAATTTATCCC</w:t></w:r><w:r w:rsidRPr="00600740"><w:rPr><w:rFonts w:hAnsi="宋体" w:cs="宋体" w:hint="eastAsia"/></w:rPr><w:t>AGGGACAAAGTTCTGGCTTGTTAACAAGTGTTCCGAATTTCTCCTTTGAGATAAAGGAGGAAGCATGTCATGTCTCAGATTGTTCCTTGAGTTGTTTTCTAGAAGAAAATCATCACCTCCATTTACAGCGTAAGCCGAAATAGATGGCAGACTGGTTCTTGACCTGGTGACTGCATTCCACTGCAAAGGCTGTAAAGTTTCTGAAGAATAAGGAAATTGTACAGGTTGCTGCATTGGAGGAATTGGCTGAACTATT</w:t></w:r><w:r w:rsidRPr="00600740"><w:rPr><w:rFonts w:hAnsi="宋体" w:cs="宋体" w:hint="eastAsia"/></w:rPr><w:t>CCTGTCATCGAGCTAGTATTTAGAGCACAATCAAATGGGACAAGAACACCTGATTGATCAGGTAATTGTGCATAAGAATTCCTCATGGTCCATCCCATCAAGTTAGCTGGCAAAAAATCTTGTTGATTTGCAGTTCTTCTCGGACGAGTATTTCTTTGGTGGGGTGCAGCTTCTCCTACTAGCCCTACGGTTTGATGGATGCCAGAGCTGGCTCCACCACCAGCTCTAAATCCACTTCCTGCTGTACTAGAAGGTT</w:t></w:r><w:r w:rsidRPr="00600740"><w:rPr><w:rFonts w:hAnsi="宋体" w:cs="宋体" w:hint="eastAsia"/></w:rPr><w:t>GATGTGTGACAAAAGCTGAACCTAAACCAACTGTTTGCTCTGAAGCCCTGACATTTGGATGATTATCCATTGGAGTTGGTAAATTCAATCTTCTACTAACGCTTTCTTGAGTAGTAACAAGTTGTTGAGCTAGCCTTGAGCTTTCACCGAAAGAAAGTTGTGCAGAAGCATCTTCAGGTGCTCTTCTTTTGCAGGATAGACGCCTACCAATTGATGATTGACCTTCTCCACACTCATTTTCTTCCAGCACATACCC</w:t></w:r><w:r w:rsidRPr="00600740"><w:rPr><w:rFonts w:hAnsi="宋体" w:cs="宋体" w:hint="eastAsia"/></w:rPr><w:t>AGAAATTCCGGAGGAGATCATGAGTGGACTGGAATTAGAAGGATCACTGGCAAATGGATTCTGATCAGCGTCTAATTCACCTCTTTTGAATGGACTTAGACACAAACCTGTCGCAATATTCAGATTTGCATTGATGTCATGGCCATCACATGGTTCATTTAAATCTGTGTTTTCAGGGACCGCACTAAAACTAGCCTGTTGCAAAGACGATTGCCTACCTGCTTGCAGACTATTTTCCAGGCTTGCATTAATTCTA</w:t></w:r><w:r w:rsidRPr="00600740"><w:rPr><w:rFonts w:hAnsi="宋体" w:cs="宋体" w:hint="eastAsia"/></w:rPr><w:t>CGAGGAAAAGGATCAATCATGGGCCCAAAATACATTCCCAAGCTTTGATCAGTTGCAGCACCAGCAATAGGGGAACAAAGTAAACCATCTTCAGCTAATAAATCCTGAAATCGAACTGGAGTTTGAGTGATCAAACTGGAAGTAGATTGATCCATCCTGTTAGTGTTAGATAGCAATGCATCTTCAGCTAATACATCTTGAAACTGAATAGGGGTTTGGTTGTTTATGCTATAGCTAGATTGACCCACCCAGCCTA</w:t></w:r><w:r w:rsidRPr="00600740"><w:rPr><w:rFonts w:hAnsi="宋体" w:cs="宋体" w:hint="eastAsia"/></w:rPr><w:t>TAACAGGATGGCTATCATGAATGGAATCATCAACTGGAACTACATTATTCTGATCCCATCCGAGATTGATGCCATTGGACCCGCAGTCCAAATAAAAGGTTTCACGATGTGCATTGGAGGAGGTGCTATCTTGGCCTTGCATCATGGCCAATTGATTTTCTATTTGGAGGCCAATTACCCAAGGCTGCCTTGCTTGAAGTAGGATGTCCCTCCAGACCCAATACCCAAACACGGATATAGAATTTGAAAATGGATG</w:t></w:r><w:r w:rsidRPr="00600740"><w:rPr><w:rFonts w:hAnsi="宋体" w:cs="宋体" w:hint="eastAsia"/></w:rPr><w:t>AAAATGAAAGAGGTGTGATGCTACAAAGAACACAAGCCCTCCTCTTTTCTCACTCTAATTGTGTGTATGCCGAGTATCTGAGTGTGTGTGATGGGATTATAATGGGTATAAAGAGAATGATGCATGTACGAGAAAAATTTAGATTTAAAGGAATAGGAATCCGGGAAGAGCGAAATTTCCAATGATAGATATGAATCATAATAAGAGAAGAAGAGACAAGTATGGTAGTAAGGTGTCATGGTTGGCTGCTGACCAA</w:t></w:r><w:r w:rsidRPr="00600740"><w:rPr><w:rFonts w:hAnsi="宋体" w:cs="宋体" w:hint="eastAsia"/></w:rPr><w:t>TTGGATTTCCACTCCGCATGAGCCCCTCACCCTGACAGCCCCGTGTCACACTTCTCTGCATGACTCTCTCTCTCTACCAGCGCTTACAGTTTTGCCAACTTTCTCTCTCTATATCTGAAATTTTATGGAAACAAACTCGCCTTCCAACGAGCGCCGTTATTTTCTTGCTTTCTATTCCCTTCTCTGCGTTTTGAATATGTGGTCCGTTTCAATTGTCATTTGGTTCGCTTCGTTTGGTTTGGTTTGGTTCGGTTCG</w:t></w:r><w:r w:rsidRPr="00600740"><w:rPr><w:rFonts w:hAnsi="宋体" w:cs="宋体" w:hint="eastAsia"/></w:rPr><w:t>CTCTTTCTCTCTAGTTTAATACTTTCCTTAACAGTGAGGAATTATTTCCTTTAGATGATATATTCAT</w:t></w:r></w:p><w:p w:rsidR="00000000" w:rsidRPr="00600740" w:rsidRDefault="007434F3" w:rsidP="00600740"><w:pPr><w:pStyle w:val="a3"/><w:rPr><w:rFonts w:hAnsi="宋体" w:cs="宋体" w:hint="eastAsia"/></w:rPr></w:pPr><w:r w:rsidRPr="00600740"><w:rPr><w:rFonts w:hAnsi="宋体" w:cs="宋体" w:hint="eastAsia"/></w:rPr><w:t>&gt;Cluster-26.2022</w:t></w:r></w:p><w:p w:rsidR="00000000" w:rsidRPr="00600740" w:rsidRDefault="007434F3" w:rsidP="00600740"><w:pPr><w:pStyle w:val="a3"/><w:rPr><w:rFonts w:hAnsi="宋体" w:cs="宋体" w:hint="eastAsia"/></w:rPr></w:pPr><w:r w:rsidRPr="00600740"><w:rPr><w:rFonts w:hAnsi="宋体" w:cs="宋体" w:hint="eastAsia"/></w:rPr><w:t>GCTGTGCTGGCTGACCTCCATCTTCTTTATCTGCTTCCGCAGACTAGCACCATATCGGGTGCCTGCAAAATAAATTTGTATCACCTACCTAGCAACAAAGGTGTGCCAAAGGCATAAATAAAAAGAGTTTAAGTCATCTTCTATCCCCTGTTAAGGACAAATGTGGACATT</w:t></w:r><w:r w:rsidRPr="00600740"><w:rPr><w:rFonts w:hAnsi="宋体" w:cs="宋体" w:hint="eastAsia"/></w:rPr><w:t>TTATATACAAAAGTGGAAGCCAGTAAGCAACTTATCAGATTGTTTAATTACTAAAAGGAGCAGTCACTATATAAGCCTAATACAATGGGGATATGATCCACATGCATGACATTTCCTCCCCAGTCCTCAGCAGAACAACATGATTAAAAAATAAAAGGGAACAAGATGCACAGATAAAAAAGCCTGGTTAGTACATACCATATTTCCCAACAATACCCGCCTTCTTGGTCCTCTTGGTCATTTTGGACGCCTTTGA</w:t></w:r><w:r w:rsidRPr="00600740"><w:rPr><w:rFonts w:hAnsi="宋体" w:cs="宋体" w:hint="eastAsia"/></w:rPr><w:t>AGAGCAGC</w:t></w:r></w:p><w:p w:rsidR="00000000" w:rsidRPr="00600740" w:rsidRDefault="007434F3" w:rsidP="00600740"><w:pPr><w:pStyle w:val="a3"/><w:rPr><w:rFonts w:hAnsi="宋体" w:cs="宋体" w:hint="eastAsia"/></w:rPr></w:pPr><w:r w:rsidRPr="00600740"><w:rPr><w:rFonts w:hAnsi="宋体" w:cs="宋体" w:hint="eastAsia"/></w:rPr><w:t>&gt;Cluster-26.2026</w:t></w:r></w:p><w:p w:rsidR="00000000" w:rsidRPr="00600740" w:rsidRDefault="007434F3" w:rsidP="00600740"><w:pPr><w:pStyle w:val="a3"/><w:rPr><w:rFonts w:hAnsi="宋体" w:cs="宋体" w:hint="eastAsia"/></w:rPr></w:pPr><w:r w:rsidRPr="00600740"><w:rPr><w:rFonts w:hAnsi="宋体" w:cs="宋体" w:hint="eastAsia"/></w:rPr><w:t>ATTGAAACCAAGATGCCATCATCTTCATCGTCATAGACAATTGCAGCTTTGAAACCAGCCTTCTGTGCCCTTCTAACTTTCTCCTCAAAGCTACAACCTCCTCTTATAATTAACACATTAGGGGGAACCTAAAATTTGAAGTTTTTTCAACTTTATTCGACACTACTCGTAACAGACAACATTTTCTTTCTTTCATTCAAGCGCTAAAGCTTCATATATTATTTTAAATG</w:t></w:r><w:r w:rsidRPr="00600740"><w:rPr><w:rFonts w:hAnsi="宋体" w:cs="宋体" w:hint="eastAsia"/></w:rPr><w:t>TAAAACTCTGTCTATCACTTCCTTTTTCTTCTTGTTCTCTTCACCACTTTTTGCATTTTTAGGTAGCTTAATGTGTATTATATGCTCAAGAATCTACATGGTTTGTGCAGGAAATTAAAAATGGCTCCATTTTGTTTTCTTCTAGTGGGTTGGTTTCTCTCAATTCTCTCATCTGTTCATGCCTATTATGGAGGTAATTGGATTAATGCTCATGCTACTTTCTACGGAGGTGGTGATGCTTCTGGCACAATGGGTG</w:t></w:r><w:r w:rsidRPr="00600740"><w:rPr><w:rFonts w:hAnsi="宋体" w:cs="宋体" w:hint="eastAsia"/></w:rPr><w:t>GAGCTTGTGGCTATGGGAACTTATACAGTCAAGGATATGGAATAAACACAGCAGCTCTAAGCACTGCATTATTTGACAATGGATTGAGTTGCGGAGCTTGTTTTGAGCTAAGGTGTGTAAATGATCGACAATGGTGTCTCCCTGGCTCCATTGTAGTTACTGCCACTAATTTCTGCCCACCAGGAGGATGGTGCGACCCTCCTAACCATCACTTCGATCTCTCTCAACCAATTTTCCAAC</w:t></w:r></w:p><w:p w:rsidR="00000000" w:rsidRPr="00600740" w:rsidRDefault="007434F3" w:rsidP="00600740"><w:pPr><w:pStyle w:val="a3"/><w:rPr><w:rFonts w:hAnsi="宋体" w:cs="宋体" w:hint="eastAsia"/></w:rPr></w:pPr><w:r w:rsidRPr="00600740"><w:rPr><w:rFonts w:hAnsi="宋体" w:cs="宋体" w:hint="eastAsia"/></w:rPr><w:t>&gt;Cluster-26.211</w:t></w:r><w:r w:rsidRPr="00600740"><w:rPr><w:rFonts w:hAnsi="宋体" w:cs="宋体" w:hint="eastAsia"/></w:rPr><w:t>5</w:t></w:r></w:p><w:p w:rsidR="00000000" w:rsidRPr="00600740" w:rsidRDefault="007434F3" w:rsidP="00600740"><w:pPr><w:pStyle w:val="a3"/><w:rPr><w:rFonts w:hAnsi="宋体" w:cs="宋体" w:hint="eastAsia"/></w:rPr></w:pPr><w:r w:rsidRPr="00600740"><w:rPr><w:rFonts w:hAnsi="宋体" w:cs="宋体" w:hint="eastAsia"/></w:rPr><w:t>TAAAAAATAAAATCATTCATCAATAATATTTTATTATTTTATTCTAGTAAAAATTAAAAATTCACCCTATCAAAATATTCTCCATAAAAATAATGAATAATTAATCTCATCTCATGCAATAATCCGCTTGAAACTGACACCTGTGCATAACTCAACCTATGAAGCATTCTGCTTAACACCCCCTTCTCTCTCTCTCGATGTCTCTGTTGATGTCTGTCTTAAATTCGTTTCACGCTTCTTCAACACTTCTTCAA</w:t></w:r><w:r w:rsidRPr="00600740"><w:rPr><w:rFonts w:hAnsi="宋体" w:cs="宋体" w:hint="eastAsia"/></w:rPr><w:t>CACTAAATATTATTACAAGCTGACAAACTTCAACATTCCCATCTCCTCTCTCTCCTTCCTATCCTTCCCCTCTAAAATTAGCAAAACCCTATTTTCCTTAAACACCCAAATTACTCTGTCTCTACAAATGGACCTCAGTCTCGTACCATTCCAACAGCACACTACCAAATCTCGAGAAACCCATAACCATGACCTTACCAAAAATTACAATAACAACAGTAACAATAAAACTAATTATAAGTACAAAGAATGCATG</w:t></w:r><w:r w:rsidRPr="00600740"><w:rPr><w:rFonts w:hAnsi="宋体" w:cs="宋体" w:hint="eastAsia"/></w:rPr><w:t>AGAAACCATGCTGCTTCCATCGGCGGCCACGCCAACGACGGCTGTGGTGAGTTTATGCCACGTGGGGCTGCCGACGATGGCAGTCTCACCTGCGCTGCATGTGGGTGCCACCGTAATTTTCACAGAAGGGAAACGGAGGGTACTCAACTACATTCTCACCATTATGAACATTTCTTTCTTTCTCCTCCTCCGCCACCAGTACCACAACAAATTCTCTTGTACAATGCTGGCGGCGGCGGATCTCCTAGTACTGTTA</w:t></w:r><w:r w:rsidRPr="00600740"><w:rPr><w:rFonts w:hAnsi="宋体" w:cs="宋体" w:hint="eastAsia"/></w:rPr><w:t>ACAAGAAACACCTGGCTTCTCATCATGAGTTTTTTGATGATGAGGATGATCATGATCGGCGGTCGCAGACGCCGGAGAGAGGAGAAGTGAATGTCGGTGGTTTAGGTGGAAGAGCGACGGCGGTGAGGAATAAGAGGTTTAGGACGAAGTTTACGCAGGAGCAGAAAGATAGGATGCTCGAGTTTGCCGAGAAGATAGGATGGAGAATAAATAAACAAGATGACGTGGCACTCAAGCAGTTTTGTAGTGAGATCGG</w:t></w:r><w:r w:rsidRPr="00600740"><w:rPr><w:rFonts w:hAnsi="宋体" w:cs="宋体" w:hint="eastAsia"/></w:rPr><w:t>TGTGAAAAGGAACGTGCTTAAGGTTTGGATGCACAATAACAAAAATGCACATCGCCGTACTAGAGAAGAAGGTCCACTGCCGTCTACGGCTGATCCTCCACCTACAGTGCCGTCTCAACCAGTCGGTGTGTAATGCACTTGGGTTGATTAGTTAATTACGATTACTCTCCCACTTTTTCTCCGTTTAATTTTTTAGCTTGCTTTGTATTTAATTAGTTAGTTAATTAGGTTACTTAATGGTACTACATGTATTAAC</w:t></w:r><w:r w:rsidRPr="00600740"><w:rPr><w:rFonts w:hAnsi="宋体" w:cs="宋体" w:hint="eastAsia"/></w:rPr><w:t>TAATTAATTAATCAAATATAATATTAATGATATTATTTGGATGTGTATATTCACATAAAAACAATGTGGAAATATTTTAATTTAGAGAGACTAATTTATTTGGATTGTAATTATAATTGTTTTGTAACGATATTTAGATCAGGTTTTTGGCTTGTCACATGAGTCTAAATTTCATATCCCTGTACGAGAAAAATATAAATATCTTCATATACAAGA</w:t></w:r></w:p><w:p w:rsidR="00000000" w:rsidRPr="00600740" w:rsidRDefault="007434F3" w:rsidP="00600740"><w:pPr><w:pStyle w:val="a3"/><w:rPr><w:rFonts w:hAnsi="宋体" w:cs="宋体" w:hint="eastAsia"/></w:rPr></w:pPr><w:r w:rsidRPr="00600740"><w:rPr><w:rFonts w:hAnsi="宋体" w:cs="宋体" w:hint="eastAsia"/></w:rPr><w:t>&gt;Cluster-26.2139</w:t></w:r></w:p><w:p w:rsidR="00000000" w:rsidRPr="00600740" w:rsidRDefault="007434F3" w:rsidP="00600740"><w:pPr><w:pStyle w:val="a3"/><w:rPr><w:rFonts w:hAnsi="宋体" w:cs="宋体" w:hint="eastAsia"/></w:rPr></w:pPr><w:r w:rsidRPr="00600740"><w:rPr><w:rFonts w:hAnsi="宋体" w:cs="宋体" w:hint="eastAsia"/></w:rPr><w:t>TGGATAATCAAAGGACCGTGAA</w:t></w:r><w:r w:rsidRPr="00600740"><w:rPr><w:rFonts w:hAnsi="宋体" w:cs="宋体" w:hint="eastAsia"/></w:rPr><w:t>TTAAGAAAATTTCCCGCTGTTATGTTGCATAACAACCATCAACCGTGTGTTCTTTCTTCCATATTTATAAAATTAATTAAAACATAATTAAGGAGAACGTCTTCACAAACACATGAGATTTACGGATCGAAATAGCCTTTGTCTAAATTTGCTTAAATTTTGATAACAAGCAAGTAATACTTGAAAGCTGAGGATGATTTCTCGAATAAGCAGGCAATTGTCCATTCATTAGTCACAAATAATGTTTGCAAATTGA</w:t></w:r><w:r w:rsidRPr="00600740"><w:rPr><w:rFonts w:hAnsi="宋体" w:cs="宋体" w:hint="eastAsia"/></w:rPr><w:t>TCTCGCAAAATTACAAAATTCTAAGATGGTGATATATTTATGGATCAACGAAAGAATTCCTAGTTACAACGACATCGAACTGAATTACAAAATCATCAATAGTTGATAAGGGTCTCGAAACAGTTGAGGCCATCAAGCTCCGGTGCAAATCTCGGGGGCCTTAGCGGTTGCTGGTGCCGTTGATTTGTTTCCTGTGGCGGCGATGAGGTTCTCTGCTCTGGGTTCCTGAGCAAGCGATAAGAAGTTGCAGATGCAA</w:t></w:r><w:r w:rsidRPr="00600740"><w:rPr><w:rFonts w:hAnsi="宋体" w:cs="宋体" w:hint="eastAsia"/></w:rPr><w:t>AAGAGGACTTGATTGTTTGGCCTAACAATTCGGCGCAGAGAGCATCGAAGGAGCTAAAGATGGAATTCATTGTTGTCCAATATTAAAAAAATTGGTTTAGTCTGTGTTGGGGCAAGAGAGGGAGTTAATTTATAGTTGCAGCTAAGGACGAGAAAATGGGTTTCCGAGTTGCTTCTGCGTCAAAAGAAGTTGATTCAAAAGCGTACAAGTAAGAGTAAGAAAGCTTCCTTCTTTTGACTATATCCGCCGCCTACAC</w:t></w:r><w:r w:rsidRPr="00600740"><w:rPr><w:rFonts w:hAnsi="宋体" w:cs="宋体" w:hint="eastAsia"/></w:rPr><w:t>AGACCACAAGAATTGTCCAGGTCCTGTGAATATTAATATAGTACTAACACAAATTGGTTGGATTCTCTTCACCACACCACCCTTATTGATGCCATTATTTTGTCACCAAAATCACAGTTTCTTGGGAACAAAGTAGTAGAAAATAGAAATTGTAGGTCATCGTCATCCAGTTAAACTCCATTCTTTTTCTAACCTTCCAAAAGTGTTTTGTCTGATTGTCTCTCCCTTTACCGTTTGGAGAAATTTCCTCGTAATC</w:t></w:r><w:r w:rsidRPr="00600740"><w:rPr><w:rFonts w:hAnsi="宋体" w:cs="宋体" w:hint="eastAsia"/></w:rPr><w:t>AACTTGCGAGGCACCCATGTTTCAATTGAGTGCATGTCATGTGCAATGGGGTTTATAATATAATATCTGTGAATATAATATCAGCAATATGGTCAGTAATTAAATAATAATAATAAAAATAATAATAATAATAATAATGACTAGTGAGGATGCTAGAAACTGAAATTTCAAAAAAAAAAAAAAA</w:t></w:r></w:p><w:p w:rsidR="00000000" w:rsidRPr="00600740" w:rsidRDefault="007434F3" w:rsidP="00600740"><w:pPr><w:pStyle w:val="a3"/><w:rPr><w:rFonts w:hAnsi="宋体" w:cs="宋体" w:hint="eastAsia"/></w:rPr></w:pPr><w:r w:rsidRPr="00600740"><w:rPr><w:rFonts w:hAnsi="宋体" w:cs="宋体" w:hint="eastAsia"/></w:rPr><w:t>&gt;Cluster-26.2141</w:t></w:r></w:p><w:p w:rsidR="00000000" w:rsidRPr="00600740" w:rsidRDefault="007434F3" w:rsidP="00600740"><w:pPr><w:pStyle w:val="a3"/><w:rPr><w:rFonts w:hAnsi="宋体" w:cs="宋体" w:hint="eastAsia"/></w:rPr></w:pPr><w:r w:rsidRPr="00600740"><w:rPr><w:rFonts w:hAnsi="宋体" w:cs="宋体" w:hint="eastAsia"/></w:rPr><w:t>TTAAGTTTATGAATCACATAAACGACACCGTTAAACTCGCATTAGGAACCTCCC</w:t></w:r><w:r w:rsidRPr="00600740"><w:rPr><w:rFonts w:hAnsi="宋体" w:cs="宋体" w:hint="eastAsia"/></w:rPr><w:t>CTAAACCCTACATTTTTGAGCGCCTGCCCCGCCTCTCTCCACCTCCCTCCTTTTGGACTTTGCAGTCGATAAACCCTTTTCTTGCTCTTTCTCTGTAACCATTGCCATATAGCTTTGCTCTGTGTAGCCATCAATGACCACGCCTCCAGCACCATCTGGCGTAAGCCCAAAAACAATAGAGAGAGCTATCGGAGCTCTTCTGAAATGGCGAGCTGCCAAATCCGAGACCCAAAAACCTCAATTGCTAGAAAGTGAC</w:t></w:r><w:r w:rsidRPr="00600740"><w:rPr><w:rFonts w:hAnsi="宋体" w:cs="宋体" w:hint="eastAsia"/></w:rPr><w:t>GAATTCGTTTACCTAATTTTAACCCTTAAAAAAATCCCACAAAAAGGAGTTAGCCGTGTAAACCCCTACAAGGTCTCCCTCCCTAACCCTTTAATCAACCCTCAAAACGACAACTCTGAGCTCTGCTTAATCATCGATGACAGACCCAAATCTGGCCTTACCAAAGACGCAGCTCAGAAGAAAATCCAAAACGACAACATACCAATCTCCAAAATTATCAAGCTATCTAAGCTTAAGACTGATTACCGTCCTTTTG</w:t></w:r><w:r w:rsidRPr="00600740"><w:rPr><w:rFonts w:hAnsi="宋体" w:cs="宋体" w:hint="eastAsia"/></w:rPr><w:t>AGGCGAAAAGGAAATTATGCGATTCCTATGATATGTTTTTCGCTGACAGAAGGGTCATTCCTCTATTGCCTAAGATGTTAGGGAAGCAGTTCTTCAAGAAGAAGAAGATTCCGGTAGCTGTGGATTTGAAGCATAAGAACTGGAAAGAGCAGATTGATAAGGCATGTGGTTCAGGTTTGTTGTTTTTGAGTACTGGTACTTGTAGTGTGGTTAAAGTAGGTAGGGTTTCAATGGGTAAAGAAGAGATGGTGAATAA</w:t></w:r><w:r w:rsidRPr="00600740"><w:rPr><w:rFonts w:hAnsi="宋体" w:cs="宋体" w:hint="eastAsia"/></w:rPr><w:t>TGTTGTGGCTGCTATTAATGAAATTGCAGAGATTGTGCCTAGAAAATGGGGTGGTATTAGGTCTTTGCATTTGAAATTGCTTGAGAGCTTAGCTTTGCCTCTTTATGAGGCACTTCCTGATTTTAAGCTGAAGATTGAAGGGGTTAGAGAGGAGAAGAAAGAGGAAGAGACTGAGAAAGAGACAGTTAAGGAGGAGAAAGTGGGGAAGAAGAAGGGGAGGATACATGAAATTAGGTATCTGGATGATATTGTCAAT</w:t></w:r><w:r w:rsidRPr="00600740"><w:rPr><w:rFonts w:hAnsi="宋体" w:cs="宋体" w:hint="eastAsia"/></w:rPr><w:t>GATGATGAAATTGAATTGAAGAGTGACGATAGTGATGAAGATATTGCTAGTGATAATGAGGATAATGAAGGTGAAAAGGGTATTGGTGAATTAGATGTTAAGAAGAGAAAGAAGGGGGACAAAGGGAAAGTTGAGAAGAGAGCTAAGGCAAAGAAAGAAGATGGTGTCAAGGAAAGGAAAAAAGTGAAGAAAATAAAGAATGAGGATAGTGTAACACCAAAGAAGGGCAAGAAAGATCAGTTGCCATTGAAAAAAA</w:t></w:r><w:r w:rsidRPr="00600740"><w:rPr><w:rFonts w:hAnsi="宋体" w:cs="宋体" w:hint="eastAsia"/></w:rPr><w:t>TGAAGGCAAAATTGAAGTGAAGGACAAGAAGGCATAAGAAGAATTAGAACAAAAGGTTGGTTACATAATTATCACCTTTAGAGGAATTTTTAGGCTGGTTGGACTTGAAGAAAAGGTACTACGATCATCTTTTTGTCCATAGCAGATTTTGGTCTGAGGTTTGACTTTTGTGGGCTTTTTATATTTTAGTACTGTTTGTGAAATTTTTAGAACCTAATTTTACCATTTTTCTGCAATCCTCTCTCTTGCTTCTCAT</w:t></w:r><w:r w:rsidRPr="00600740"><w:rPr><w:rFonts w:hAnsi="宋体" w:cs="宋体" w:hint="eastAsia"/></w:rPr><w:t>TTTCTTCTTATAAATTTTATAATTTTACTTTCCTAATGTAGGTCGATTTTCTTATCTGTTTCATATGACTGGTGAAGGAAAATTTTCCTGCGTTGGTTTTTCCTGTTCTCTTGGTGAATATGTTGAATTTAGCTTGTCTGTGCACATGTGTTGGTTATTCTTTAGGGGTTGCTTTAGAGATTCTTTAGTGGATTTTTTCAAATTCCACTTTGTTTTGATATGAATATATCCAGTATTTCAACTTGGATCAGGGTAT</w:t></w:r><w:r w:rsidRPr="00600740"><w:rPr><w:rFonts w:hAnsi="宋体" w:cs="宋体" w:hint="eastAsia"/></w:rPr><w:t>GTGGTAATGGAGGCCTGTGCCATATTGCTATTAAAGTACTAA</w:t></w:r></w:p><w:p w:rsidR="00000000" w:rsidRPr="00600740" w:rsidRDefault="007434F3" w:rsidP="00600740"><w:pPr><w:pStyle w:val="a3"/><w:rPr><w:rFonts w:hAnsi="宋体" w:cs="宋体" w:hint="eastAsia"/></w:rPr></w:pPr><w:r w:rsidRPr="00600740"><w:rPr><w:rFonts w:hAnsi="宋体" w:cs="宋体" w:hint="eastAsia"/></w:rPr><w:t>&gt;Cluster-26.2148</w:t></w:r></w:p><w:p w:rsidR="00000000" w:rsidRPr="00600740" w:rsidRDefault="007434F3" w:rsidP="00600740"><w:pPr><w:pStyle w:val="a3"/><w:rPr><w:rFonts w:hAnsi="宋体" w:cs="宋体" w:hint="eastAsia"/></w:rPr></w:pPr><w:r w:rsidRPr="00600740"><w:rPr><w:rFonts w:hAnsi="宋体" w:cs="宋体" w:hint="eastAsia"/></w:rPr><w:t>TCAGAAATCTGATAAAGAAAACTACAACTCTCTTCTCTCTCATCAGTTTTCTTTATCAGATTTCTGATATTTTAACTAATATTGAAGATAAAGTAAAAATAATCATGGGCTTTCATTTATCTTCTTCTTGCATGGTTTTAACAATAATGTTAATGATTTTCTCAAGCTTGCCATGTCAAGCACAACTTTCTTCCAA</w:t></w:r><w:r w:rsidRPr="00600740"><w:rPr><w:rFonts w:hAnsi="宋体" w:cs="宋体" w:hint="eastAsia"/></w:rPr><w:t>CTTCTATGACAGTACATGTCCTAATGCACTAAGTACTATTAGGACAGTCGTTGATTCAGCAGTTGATAGTGACCCAAGAATGGCTGCTTCGCTCATTCGCCTTCACTTCCATGATTGCTTTGTTCAGGGTTGCGATGGTTCAGTCTTGCTGGAAGATACAGCCACATTTACCGGCGAGAGAACTGCTCGGAACAACGCTGCTTCTCTTAGAGGATTCAGTGTCATTGATGATGCAAAGTCTCAAATAGAGAGTATA</w:t></w:r><w:r w:rsidRPr="00600740"><w:rPr><w:rFonts w:hAnsi="宋体" w:cs="宋体" w:hint="eastAsia"/></w:rPr><w:t>TGTCCAGGAGTTTTTTCATGTGCTGATATTGTTGCAGTTGCGGCTCGTGATGCTTCTGTCGCTGCTAGTGGACCATCATGGACAGTAAATCTTGGAAGAAGAGATTCTACCACTGCAAGTCTAAGTGAGGCTAATAGCGACCTTCCTGGATTTACAGACAGTCTTACAAGGCTTATTTCTTTGTTCGGTGAGAAGGGATTGAGTGAAAGAGACATGGTTGCCCTTTCAGGAGCGCATACTTTAGGGCAAGCAAGAT</w:t></w:r><w:r w:rsidRPr="00600740"><w:rPr><w:rFonts w:hAnsi="宋体" w:cs="宋体" w:hint="eastAsia"/></w:rPr><w:t>GTTTAACATTCAGAGCCAGGATTTACAGTAACGGAAGTGACATTGATCCTGACTTTGCTACCACCCGACAAGGAAATTGTCCATCTGATACCAACAGCGGAAGTGGAAATCTTGCACCACTTGATTTGGTGACACCAAATACTTTTGATAATAACTATTACTCAAACATTATTGCAAGAAGAGGTCTTCTTCAATCAGATCAAGTACTTTTCAGCGGCGGATCTACAGATAGTATTGTTAATGAGTATAGCTCAGA</w:t></w:r><w:r w:rsidRPr="00600740"><w:rPr><w:rFonts w:hAnsi="宋体" w:cs="宋体" w:hint="eastAsia"/></w:rPr><w:t>CGGTTCATCTTTCAGTTCTGATTTTGCAGCTGCTATGGTGAGGATGGGAAATATTGACCCCCTTACTGGTACGCAAGGAGAGATTCGAAGGATTTGTACTGCTATCAACTAATTATGAAATGAATCATTCAAGTCTTGTCTTAGTGTTTTCTGCAATAAATATTGGAAGATCAAATATCTTCTCACTCATGTAATTTCAATTCAAGTGTAATCTTCTTGGATTTATTTTTCTTAAATCAAGTGTAATCATTGCTGC</w:t></w:r><w:r w:rsidRPr="00600740"><w:rPr><w:rFonts w:hAnsi="宋体" w:cs="宋体" w:hint="eastAsia"/></w:rPr><w:t>TTGTTTTGGTAAAATGGAAA</w:t></w:r></w:p><w:p w:rsidR="00000000" w:rsidRPr="00600740" w:rsidRDefault="007434F3" w:rsidP="00600740"><w:pPr><w:pStyle w:val="a3"/><w:rPr><w:rFonts w:hAnsi="宋体" w:cs="宋体" w:hint="eastAsia"/></w:rPr></w:pPr><w:r w:rsidRPr="00600740"><w:rPr><w:rFonts w:hAnsi="宋体" w:cs="宋体" w:hint="eastAsia"/></w:rPr><w:t>&gt;Cluster-26.2160</w:t></w:r></w:p><w:p w:rsidR="00000000" w:rsidRPr="00600740" w:rsidRDefault="007434F3" w:rsidP="00600740"><w:pPr><w:pStyle w:val="a3"/><w:rPr><w:rFonts w:hAnsi="宋体" w:cs="宋体" w:hint="eastAsia"/></w:rPr></w:pPr><w:r w:rsidRPr="00600740"><w:rPr><w:rFonts w:hAnsi="宋体" w:cs="宋体" w:hint="eastAsia"/></w:rPr><w:t>TATTTATCGAAAAAACAAGCTCAACCTAACGTTATCTATGGACAAGCACATTCCATGTGGCTGTCCACAACCGTGGTTAGTGGATTGCCTTTTTGCCTAAAACACAAGCCTCCGACATCATTCCAATGTATAAAGGTCAATCAAACTACATCAAAATTTAAAATTTCCTTGTCGTTTATTAATAATGGTGGGGTTCATTTTTGATTATGAAAAAAGAC</w:t></w:r><w:r w:rsidRPr="00600740"><w:rPr><w:rFonts w:hAnsi="宋体" w:cs="宋体" w:hint="eastAsia"/></w:rPr><w:t>TTGCAAGGGAAGACCAGCCAAGAAATAATGAACCAAAGAACTCCTTTAACCTTTAACCTTTAACCTGTCAAATTTGAAAAGGAAAAAGAAAAAACCCAGAAATGTAATGTCTCTGTCTCTATTACTTTCCATTTTGGCCAAAGTATACAAGTCCTTTTCGCATGCTCTAATTTTGTCGTTTCCACTGAACGGCAATTTAATTTTTGATTCCTACCGCGTTTTAGACCAAACCGTATGGGACCAGACCGTGTGGGCC</w:t></w:r><w:r w:rsidRPr="00600740"><w:rPr><w:rFonts w:hAnsi="宋体" w:cs="宋体" w:hint="eastAsia"/></w:rPr><w:t>ATTGATAATTTAGATATTAAGGTAAAAGTATATAAATTAACATTTATGTCTCTTCTAAACGTTATAATAGCAAACAATACTACTATTGTTAATTTAACCATCTAATTGATCAGTATAACTAAATTTGGTCAACCATGGAACCGGCGGCCAAGGTGGTAGTACTGCCGGTGCTCGGGTTTCCATGACCGTTTCCGGCGCCTTCCACTGGTACTTGTGATTTAATCTCTTTCAACTGTACATTACCAGCTCCACTTGA</w:t></w:r><w:r w:rsidRPr="00600740"><w:rPr><w:rFonts w:hAnsi="宋体" w:cs="宋体" w:hint="eastAsia"/></w:rPr><w:t>AACTGTTTGACCAATCTCAGTATCCTTGACCTGCTCTCTAAATTTCTTATAAATGTCACCTTGGTAGAATTTTCTTGTCCTAACCACCAAAATAGAGGAAATAACGCAACCAAACAGAGTTGCTGCTGTAATTATAAGGAAAGCCATTTTATAACACTGCACACCGCTGCATGTCAAGTACTTCCCTGCTTCTCTTTTTAGGCCTAAACCCTCAATTTGCTTCAATGCTTCTTTATCATATAAATGGCCAGCCACT</w:t></w:r><w:r w:rsidRPr="00600740"><w:rPr><w:rFonts w:hAnsi="宋体" w:cs="宋体" w:hint="eastAsia"/></w:rPr><w:t>CTCACATTTAGAATATATGAACCAACTGGGCTAGCGACAGAACCAAAATTATACAAAGTTGAGTAATACTTCAGGCCAAAAATTTCAGATATTATAGCGAACAGCAATGGCCATTGAGCTCCAAAGCAGAACCCAATAATTACTGAAGCGAAGTAGAGAGAATTTGGAACACCAAAAGCAATTAGAAGATGACCAACGCAAGAGAAAAGAAGAACAAGTGTGAATAATAGAGGACGAGGGATTTTGTACTTTGTTA</w:t></w:r><w:r w:rsidRPr="00600740"><w:rPr><w:rFonts w:hAnsi="宋体" w:cs="宋体" w:hint="eastAsia"/></w:rPr><w:t>GCAAGAATTCAGAGGCGAAACCAGCCACCGCTCGACCCAGATAGTTCCATATACTAACTAGTGACACGAAGGTTGTGGTGCTATGGCTTGGATAGCCAAGAGAGTTGCCAATTTGACCTAGATTGTCAACGGCTGTCAATGTTCCGCCAACCCCACAAGTTGTTGCTATGAATAGTATTAACATGTCAACACTAAAAAGTGCTTGCAGAATTGTGTAGTCTTCACCTCTATTTGGTGGGTTGAAAATGTTGTTCGT</w:t></w:r><w:r w:rsidRPr="00600740"><w:rPr><w:rFonts w:hAnsi="宋体" w:cs="宋体" w:hint="eastAsia"/></w:rPr><w:t>GCAAGAAGGTTGTGCCCGCGGTGGTGATGATGATGATACTTCTACTGAGGAAGGATTTTCTTGAGTTATTACTTTTATTGAAGACTGGTTAGCCAAAGCTGCTTTCTTGGACTTCCGGACGTGGTATTCTTCTTTGATGACGACAACTATTGGGAGAAAAAGTAGTAAAAGAACGATGGAAGAGCTACCAATGTACTCAATTCTAGTGAAATTGAACTTATTCTGCATGATAATTAAAACCATAAGAAAACCAGCA</w:t></w:r><w:r w:rsidRPr="00600740"><w:rPr><w:rFonts w:hAnsi="宋体" w:cs="宋体" w:hint="eastAsia"/></w:rPr><w:t>AGACCAAGTGAAATATAGAGGAGCTTGTAGAAAATTTTAAGCTCATTTGCCTGGCGAACGACTTCGATTATCCGAATTGTACGGAGAAATATGAAGGAAATAGCAGCAGGAAGCCAAGCAATAAGCAAGATAAGAGATTTGGAATCATATCCATACAAAGCATGGTAAATTTGAGTGAAAATTGCTCCACTTAGACCAACAAAGCTCTTCAACAACCCCAACACAGCACCTCTACTTTCTGGGAAATTTTTTACAC</w:t></w:r><w:r w:rsidRPr="00600740"><w:rPr><w:rFonts w:hAnsi="宋体" w:cs="宋体" w:hint="eastAsia"/></w:rPr><w:t>AGGTGACTAAAGCTCCTGTATTAGCAAAAGCTTGAGAATTAGCTCCAATGCAAATATAAAGACACATCTGCCAAACTTTTGGTTTTGGAATATGACCAGTAACAGCAAGCCAAATCATAAAATAACCAAAGAAATTCATTATTGCTCCAATTGACAGAACTACCCATGGTGGAGTAACTTCATTGATTAGCCCTGACAAGACTCCTACATTACCACCCAAATCTTTAAAAAAGCTAAGCAAATTGAGTGTCGTTTG</w:t></w:r><w:r w:rsidRPr="00600740"><w:rPr><w:rFonts w:hAnsi="宋体" w:cs="宋体" w:hint="eastAsia"/></w:rPr><w:t>GTCATAACCTAATGACGTTTTGATATCATTAGAGTATAAACCAAACATGTAAGTTGCACCAGCCACAGCCATGATCAAAATAGAGGCAAACACCATAAACCATCTTCCCAAAATCATTTTCAAGAAAAAACCCTTCATTTCTCTCCACCCACCACCGCTGCCGGTGAAATAAGCCTCCACCATTATATATATATAGAAATATCCAAGAAATGTTATAAAGAATCTGTAAGAGTGGAGTGGCTAATGATTTGAGCTG</w:t></w:r><w:r w:rsidRPr="00600740"><w:rPr><w:rFonts w:hAnsi="宋体" w:cs="宋体" w:hint="eastAsia"/></w:rPr><w:t>GTTAACAATACTTAGTAGTGTATATATACACAGAAAGAAGGGGAAGGTACTAACTTTGTTGGGCTCAAAGGTGAGATGAGAATAAGCATAAGGAGAGTTTCAAATGGAGTTGAAATGTAGGGCGGTGGGCTCTCCTAGAAGGTAGGATTTAAAAGATGAGGAGATCAAAATGTTATGGGATCACACATGTAACATGTTGCAATTATATGACGAGGGAAAAGACAAGACAATACATATACAATTACGTCCACAACTT</w:t></w:r><w:r w:rsidRPr="00600740"><w:rPr><w:rFonts w:hAnsi="宋体" w:cs="宋体" w:hint="eastAsia"/></w:rPr><w:t>TTGTTAGCTCCCTCCATATCTGTGAGGTATGAACTGTCTTTCCATGCCACTCGTATATACGACTTATACACAGAAGTGACCGAGCCAGAAATAAAAAGATAGGTGTGAAAATAAAAATTCAAAATACAAGAGGAGCAAAATTACAAATTTTTATTATCGGTTACGGGTTGAAACCACCTTTTAACACCCTTTTTCTCCGTCGTTCAACTCCGTTGTATAAATTAATAAATTTCTTGCTATTAGAGTAATTTGGTAG</w:t></w:r><w:r w:rsidRPr="00600740"><w:rPr><w:rFonts w:hAnsi="宋体" w:cs="宋体" w:hint="eastAsia"/></w:rPr><w:t>ATTTGGGAAAAACTCATTAAGTATACTTTTTGATTTGGATGGTAAATTTTTAGTGAGCATTGATTAACTAATTATGAGATAATGATGTATCTAATCGAGCAAATGTTAGCTAATTGTATTTTGATTTCTAGAACGATATTCTTCATTGTACCTACCAAAACAACAATAGTATGTATTCTTTATTGGATGCTCTTTG</w:t></w:r></w:p><w:p w:rsidR="00000000" w:rsidRPr="00600740" w:rsidRDefault="007434F3" w:rsidP="00600740"><w:pPr><w:pStyle w:val="a3"/><w:rPr><w:rFonts w:hAnsi="宋体" w:cs="宋体" w:hint="eastAsia"/></w:rPr></w:pPr><w:r w:rsidRPr="00600740"><w:rPr><w:rFonts w:hAnsi="宋体" w:cs="宋体" w:hint="eastAsia"/></w:rPr><w:t>&gt;Cluster-26.2163</w:t></w:r></w:p><w:p w:rsidR="00000000" w:rsidRPr="00600740" w:rsidRDefault="007434F3" w:rsidP="00600740"><w:pPr><w:pStyle w:val="a3"/><w:rPr><w:rFonts w:hAnsi="宋体" w:cs="宋体" w:hint="eastAsia"/></w:rPr></w:pPr><w:r w:rsidRPr="00600740"><w:rPr><w:rFonts w:hAnsi="宋体" w:cs="宋体" w:hint="eastAsia"/></w:rPr><w:t>GGTAGCCACCAATCCTTAAATGAGATCTATATCATCGAGATA</w:t></w:r><w:r w:rsidRPr="00600740"><w:rPr><w:rFonts w:hAnsi="宋体" w:cs="宋体" w:hint="eastAsia"/></w:rPr><w:t>TTTATAGAAAAAAAAAAGAAAAATATAAATAATCAAGTATGAAAAACTTAAAATTCATTTATTTCTAAATTTTGTCTATAGAGTAAAGAATGTACTTCCTAATTTTAACAAAGATTTTTTTGTTTTTTCGAAAAATTTATTGCCTTAATTTCCATAAGGATAAAATATTCAATAAAAAATTGATACTGAAAAATTAAAAAGAAAAAGAAACTAACATAAATCCAGAAGATGAAAAGCAAAATAATGTAAGAGATAA</w:t></w:r><w:r w:rsidRPr="00600740"><w:rPr><w:rFonts w:hAnsi="宋体" w:cs="宋体" w:hint="eastAsia"/></w:rPr><w:t>GGCAATACCATAAAAGACAAAAAGAGAAGGGCCATCTTTTTAAATATTTTGCCAAATCAAATGCAAAAACATTACCCAATCATTGTCCGACACACCCACATTACATGTTACGTGCATTGCCGCGAAATTTCGCAACCACCGGCGTCCGAATCATTCTCCTCTGCCGGTAACTGAGGCGGCGAGGCCAACAGACTGACAAGAAGGTCAGCAAAAGCTCGAACAATAAATTTATGTGTATTCTTAGGATTTAGCGCAA</w:t></w:r><w:r w:rsidRPr="00600740"><w:rPr><w:rFonts w:hAnsi="宋体" w:cs="宋体" w:hint="eastAsia"/></w:rPr><w:t>GATAACACAAGAGAAGCTCATGCAAGTAGTCCCAATTGGCTTTCACGTCCTCCAATCGCCGCGCCTCCACCATCTCCTGCATGGATCGCCTAAAGTCCAAGTACGGGTCCGGCGAGTATGTGGGGACCGCTACACTATCTTTAACTGTCGATGAGTTCCAAGACTCTAAAGACGAGGAACAGTTCGATTGGTTCATCGTATTACTACTGTCTGAAAGCGGCGCATCCGCCGCACTACTAACTAGCGAGTCAGATGA</w:t></w:r><w:r w:rsidRPr="00600740"><w:rPr><w:rFonts w:hAnsi="宋体" w:cs="宋体" w:hint="eastAsia"/></w:rPr><w:t>TTCTGTAGGAGTAGCAATGGATGGTGTAGATTCGATTATGGAGTTGGAGCTGCCTGGGGAAGAGAAGAAAAACCGTTGGGAGGCATATACGGTAGCGAAATCAGGTTCAGAGGAGGAAACGGCGGCAGCGGAAGCAGAGGAGAAGGAGGAGGAAGACGGGGATTTGAAAGCGGAGGAGTCTAAGGTGTCATCATAAAGAGAGTTATAGCTTTTTATGATAAGTGGATCGCTATGATCGTGGGAAGATAGAGGAGTA</w:t></w:r><w:r w:rsidRPr="00600740"><w:rPr><w:rFonts w:hAnsi="宋体" w:cs="宋体" w:hint="eastAsia"/></w:rPr><w:t>GAGGGAGATTGGGAGTCTAAAGGCCGTTTGATCTTGGTAAAGCAGAGATGGAGATTTCTCCCTATTGTGCCTGCCATTTCTGTTTCTTTCTAAAGATTGTATATTGTATTGATAATCAGAGAAAAAGAAAAGAAAGTGGAAGATGGAGGAGTATCTATTTCCCTTCGTCTAGAAAGACAAACCCTAAAATCTCCATCCACTTTAAAATATTTTTGGATCAAGAAAAAGGCTGTAAGAGACTGGTGTACGTGTAGTA</w:t></w:r><w:r w:rsidRPr="00600740"><w:rPr><w:rFonts w:hAnsi="宋体" w:cs="宋体" w:hint="eastAsia"/></w:rPr><w:t>TGGACCATACAAACCAAACTCAGTTCCATTCTCTAGTTAGACGTTTGTTGATCACACACTTTTGATCGAATGGCCATTATTAATCTAAGAGCCCTTGCAAGTTTGGTGTTGTCGTAAAATATTGATAGGAGTAGTTAATTTGATTTGTACGTTGATGGAAAGCGCGTAACGAGTTAAAAAGTCTGGTTTTTGTGTTCTAAGAAAACAGCACATGCATAACTGGTAGG</w:t></w:r></w:p><w:p w:rsidR="00000000" w:rsidRPr="00600740" w:rsidRDefault="007434F3" w:rsidP="00600740"><w:pPr><w:pStyle w:val="a3"/><w:rPr><w:rFonts w:hAnsi="宋体" w:cs="宋体" w:hint="eastAsia"/></w:rPr></w:pPr><w:r w:rsidRPr="00600740"><w:rPr><w:rFonts w:hAnsi="宋体" w:cs="宋体" w:hint="eastAsia"/></w:rPr><w:t>&gt;Cluster-26.2170</w:t></w:r></w:p><w:p w:rsidR="00000000" w:rsidRPr="00600740" w:rsidRDefault="007434F3" w:rsidP="00600740"><w:pPr><w:pStyle w:val="a3"/><w:rPr><w:rFonts w:hAnsi="宋体" w:cs="宋体" w:hint="eastAsia"/></w:rPr></w:pPr><w:r w:rsidRPr="00600740"><w:rPr><w:rFonts w:hAnsi="宋体" w:cs="宋体" w:hint="eastAsia"/></w:rPr><w:t>AAAATAAAAAT</w:t></w:r><w:r w:rsidRPr="00600740"><w:rPr><w:rFonts w:hAnsi="宋体" w:cs="宋体" w:hint="eastAsia"/></w:rPr><w:t>TAAACCAATTTTGCCTTCCTTAAAAATTTTTTTTAAAAAAAAAAAAAAAAAAAAAAAAAAAAAAAAAAAAAAAAAAGCTAAAAGAAAAACAGGGGAAAAAAAGGGCAGAGTTAGACAAGGTTTTTTCGGATGTAAAGAAAAAAAAATTAACTTCTGACTGTTCCATCCACATATGGTAATGAGGCCGTCAATGGAATGCCACGGCAGCCATCTTGGATGAAGGGAGATCCGGTGGCGGAGATGGGAGCAATGTGAG</w:t></w:r><w:r w:rsidRPr="00600740"><w:rPr><w:rFonts w:hAnsi="宋体" w:cs="宋体" w:hint="eastAsia"/></w:rPr><w:t>TGCAAATATTCCGCTAGCGGCAGCCGCCACTGCCCCCACCACAAAAGCTGGCAGATTGCCCCCTCCAAATAATGCATCCCAAGGTCCACTTGCTACCGACACCACCATCTGTGGTATAACTATTGAAAGGTTCAGAACTCCCAAAGAAAGACCTTGACCAGCACCAGCATCGTTACAAAATATTGATGCCAAAGCAAAAGGAATGCTGTAGGTTATAGCTTGAGGAACACCCATCACGGCGAAAAGGGCCAATGCA</w:t></w:r><w:r w:rsidRPr="00600740"><w:rPr><w:rFonts w:hAnsi="宋体" w:cs="宋体" w:hint="eastAsia"/></w:rPr><w:t>CCACCCTTAACACTACCGTCAGGAGGCAAGGGTACTTTATCTCCGCCGGGGACGGTGGTGAAACGTCTATGCGATTCAGCCACTTTAGTTATCAAGATAGTCAAAGCCAAACAAATGGCAAGAATAAAATTCACAATGCCCCACAGTCTTTTTACACCACCCACACCACGCGCCAAAAACTCCACACCTAAAGATGTGAAACCCAAAACCACCGAGTTAAGCATAAGACCGAGTGCACCGGCGCGTACGCCACGAT</w:t></w:r><w:r w:rsidRPr="00600740"><w:rPr><w:rFonts w:hAnsi="宋体" w:cs="宋体" w:hint="eastAsia"/></w:rPr><w:t>CATACAGTTTCAGCTCCTCTGCATTGCCGTTTGAATCACCACCGAAAACCTCTCTCCCCATCCAATCGGTATCAAACAACAAGAAAGGAAACCATGCAATCCAATTTAAACAAGTAACCAACAGTAAAATCCACATGGGTCTTTGCAAATTCTTTAAAGCAGATAATATTTCACCGAAGAACGGCATCGGAGTTGACTCCGACGGCGTTTCTTCTTCATCATCGTCAACTTGACCGTTTCTCTGGCCGGAGTTTTC</w:t></w:r><w:r w:rsidRPr="00600740"><w:rPr><w:rFonts w:hAnsi="宋体" w:cs="宋体" w:hint="eastAsia"/></w:rPr><w:t>CTGTTCCGGCGACCAAGGCTTTTCTTTAACGTAAAAGAGAGCTATCAACGTTAAAATCAAAAGCAAGAATATGGATATGAAAAAACAAGATTTGAGATTTGCACAATAAACATCACAAGCGATGGTTTTGGTGAACGGAAAAATTTTGTAAAGATGAGTATAAGAACCGGCGGCGTAACCAAGAACGTTACCGACTGCCATGAAGAAGGAAAATAAAGCGTTAGCTGTACGGGTCTTTTTCTGGTTAGTACCAGAA</w:t></w:r><w:r w:rsidRPr="00600740"><w:rPr><w:rFonts w:hAnsi="宋体" w:cs="宋体" w:hint="eastAsia"/></w:rPr><w:t>AGATCAGCTAAAAGAGCACGACAGGGACCTTGAAGCATATTATTAGCGACATCAAGAATCCAAAAACCGACAACGAAAACGGCGATTGCTCGGGTTTTTGGACTTTTCCCTAAAGAGTCACCGGAAAGATGACCAATGTCAGCTGCGTAACCTATGAGGAACACAGCAACAGCTACACAAGCAGAACCTGCTGCAATAAAAGGGCGGCGCCTCCCAAAACGGGAAGTGCAACGATCGCTATGGTAGCCGACGATAG</w:t></w:r><w:r w:rsidRPr="00600740"><w:rPr><w:rFonts w:hAnsi="宋体" w:cs="宋体" w:hint="eastAsia"/></w:rPr><w:t>GTTGCACTAGCATGCCAGAAATAGGCCCGCAGAGCCAAATAAAGGCAGCCCAGGTATGTGGAATGCCTAAAAGTTGAACATATGGAGTTAATAAAGAAAGCTGAAGAGCCCAACCAAACTGAACTCCGGCTGCAATAGAAGCCACCACAACAATTTTTCTTAAAGGGCTTGCTTTAACAGGCGGAGCCACCGCAGGCGGAAGAGAAGAGGGTGGTTGTTTGGTGGTAGAATGAGCTTCCATATTTTTTGTTTCCGT</w:t></w:r><w:r w:rsidRPr="00600740"><w:rPr><w:rFonts w:hAnsi="宋体" w:cs="宋体" w:hint="eastAsia"/></w:rPr><w:t>AAAGAAGAGAAAAAAGAGTGTGTTTTGGTGTTTGGTGTTTGGGATTTGCATGGGTATTTATAATGGCTGATAAGGAGGCAACTGGCAAAAGAGTGGGTTATGGCCTTATCCAAATTTTGGTCTACGTCTTCAGTTGTTGTAAACATACTGTACGGTTCAGATTCTTTATTGCCACGTGTGCATTGTAAT</w:t></w:r></w:p><w:p w:rsidR="00000000" w:rsidRPr="00600740" w:rsidRDefault="007434F3" w:rsidP="00600740"><w:pPr><w:pStyle w:val="a3"/><w:rPr><w:rFonts w:hAnsi="宋体" w:cs="宋体" w:hint="eastAsia"/></w:rPr></w:pPr><w:r w:rsidRPr="00600740"><w:rPr><w:rFonts w:hAnsi="宋体" w:cs="宋体" w:hint="eastAsia"/></w:rPr><w:t>&gt;Cluster-26.2193</w:t></w:r></w:p><w:p w:rsidR="00000000" w:rsidRPr="00600740" w:rsidRDefault="007434F3" w:rsidP="00600740"><w:pPr><w:pStyle w:val="a3"/><w:rPr><w:rFonts w:hAnsi="宋体" w:cs="宋体" w:hint="eastAsia"/></w:rPr></w:pPr><w:r w:rsidRPr="00600740"><w:rPr><w:rFonts w:hAnsi="宋体" w:cs="宋体" w:hint="eastAsia"/></w:rPr><w:t>CATGTGGAGACGATGGCACGAGAAGTGCAGCGAGGAGCTAATTCTGTTC</w:t></w:r><w:r w:rsidRPr="00600740"><w:rPr><w:rFonts w:hAnsi="宋体" w:cs="宋体" w:hint="eastAsia"/></w:rPr><w:t>AAGGTGTTGAGGCAACACTTTGGCAGGTCATTTTTGCCGATAAGAATGAGTTATTGTTAAAAGGAAATATAATAGTTATGAGAATGAGAGGAATTCACCTGATTTCAGGGGTCTTTATATTTTATTGGGTGGTGGGGGCAAGTGGAAAGTATTAATACCGGATGGATCAATATACTATTGATGAAGTATTAACTTGATGAACTGGAACAGGTACCTGAGACTCTCTCGAATGTGATAATGCAAAAGGTGAAGGCTC</w:t></w:r><w:r w:rsidRPr="00600740"><w:rPr><w:rFonts w:hAnsi="宋体" w:cs="宋体" w:hint="eastAsia"/></w:rPr><w:t>CTCCTAAAGCAGATGATGTACCAGTCATTCAACCAGAG</w:t></w:r></w:p><w:p w:rsidR="00000000" w:rsidRPr="00600740" w:rsidRDefault="007434F3" w:rsidP="00600740"><w:pPr><w:pStyle w:val="a3"/><w:rPr><w:rFonts w:hAnsi="宋体" w:cs="宋体" w:hint="eastAsia"/></w:rPr></w:pPr><w:r w:rsidRPr="00600740"><w:rPr><w:rFonts w:hAnsi="宋体" w:cs="宋体" w:hint="eastAsia"/></w:rPr><w:t>&gt;Cluster-26.2204</w:t></w:r></w:p><w:p w:rsidR="00000000" w:rsidRPr="00600740" w:rsidRDefault="007434F3" w:rsidP="00600740"><w:pPr><w:pStyle w:val="a3"/><w:rPr><w:rFonts w:hAnsi="宋体" w:cs="宋体" w:hint="eastAsia"/></w:rPr></w:pPr><w:r w:rsidRPr="00600740"><w:rPr><w:rFonts w:hAnsi="宋体" w:cs="宋体" w:hint="eastAsia"/></w:rPr><w:t>GAGGTGTTAATTTCCTTTGGGTCTTAAATCCTAAAGGTTTAAAAGAAAAAAGAAAAAAGAACTTATATATTGGATCACTTTAAAAGCATAAAGTAGATATAAATAATTCAAACCCATCTCCTGCTGACGTTGACCTTTAAGCCATGTTTCATGTGGAGAATAATAGAAGCACTAGGAGTTACAGGATGGTCTTCTACTAC</w:t></w:r><w:r w:rsidRPr="00600740"><w:rPr><w:rFonts w:hAnsi="宋体" w:cs="宋体" w:hint="eastAsia"/></w:rPr><w:t>CTTGACATTGTAATTATGTAATATGGAAGCTGCAACTATCTTCATTTGAGTAAAGGCCACTTCTTTACCCAAACAAGTTCTTGGACCTGCATTAAAAGCCAAGAATTTGTAAGATGGCTCATGCTTAATTTTTCCTCCTTCAGTAATCCACCTTTCTGGCTTAAACTCTAAGCAATCTTCACCCCATATAGAAGCCATCCTTCCCATTGCATAGGAGCAAATCACTATCTTCATTTCTGGATTCACTTCGTGCCCA</w:t></w:r><w:r w:rsidRPr="00600740"><w:rPr><w:rFonts w:hAnsi="宋体" w:cs="宋体" w:hint="eastAsia"/></w:rPr><w:t>CTTGGAAGCACATCTTTTTGCAATGGGGATTTGTGTTGAAATGGAACTGGTGGGTATAGCCTTAATGTCTCGCACAAAGCTGCATGTAAATAAACAAGACTATTTACCTCTTGTACATTTAATGCACACCAAGTGTTTGCTTTTTTGCCTTGTAGAGTAATTTCCTGAATCTCTTGTCTTATTTTGCTCTCTGCTCGTGGATTCTTGGAAATAAGCCAAAAGAACCAAGAAAGACCGGAACTAGTTGTATCTCTAC</w:t></w:r><w:r w:rsidRPr="00600740"><w:rPr><w:rFonts w:hAnsi="宋体" w:cs="宋体" w:hint="eastAsia"/></w:rPr><w:t>CTGCAAGCAACAGATTTATAATGGTGTCTCTTAAAAACTTTTCATCTGGTATAGTTCCCAAGATTTTATCTCCTTCATTCATATATGATGTTAACATATCCACCCCCTCTCCCTTATTATTCTTGACTAATTGTTCTCTTTTTCTTGATATATATTTTCTTGATGTATCATCAAGAACTTTCCTTGCTTTTGCCATTTTCTTTTCTTGTCCAATCCCTAGCCACCTTTGCAACTTCCAAACAAATTCTGGTGTTAA</w:t></w:r><w:r w:rsidRPr="00600740"><w:rPr><w:rFonts w:hAnsi="宋体" w:cs="宋体" w:hint="eastAsia"/></w:rPr><w:t>ATGTCTATAAAACAGAGCCTCCTCAGCATCATCCATTGCCTTTGAAAATTCTACTAGTGGAAGTTCAATAGATAGACATCTTGGATTATAACCTGTTACTAATGCACATGTAATATCAAATGTGAACCTTTGAAACAAATCTTGTAAGTCCACTTCTAAATCTTGATCACTTACATGTTCAAGAACTGGAAGGAGGCCTTTCTCCACCATATCTTGACAAGTATTGATCAAGAACTTATGAAAACACCCACGATTA</w:t></w:r><w:r w:rsidRPr="00600740"><w:rPr><w:rFonts w:hAnsi="宋体" w:cs="宋体" w:hint="eastAsia"/></w:rPr><w:t>AT</w:t></w:r></w:p><w:p w:rsidR="00000000" w:rsidRPr="00600740" w:rsidRDefault="007434F3" w:rsidP="00600740"><w:pPr><w:pStyle w:val="a3"/><w:rPr><w:rFonts w:hAnsi="宋体" w:cs="宋体" w:hint="eastAsia"/></w:rPr></w:pPr><w:r w:rsidRPr="00600740"><w:rPr><w:rFonts w:hAnsi="宋体" w:cs="宋体" w:hint="eastAsia"/></w:rPr><w:t>&gt;Cluster-26.2225</w:t></w:r></w:p><w:p w:rsidR="00000000" w:rsidRPr="00600740" w:rsidRDefault="007434F3" w:rsidP="00600740"><w:pPr><w:pStyle w:val="a3"/><w:rPr><w:rFonts w:hAnsi="宋体" w:cs="宋体" w:hint="eastAsia"/></w:rPr></w:pPr><w:r w:rsidRPr="00600740"><w:rPr><w:rFonts w:hAnsi="宋体" w:cs="宋体" w:hint="eastAsia"/></w:rPr><w:t>GTATAAAAACTACTTACTGTCCAGAATTACAAATTTCAATGTCGTAGTTGATCAATTAGATATAACAACCTTAAATATCAAAATATGTAAAACAATGTTTACAAAATAAATGTTTTCTGCTCCATTTTTGTGTCAATAACCTGATCATAAGCCAGCCGACGTACTTCAGATTATGAAATCATACGCCAAAATATTTGCGTGTACGCGGACACACACACACAAGAAGGTAAAAGATT</w:t></w:r><w:r w:rsidRPr="00600740"><w:rPr><w:rFonts w:hAnsi="宋体" w:cs="宋体" w:hint="eastAsia"/></w:rPr><w:t>ATATATATGCTTGGTAAAAGTTTGAATTTTTATAGTAATAAAAAACAAGTTCTTATCAAAAATTCTACAACAGAAACAATTGATAATTTACAAATCATATATAACATCTAAATGAAACTGAACTAATTAATTTATCCAAGAAGAATAAGATGAAGAAAAACAAAAAATGAGACAGACTTAGTCGTCTCAAATTGTTTGTTTATGAACTTAAAACTGAAGTTAGAGTAATGAAATACTCTTCAGTGCAAGGTAACGT</w:t></w:r><w:r w:rsidRPr="00600740"><w:rPr><w:rFonts w:hAnsi="宋体" w:cs="宋体" w:hint="eastAsia"/></w:rPr><w:t>AAGACCGCCCATTGGATGATCAAATCCAAACTCTTCTTCTGCTTTATGAAGCAAATCCAAGAACAAAGGATGGTTCAAAAACGATATTGGAATTACAAATCTCTTTCTATACCCATCTCCAACGTAAACAGCAATGTGGCCTTTAGGAACACTATTACTACTAGTAGCCAAAACGCTTGCGATTTTCGCTGAAAGACTGCGTTGAAGCTTTTGTTTGGCATGAGCTATCCCCATCAGTTGAATACCCATTTCAGGA</w:t></w:r><w:r w:rsidRPr="00600740"><w:rPr><w:rFonts w:hAnsi="宋体" w:cs="宋体" w:hint="eastAsia"/></w:rPr><w:t>AAATGATAAGTCTAGCTAATTTTGTTTGGAATGATTTACTTTGGCTTGAAATGTATGTCTCTGTTACTTGGGTATATATAGGAGCTTCTAAACCTAGCTGCTATAAAGAAATGGATATGTGATATGAAGGTGAGAATGAGATGGTGAATATTGAGAGGTTATTGAAGAATATTAAGGAACACATCAGGTGAAGGACTTGTTGAACTTTCACATGGTATGCTTTGTTTGTTACTAGACATAACATGCCCTACCACCT</w:t></w:r><w:r w:rsidRPr="00600740"><w:rPr><w:rFonts w:hAnsi="宋体" w:cs="宋体" w:hint="eastAsia"/></w:rPr><w:t>TTAAGACAAAAAG</w:t></w:r></w:p><w:p w:rsidR="00000000" w:rsidRPr="00600740" w:rsidRDefault="007434F3" w:rsidP="00600740"><w:pPr><w:pStyle w:val="a3"/><w:rPr><w:rFonts w:hAnsi="宋体" w:cs="宋体" w:hint="eastAsia"/></w:rPr></w:pPr><w:r w:rsidRPr="00600740"><w:rPr><w:rFonts w:hAnsi="宋体" w:cs="宋体" w:hint="eastAsia"/></w:rPr><w:t>&gt;Cluster-26.2234</w:t></w:r></w:p><w:p w:rsidR="00000000" w:rsidRPr="00600740" w:rsidRDefault="007434F3" w:rsidP="00600740"><w:pPr><w:pStyle w:val="a3"/><w:rPr><w:rFonts w:hAnsi="宋体" w:cs="宋体" w:hint="eastAsia"/></w:rPr></w:pPr><w:r w:rsidRPr="00600740"><w:rPr><w:rFonts w:hAnsi="宋体" w:cs="宋体" w:hint="eastAsia"/></w:rPr><w:t>TTTCAACTGATTGAAACTTGAGGACTGCAGAGGGAATTAAAATCCAACGGCTACTTTCCTATTCCCTTATAATAAGTCCAAAGTGCAACTGCAACCGACCATACTTTTTCTTTTTACAGCTTGGCTTTCCAGTCTCTCCACCACCAATTCTGATTTTCACTAATTCAATCCACCTTTTTTCGTAGCATTAAAAAGCTCCATCTTCTCATTCATGGCTCAACCCTT</w:t></w:r><w:r w:rsidRPr="00600740"><w:rPr><w:rFonts w:hAnsi="宋体" w:cs="宋体" w:hint="eastAsia"/></w:rPr><w:t>GTACTACAATCCCCGCACAGAGACCAACCCCTTTCTTCAACTAAAAAGATTGCTCTCCTTTAACCCAATAACCAAAAATGCCTCAAAAGAGAACACCCATTTTCCACAAGGTCTCAAATCTTTTTAAAGTCTCCATTTTTGTTTCCAAAATGAGAAAACCCATCATCCCAAAACTCATTTTCTTCAAAAAGTCAAGAAAGCTTAAAGCATTCATGTTGCTAAAGCACTGTAATAACAAAAACTATGGGATTATTGA</w:t></w:r><w:r w:rsidRPr="00600740"><w:rPr><w:rFonts w:hAnsi="宋体" w:cs="宋体" w:hint="eastAsia"/></w:rPr><w:t>GGATTACGAGTTCTCTGCTTCAAGTACTCCTCTTATTGGTTACCGCAAAAGACAGTTCAAGAATGGGAGCTATCGAGATAATTTATACTCTCTGTTTTTACTTTGCAGATGCTTGGGTGGATTGAAAGTTGATAGAGGAGAATTAGATTATGCATTGCAATTGGAAACAGCAGCAGCTGCCAATGCCATTTCTGCTAGGGAGTATTTGCAGCCGTTGGATTTGGGAGATGAGTATGAAGAGTCAGTTGATCAGAGG</w:t></w:r><w:r w:rsidRPr="00600740"><w:rPr><w:rFonts w:hAnsi="宋体" w:cs="宋体" w:hint="eastAsia"/></w:rPr><w:t>GCAGAAAGGTTCATTGAGAGATTTTATCAAGAGATGAGAATGCAGAGGCAGGAATCGATTTAAAGCTGTTCAGACTAGAATATTTGTCATCTGCTACAGCCACCGCTGTTTTTTTTATTTTATTTTATTTTTTAATTTAAAAATATTTGTTTATTAATTTGAATATTGGTTTAATGGTTCTGAGCTCCACATGTTTTTTTTTTAG</w:t></w:r></w:p><w:p w:rsidR="00000000" w:rsidRPr="00600740" w:rsidRDefault="007434F3" w:rsidP="00600740"><w:pPr><w:pStyle w:val="a3"/><w:rPr><w:rFonts w:hAnsi="宋体" w:cs="宋体" w:hint="eastAsia"/></w:rPr></w:pPr><w:r w:rsidRPr="00600740"><w:rPr><w:rFonts w:hAnsi="宋体" w:cs="宋体" w:hint="eastAsia"/></w:rPr><w:t>&gt;Cluster-26.2241</w:t></w:r></w:p><w:p w:rsidR="00000000" w:rsidRPr="00600740" w:rsidRDefault="007434F3" w:rsidP="00600740"><w:pPr><w:pStyle w:val="a3"/><w:rPr><w:rFonts w:hAnsi="宋体" w:cs="宋体" w:hint="eastAsia"/></w:rPr></w:pPr><w:r w:rsidRPr="00600740"><w:rPr><w:rFonts w:hAnsi="宋体" w:cs="宋体" w:hint="eastAsia"/></w:rPr><w:t>TTATATTCATTATTAATGAATAGTTAAGTTTAA</w:t></w:r><w:r w:rsidRPr="00600740"><w:rPr><w:rFonts w:hAnsi="宋体" w:cs="宋体" w:hint="eastAsia"/></w:rPr><w:t>AAAAAAAACAAAAATAAACAATACAGGCTAAATACTAAAACAAACAATACAAAATAATACAAAAACATGAAAAACTAACCAAATAAACACAGCAAATGTAAACCAGATAAAGAATTTACAATAAATATCATAAAATCTCCATTATCACACTTTCAAATTTTTTTTTTTTTTTACTTTTTCTTCCACGCAACAAAGTAAAAGGCATCTTGTCTGTATCATCATCTGCATGTTTAGCGTCATTTTCCAGGAGAAGCAG</w:t></w:r><w:r w:rsidRPr="00600740"><w:rPr><w:rFonts w:hAnsi="宋体" w:cs="宋体" w:hint="eastAsia"/></w:rPr><w:t>AGAGAAGTGCATTAAGTACTTAGACTGATGGTGGTACTTCTCGGCCTCATATCATTCGTTGTTGCTTGATTAGCCAAACCTGTTTATGCATCATCGAGCTTACGGCCGTTACCGACCGGTGCTTCATCATTAGCAGTTGGAACTTGGAAGTGCATAATGATTCTTCGAAAATGCGATCAGCTCATTATGCATACTCACTAGGATTGTTTTCGTGCCTGAAGTGGCCATGAGTATATGAAAGCAATCTTCAATGTCT</w:t></w:r><w:r w:rsidRPr="00600740"><w:rPr><w:rFonts w:hAnsi="宋体" w:cs="宋体" w:hint="eastAsia"/></w:rPr><w:t>AGATATACAAAATTTTAGAGAAGAAATGAATAAGCAGAAATAGCAACCTTCAATGCCTTTTGAAATGATAAATTTCGAATAAAAGCTTTCAAACGAAAATTTTCTTTTTTAACAGGGTATTTCTGACTTTTCGTAAAGGATGTGGAGGGCATAAATCCTGAACTAATACTATTAAAAGTTTTATCTCAGTTGTAATTTTGTCCTACCTATGTCTCATCATCGGAGTCCTGCACAACTCTATCACTCTTTATTCTTT</w:t></w:r><w:r w:rsidRPr="00600740"><w:rPr><w:rFonts w:hAnsi="宋体" w:cs="宋体" w:hint="eastAsia"/></w:rPr><w:t>TTCCATTGGGAAAAGCGCATGCATCTTCATCATCAGATTCCTGTGCAGCTTCAGGACTATTCATTGGAGGTGACAAACCTTTATCTGATTCATCGCCTTCATTGTCTTCGGAATCTTCGTTTGATCTGTCCGCATTTGCATCCTGGCTTTCTTCGTGATCTGCAGCGTCTTCTTCCTCTTTCCTGGGATCTAATATTCTGAAATCCCTGGAGGTGCTACGCTTAGCATGCTTCAGTAAATTGACTTTGCATGCCTT</w:t></w:r><w:r w:rsidRPr="00600740"><w:rPr><w:rFonts w:hAnsi="宋体" w:cs="宋体" w:hint="eastAsia"/></w:rPr><w:t>GCTGAGCCGGATAAGATACTTCTCATAATCCTCTATCTGAAAAATCAGATCAGGAATACATTTATTCTCCCTCTTGATCTTGTTGATAATACCCTTAGTCTTACGATTTTCTTGTTGTTCTTTTTGCAATTCCGCAACAAATGTATAAAGAGGAACTGTCAGCTGCTTGCAGGTTATTTCCACAAGCCTCTGGAATGTTGGACTAGGTATCAGTTGTTTGCATCCCCTAGGAGCAATTCTGAGCCTTGAAATCTGA</w:t></w:r><w:r w:rsidRPr="00600740"><w:rPr><w:rFonts w:hAnsi="宋体" w:cs="宋体" w:hint="eastAsia"/></w:rPr><w:t>GCCAAATGCTTGTAAAACTTCGCAATCAACCTCAGTAGATGTTCTGCTTGAGGGTCCTTGAGTCTCATTAGAACAAAGGAAGACAGCACTTTAACCGCTGCTTCAGCCCTTGCGTAGAGATTTTCATCAACTGGGAATCCAGAAGCATGTTCCCCATTCTGACTGAGATGAATGCTTTTGTGCATAACCATAGAGAATGTCTTTAGTTTTTTAATGGTCCAATCCATCTCAGTGATGACTGCTTCAATTGATTTCA</w:t></w:r><w:r w:rsidRPr="00600740"><w:rPr><w:rFonts w:hAnsi="宋体" w:cs="宋体" w:hint="eastAsia"/></w:rPr><w:t>GTATGCATGCACTTATAGTAGTTGTTGTTGACCGATTTATGATCGGGTATGATTCAGACATCTCTGGAGGGTTGTTGTTCTCCAATCCAATGAATCCCGTGACTTGTAGTAGCTCCTTAGCCATATGTTGAGCCACAATTAAATCATCTGGAGGAGAGCTTAAAGAGATAGCAAGTTCTGCCACACTTCTTGCAACCTTGGAATTCCTTATGCCGTTGCTTTTGCAGGCATGAATGCCCCAAGATGCACTAGAACT</w:t></w:r><w:r w:rsidRPr="00600740"><w:rPr><w:rFonts w:hAnsi="宋体" w:cs="宋体" w:hint="eastAsia"/></w:rPr><w:t>TCTCCATTTTGAGGGCAATTTTTCACCGACCATCAACATCATTTCACAGAGAATCTCAATTTCATGATAAGATGAATGTCCAAGTAGCTCAGTGAACAGTGGCCTAAGAATTTTGATAATGAATAAGACTTTGATTCTTGTCTGTTGATCATCAATCCTGGAAGCTTCTTCATATTCTTCATCCAATTCATGATTGAGGGTAGAGACGGATAACAAATCTTCAAGCAAACCAGTTGACTGTGAATTCTTCACACTA</w:t></w:r><w:r w:rsidRPr="00600740"><w:rPr><w:rFonts w:hAnsi="宋体" w:cs="宋体" w:hint="eastAsia"/></w:rPr><w:t>ATTATAGTAAGTTCTTTCAAACACAATAAGGCTGGATATAAATGCTCCTTTCTGTCCTCAAAATCTTTCTTTCCCTTCATTTCTTTTTTCTGATCTTTTGCAAACTTTATAAACAAGCAAATTAGTTTCAGCAAAGGCAATCCCATTGATTTGATTTCCCCATAAATTAAAGTCTTTAACGGATCTTCTTTTCCTCCAGTGGGATAAGACCTTAGGTGACGGAGAGAACTATTCAAGACAAAAGAAATAATCTTAA</w:t></w:r><w:r w:rsidRPr="00600740"><w:rPr><w:rFonts w:hAnsi="宋体" w:cs="宋体" w:hint="eastAsia"/></w:rPr><w:t>CATATTTCAATGTCTCCCTCGAGGACAACTTGCTATGGTTCTGAGAAGCTGCAGAACTTTTAGAGCAATCATCATTGCATACACTCAGTGCTGTTTTCATTAGCTGGCAGAGACTTGAAGTTGCCAAGAAAGGAATACGTTCTTGAGTCAATCGGTTGTTGCCGAAAGAAATATTAGCCGGCATATCAACAGCAGTCATCCGTAGATTACCTCTTTTGAGACCACAGCTTTGCCTTGCACATCTATACTTTTCTAG</w:t></w:r><w:r w:rsidRPr="00600740"><w:rPr><w:rFonts w:hAnsi="宋体" w:cs="宋体" w:hint="eastAsia"/></w:rPr><w:t>CGATTCATGAAAGTTAACTAAATCAAGAATTTCCTTTTCAAGATCTACCCTCTTCAAAGCTGTCGCTTTCTCCAACTCAGTGGCAATAGTATTCAATACAACTTCAATAATGCCTGATAAAACCAATGCACAGCATTTTCCTCTCTCTTCTACAGATGTAGAACCAGAACCCTGAGTGGGACTAAGAATATCTTCAAAGTTTCCCTTCCTTAGAAAATTCCGAATCTTCACCAGAGCCTTGGAGAACGACTCGCCA</w:t></w:r><w:r w:rsidRPr="00600740"><w:rPr><w:rFonts w:hAnsi="宋体" w:cs="宋体" w:hint="eastAsia"/></w:rPr><w:t>GACATATTTCTTCCTACCTCATTCTCTTGAGATAGGGAGAATCCAAAACATGCCCATGGGGAATCTAGATGATCAGTTTTATCATGCGGTTGAAGAAGTAGGATCCAAGAAACGCAGGATAGAAAGCAATCTAGAGGCTCTTCAATGCCAGCTTTGCCACCCTCTGATTTGACACAGTTACTAATTCCACATTGAACATCATCATCCTCCTTGAAAAAACGAAGGAAGTGAGGCAAGAGAAAATCAAATACAGCTT</w:t></w:r><w:r w:rsidRPr="00600740"><w:rPr><w:rFonts w:hAnsi="宋体" w:cs="宋体" w:hint="eastAsia"/></w:rPr><w:t>TCCCACATGCTGGATCCACCAAGACAAGCTTCAAAAGACCATGATAAATGGCTTCCCGCACTCTTGTCTGGTGATAAAGACATCTTTGCAGTAGACCACTCAGCTCTAGAAAAAGATCTCCACCAAAGCCGCAAGGTATTTCAGCTTGCTGACTGCAACTTGCTTGGCTCGATGAGTCTCGAAAAGAAAAGAAGCCGTCTCTCTTGGATTGCTTTTCTGCCAATATAACGTTTATAATAGCATTGGTTGCTGCAAG</w:t></w:r><w:r w:rsidRPr="00600740"><w:rPr><w:rFonts w:hAnsi="宋体" w:cs="宋体" w:hint="eastAsia"/></w:rPr><w:t>ACGAACTGCATCTTCTCGTCTGAACATGGCCTTACGAACAACCAAAATGGTATAGTCCCGAAGATCACGGTTAAGTTTGATGAGAGGCACTAGAGCAGCAACAAGACAAGAGGCAATATTTCCATGCATGAAAGTGAAATAATCCAATAATTCCTTCAGGCGAGAAACATGTTCCAACATTGGGCAAGGATAACTTTGAACCAGACAACAGAGCAGTCGTGTGATCAGTATGCCTTTTTCTGGCTTCAAAGAAAGG</w:t></w:r><w:r w:rsidRPr="00600740"><w:rPr><w:rFonts w:hAnsi="宋体" w:cs="宋体" w:hint="eastAsia"/></w:rPr><w:t>ATGCGAAACTTGCATTGCTCAATAATCTCATTTCTTGCCATATCATGGACCTCAAATAGAGTTTTCAGCAGCTGAACACTAAGATTCTCAACTCCCAAAATACCATCAAAATTGCAGAGGTCTCCACAGATTCCCGCATCCAATGACTCTAGCAACAAAAAGCCAAACTGTACAATGGTAGGAGCAATATGCTCGCTTCCACAGTTGCTTTCATTAGCAACTTTCAATATAGCTTTCTCCACTGTTTGGACATTTT</w:t></w:r><w:r w:rsidRPr="00600740"><w:rPr><w:rFonts w:hAnsi="宋体" w:cs="宋体" w:hint="eastAsia"/></w:rPr><w:t>GCATATACTCTTTCTTTAAATCATCTGGTAACCACAGACAGTCCCTGGAAAACTTGTAATCACCATATGCAGTGAGCACTGCAGTTTTCAAAATCCCTGTAGAGCTCTCAGTGAACCTCCTTATCCTTGCAACAGAAAATAAAACAGCCACGGCGAAATGATTAAGAGCCCTTGTATCCAATTTAACAAGACCTATAAACTCCTGCCCCAAAGAAGGATCCTGCTTCACCGCAAAATTAACATGAAGCAAAACAGT</w:t></w:r><w:r w:rsidRPr="00600740"><w:rPr><w:rFonts w:hAnsi="宋体" w:cs="宋体" w:hint="eastAsia"/></w:rPr><w:t>CCCTTCGACTTGCCTAACAGTGGAACTGGCTTTCGGTCCCAATTCAGACCCAAAGAACCTCACAATTCCTTCAACCACATCCCTCTTATTAAAACCCTTGGACGCCAAAACCAACAATTGATATGCAAGCGAAGGCAAGTCCTGTAAATCCACATTCTTCATTCCACTGAACACCTTCTCCAAAAACTCCCTCGCTCTCACTTTGTCAATAAATCCCTGCAATTCCCTTGCAAGAAAAACCATTTTCACCAACAAG</w:t></w:r><w:r w:rsidRPr="00600740"><w:rPr><w:rFonts w:hAnsi="宋体" w:cs="宋体" w:hint="eastAsia"/></w:rPr><w:t>ACTTTTGACCATTCGCTCTCAATTATCCTTTCAAAAATCAAATTCACACATTCTTTTCCTTTCTCGCCACATAAGCAGCTAAAACAACCCGGAAGAATATCAAGTATTTGGGTATCTTCAGAATCCACTAATTTTGACAAATCGGTTACAATCGAGTCGACGATAGACTCGAGATCTTCGATAACAACATAGTTTAATAAAGTGGTGAAAAAATTGGTTGTTTTAAGGGAATTGGAATCGTGAGGAATTTGGAAGG</w:t></w:r><w:r w:rsidRPr="00600740"><w:rPr><w:rFonts w:hAnsi="宋体" w:cs="宋体" w:hint="eastAsia"/></w:rPr><w:t>AAAGGAAAAGGTTAGTGTATGTGGAGAGGAGAGAAGAGAGAAGGGAAGAGAGAGAAAGGTCACGAGGAGACAGAGAAATGAGCGAAAGGAGAGATAGTATATACTCTGATACGGCGACGGATGAAGTGGGAGAACGCAAGCGAGTTTGGATGTAGGAGAGCAGAGTAGCATGTGAAGATGTAGATAGAAGGTAAGGATGAAGTTGGTTTTGATGGGCTAGGTTTATTATTTCGGTGTCGGTTAGATTAGGTGGTGG</w:t></w:r><w:r w:rsidRPr="00600740"><w:rPr><w:rFonts w:hAnsi="宋体" w:cs="宋体" w:hint="eastAsia"/></w:rPr><w:t>CTCTTCGTGTCTGCCGATGGTGGCGGTGGCGGTGGCGGCCATGGTGGTGACTTTGTTTTTCAATTTGAACGTCGTTTGTTTCTCTATAGAGTATGGAGGACTTGTCTCCTGCCACTTTTGACAAACAGATGGAGGGGAATTTGGAAGGTTTGCATTTTATTTGCGCGG</w:t></w:r></w:p><w:p w:rsidR="00000000" w:rsidRPr="00600740" w:rsidRDefault="007434F3" w:rsidP="00600740"><w:pPr><w:pStyle w:val="a3"/><w:rPr><w:rFonts w:hAnsi="宋体" w:cs="宋体" w:hint="eastAsia"/></w:rPr></w:pPr><w:r w:rsidRPr="00600740"><w:rPr><w:rFonts w:hAnsi="宋体" w:cs="宋体" w:hint="eastAsia"/></w:rPr><w:t>&gt;Cluster-26.2243</w:t></w:r></w:p><w:p w:rsidR="00000000" w:rsidRPr="00600740" w:rsidRDefault="007434F3" w:rsidP="00600740"><w:pPr><w:pStyle w:val="a3"/><w:rPr><w:rFonts w:hAnsi="宋体" w:cs="宋体" w:hint="eastAsia"/></w:rPr></w:pPr><w:r w:rsidRPr="00600740"><w:rPr><w:rFonts w:hAnsi="宋体" w:cs="宋体" w:hint="eastAsia"/></w:rPr><w:t>AATAGAGAACCCAGGTATGTGCCTCTCTCTCTCTTTCTCTCTCTCTCTCTGAAGTTTCTCTTTGCATGTA</w:t></w:r><w:r w:rsidRPr="00600740"><w:rPr><w:rFonts w:hAnsi="宋体" w:cs="宋体" w:hint="eastAsia"/></w:rPr><w:t>GTGAATATGGGAAGAGGGAAAGTGGAGCTGAAGAGAATAGAGAACCCAACAAACAGACAGGTAACCTTCTCCAAGAGAAGAAATGGCCTTCTCAAGAAAGCTTTCGAGCTTTCTATTCTTTGTGATGCTGAAGTTTGTTTGCTCGTCTTTTCTCCATCGGGAAAAGCTTACCAGTTTGCAAGTCATGATATGGATAGGACCATTGCCAGGTATCGGAGCGAAGTTGGATTGTTAGGATCAAATGATCAGCGTTCCA</w:t></w:r><w:r w:rsidRPr="00600740"><w:rPr><w:rFonts w:hAnsi="宋体" w:cs="宋体" w:hint="eastAsia"/></w:rPr><w:t>GATCCTTGGAGTACTGGAGAAACGAGATTGAAGAGTTAAAGAGAACAATGGACGCAACGGAAACAAAAATCAGGCACTTTTGTGGAGAAGATATATCGAAGTTGGGCATGAGAGAGTTAAAGCAGCTGGAGAGGCAATTAAGGACTGCGATTGAGCGTATCCGCTCGAAGATGAGCCGCATAATTTCGGAGCACATGAGCTTGGAAAAAAGAAAGCATAAAGCATTGCAAGAAGAGAATGCTCGCCTCCAAAAAAG</w:t></w:r><w:r w:rsidRPr="00600740"><w:rPr><w:rFonts w:hAnsi="宋体" w:cs="宋体" w:hint="eastAsia"/></w:rPr><w:t>GGTTAAGATTCATGAGCTAAATGATCCAAACGTAAGGTACTCAATTCTGGAGGCAGATGCTCTTTGCAGGGTTCTTCATGATGGAGCTGTGCAATAAACTGCTAAATGGACTGCTCCATTGGTCATGCTGATCTTTTATCCTCATGATTTTCATTATCATAAGCTTGTATTGTTAAATAAATAAATAAATAAGAAGTATAGATAAGTAAATAAATAAGTAATTGATATGAGAGCGTCAGGGACAACATCGCTTCTG</w:t></w:r><w:r w:rsidRPr="00600740"><w:rPr><w:rFonts w:hAnsi="宋体" w:cs="宋体" w:hint="eastAsia"/></w:rPr><w:t>TGCAGGAATTTCAGACGGGGATGTGGTGAATTCAACTACTTGAAGGGTAGATTACAGTTCAGATAGGGATAGCAGTTTCTATTTTGTATTAGACTTGAGAATTTCTCAAGATTGATTAATGTGTTCAATATATATACATACATAGTATGTTAATATGTTAAAAAATAATTGCTCATCACCTGTACAATGATTATACGTGCAGAATGGATTAATTATACATAATATATATA</w:t></w:r></w:p><w:p w:rsidR="00000000" w:rsidRPr="00600740" w:rsidRDefault="007434F3" w:rsidP="00600740"><w:pPr><w:pStyle w:val="a3"/><w:rPr><w:rFonts w:hAnsi="宋体" w:cs="宋体" w:hint="eastAsia"/></w:rPr></w:pPr><w:r w:rsidRPr="00600740"><w:rPr><w:rFonts w:hAnsi="宋体" w:cs="宋体" w:hint="eastAsia"/></w:rPr><w:t>&gt;Cluster-26.2287</w:t></w:r></w:p><w:p w:rsidR="00000000" w:rsidRPr="00600740" w:rsidRDefault="007434F3" w:rsidP="00600740"><w:pPr><w:pStyle w:val="a3"/><w:rPr><w:rFonts w:hAnsi="宋体" w:cs="宋体" w:hint="eastAsia"/></w:rPr></w:pPr><w:r w:rsidRPr="00600740"><w:rPr><w:rFonts w:hAnsi="宋体" w:cs="宋体" w:hint="eastAsia"/></w:rPr><w:t>TTAACGGA</w:t></w:r><w:r w:rsidRPr="00600740"><w:rPr><w:rFonts w:hAnsi="宋体" w:cs="宋体" w:hint="eastAsia"/></w:rPr><w:t>AAAAGTGTATTTTTTTTATGAAAGGACCAATTAATATAACGGAAGTAAACCTCAGGGACGTTATAGATATTTGTATAAATGTCGGGGACTACTTAATAATTATGGCAAATCTCAGGGGAAAATAATTATTTTTTCAAAGGATAATTTCGTTTTTTCCTCTCAAAATTAGCGGAAAAAATGTGTTTTTATGACAGAAGGACCAATTAACAAGACGGAAGTAAACCTCATGGATGTTATAAATATTTATATAAATATC</w:t></w:r><w:r w:rsidRPr="00600740"><w:rPr><w:rFonts w:hAnsi="宋体" w:cs="宋体" w:hint="eastAsia"/></w:rPr><w:t>GGGGACTATTTAAATAATTATGACAAATCTCAGGGACGAAATAATTATTTTCCCTGATAATAATAAGTTTCAAACAATGGCTCGTGTCAAGAGCACAAAAGAAAGTACCAGCTCTTAAATCAATTATAATTTTAGATAATAAATCCACCATTAACCCTAATGACTTGACCATTGATCCACTCCCCCGCATCAGTAGCCAAGAATCCAACAACTTGACTTATATCCTTAGGCTCACCAAGTCGGCCTAAAGGGGAAG</w:t></w:r><w:r w:rsidRPr="00600740"><w:rPr><w:rFonts w:hAnsi="宋体" w:cs="宋体" w:hint="eastAsia"/></w:rPr><w:t>CATCAGCTATTCTCTTGACAGTTTCCTCAGTTTTACCTGCAAAAAACAGCTCTGTAGCTACAGGTCCTGGAGCTACAGAATTAGCAGTTATTCCTGTACCCTTTAGCTCCTTGGCCAGTATTTTCGTCATCGTCTCCACTGCTGCCTTGGAAGCAGCATAAGCTGCATATCCTGGCAAATTTGCCCCGACGATGGATGTTGATATTGTGATGATTCTTCCACCTCCTCCATGAGCCAGCCTATTAGCTGCTTCGCG</w:t></w:r><w:r w:rsidRPr="00600740"><w:rPr><w:rFonts w:hAnsi="宋体" w:cs="宋体" w:hint="eastAsia"/></w:rPr><w:t>ACAGCACAGAAATGCCCCTCTGGTGTTGACATTGAAAGTCATATCCCAGTCCTCCACTGTTGTATTGGCCAAAGTAGGATACTTTGGATCCATAACCCCTGCACAGTTGACAAGGATATGGACTTTTGAGTTGAATTCTTTCTCAGCGGTGTCAAACAGTTGTTTGACTTGATCTGGGTTGGAAACATCAGCTCTGATAGCAATTGCTTGGGGATGAGAAGATGGAGCAGAGGCATTGAGCTCAGATGCAAGGAGA</w:t></w:r><w:r w:rsidRPr="00600740"><w:rPr><w:rFonts w:hAnsi="宋体" w:cs="宋体" w:hint="eastAsia"/></w:rPr><w:t>TCGGCTTGGTTGGAGCTTGAGGCATAATTGAGCACAACTCTTGCACCAAGGGAGTGAAGGTGGTTGGAAATCGCACGGCCAATGCCACGTGAAGCCCCAGTTACTATGGCTACCCTACCATCAAGTGGTAAGGAAGAGGATGCTGCTGCTGCCTCCTTGCTAATTTCACCTGTAATCTCTACAGGAACAAACATTATCGTTGTAATAATGTTTGAAAGGGCAAACAGCTTAGAGGGGCCTGCCAGTTGTTGCATAT</w:t></w:r><w:r w:rsidRPr="00600740"><w:rPr><w:rFonts w:hAnsi="宋体" w:cs="宋体" w:hint="eastAsia"/></w:rPr><w:t>TCTTCTGAGATCATAGTTTTCTTTCAGATCCTTTGAAATCCTGTTTTCCAATAACCATCGTGCAATTCCGCTTACCAATAATCTCTACATGAACAAGCACCACCTTCAAAATGGTGAAATCGGTATGCATCTCGTACCACAATTGTCCGATTTGAAATCTTTGACACAAACTTAAGCCATGTGTGGCAATCAGTACAGACACGTAGATTCTTCATGACACGTATGGGAATTGGATCTGACAAACTAAGGAGTCCAA</w:t></w:r><w:r w:rsidRPr="00600740"><w:rPr><w:rFonts w:hAnsi="宋体" w:cs="宋体" w:hint="eastAsia"/></w:rPr><w:t>ATGCAGTGGCCAGCTTCTCACTGTGAACAAATGCAGTTGGATCCTTCTGCCCCTGCTCTACGTCATTCAAAAGGCTATATCGATCTTGCACATAACCAATTTCAGCTGCTTGTTTATTCAACTCGTCTAAGAAGTCATATATTTTATCTGATAGAGGATGGAGCTTATCACCTACAAAGAATGCATGAACTGAGTTCCTAACATCAATCCAGCTGCGACCAGGCTGTTTCTTCACACCCCTGTCTTTCATCATTTG</w:t></w:r><w:r w:rsidRPr="00600740"><w:rPr><w:rFonts w:hAnsi="宋体" w:cs="宋体" w:hint="eastAsia"/></w:rPr><w:t>CCTGGTCCGATCCCTACAATCCCATTTACCAGCCACTGCATACATATTTGACAGAAGAACATAAGTTGCAGAATCTTCAGGTTCCAATTTGAGTAGATGATGCGCAGCAAACTCTCCAACTTCTGTGTTCTTATGAACTGTACAAGAACTTAAAAGGGTCCTCCATGCCATTGCATCTGGTTCAATTGGCATCTCCTCAATAAATTTTCTTGCATGGCCCAAAAGACCAGCACGACTCAAAAGATCTACTACACAT</w:t></w:r><w:r w:rsidRPr="00600740"><w:rPr><w:rFonts w:hAnsi="宋体" w:cs="宋体" w:hint="eastAsia"/></w:rPr><w:t>GCAAAATGTTCTTGTTTAGGAACTAAACCATACTCTGTGTTCATGGACTCAAAGTAGGAAAGGCCTTCATTTATCAAACCCACATGGCTACAAGCTGATAGAACCCCCACAAAAGTGACATGGTTTGGGATCACTCCAATCTGTTTCATTTTCTCAAAAAGATTTACTGCTTCAATACCATGTCCATGTTGAGAATAGCCCGTGATCATAGCATTCCAGGAAATTTCATTTTTCTGAGGCATCTCAGAGAACTCTC</w:t></w:r><w:r w:rsidRPr="00600740"><w:rPr><w:rFonts w:hAnsi="宋体" w:cs="宋体" w:hint="eastAsia"/></w:rPr><w:t>TTTCGGCATCATCAATGCAACCACACTTTGCATACAATGTGATTAAAGCATTAGAAACTTCAATTTCTGTATCAAACCCTGTTTTTATAATAATTGCATGGATCTGCTTCCCTTGTTTTATATTAGCCATATTGGCAGCAGCACTAACTGCAGAACCAAATGTGAATAAATTAGCTTCTACATTTGCTCTTTTCATCTGAGCAAAGACCTTCAATGCTTCCTCACAGTATCCACTTTGTGCAAATCCAGATATCAA</w:t></w:r><w:r w:rsidRPr="00600740"><w:rPr><w:rFonts w:hAnsi="宋体" w:cs="宋体" w:hint="eastAsia"/></w:rPr><w:t>TCCATTCCATGATATATTATCTTTAAAATCATTTTTTTCAAATGCCAAGTATGCTTCTCGAATTCTTCCACATCTAGCATAAAATGTAACAAGTGCATTGCTAATTGAAAGATCTTGTGAATAACCAGAGATATAGGATTGAGCATGAATTTGTTGCCCTTGATTAAGTGCTTGAATACCAGCACACGCACTGATTGCACTCGAAAAACCTATATTATCTGATCGCAAACCTCGATTTAGCATTTCTTCAAAAAGT</w:t></w:r><w:r w:rsidRPr="00600740"><w:rPr><w:rFonts w:hAnsi="宋体" w:cs="宋体" w:hint="eastAsia"/></w:rPr><w:t>TCAAGAGCTTCAGCAAACAAATCATGATGTGCGTATCCTGCAATCATAGCTGTCCATGAAACGACATCTTCCTCAGTAAGTCTTCTAAGAATTCCTCTGGCATTACCCAGTTTTCCATGCTTAGCGTACATATCTATAAGCACACTACAGACATACACATTAAACTGAAAGCCAGCCTTGATGACTTGGGAATGGATTTGCTCTCCTAAATCAAGAGCTCCGGATGAAGTACAAGTTCTCAAAATACTTGGGTACG</w:t></w:r><w:r w:rsidRPr="00600740"><w:rPr><w:rFonts w:hAnsi="宋体" w:cs="宋体" w:hint="eastAsia"/></w:rPr><w:t>TAAATTGATTAGGAATCAAGCCTTCAACCTGCATTTGTCTAAATATCTGAAATGACTCGCTTAAATTATCCAATTGCCCATAAGCCACAAGCATCACATTCCATAAAACCACATTTTCTGTTTGTGTGGTGAGGAAAAATTTGTGGGCAGTCTTTATATCAGAGCATTTAACATAAAGGTCAAGCAGAGAACCTTCAATAATAATATCCAAAGACATCCCTGATTTTACTGCATATGAATGTAATTGTTCTCCCTT</w:t></w:r><w:r w:rsidRPr="00600740"><w:rPr><w:rFonts w:hAnsi="宋体" w:cs="宋体" w:hint="eastAsia"/></w:rPr><w:t>AGAAAATGCCCTAACAGATGCACAAGCACTCAAGAGACTTGCAACTGTAACACAATCTGGTTTGAGGTGATCATGCTGCATTTTCTTATACAGTTCCAAAGCCCTATCACTGTATCCCTGCTGTGCTAGTCCAGAGATTAGTGAATTATATGAAACTTCATCTTTACATTGTATTTTGCTGAAAACTTGTTCGGCAGATATGAAGTTCCCTAAGCGGGAATACAATGTGACAAGAGCATTGCACACATATGTCTCC</w:t></w:r><w:r w:rsidRPr="00600740"><w:rPr><w:rFonts w:hAnsi="宋体" w:cs="宋体" w:hint="eastAsia"/></w:rPr><w:t>AAAAAGAATCCACATTTGCAAACTAAGGCATGAAGCTGCTCCCCAATATCAAACAACCCTATTTTAGTGCAGGCACTCAAAACGCTTGAAAATACATAGGGAGTGGGGGATGTTCCTGAAATTTGCATTTCAATAAATAGGCGAACAGCTTCTTCTCCATATCCGTTCTGTGAAAAACCAGAGATCATAGCCACCCAAGAAACACTGTCCTTCACATATAACTTATCAAAAACCTTTCTAGCAGAATGTATGAACC</w:t></w:r><w:r w:rsidRPr="00600740"><w:rPr><w:rFonts w:hAnsi="宋体" w:cs="宋体" w:hint="eastAsia"/></w:rPr><w:t>CATTTTTGGCATATGAATCAATCAAAGGATTGCATGCAATAGGACTAGTTACAAATCCCTGATAAATAATCCTAGCATGAATCTGCTCAACAGAGCGACCATCCCCACAAGCCCTTAAAACACTAGAGAGTGTAACTTCGATTGGATTTACATTTTCCTCTAACATTCGCAAAAAGAACCCCAATACTCGGTTAAACATTTTCTTTGCAACCAAACCAGATAATATCTTGTTCCAAGTGATCACACTTCTAATAGG</w:t></w:r><w:r w:rsidRPr="00600740"><w:rPr><w:rFonts w:hAnsi="宋体" w:cs="宋体" w:hint="eastAsia"/></w:rPr><w:t>CATATCATCAAAAACCTTAACTGCACTTTCCAAATCCCCTGCTGCATTATAACAATCAACAAGCTTATCACACAAAACAGTTTCCCTACCAAAACCCTCCTTCAGAATCTTTCCCTGAAGCTTTTTGCAATTCACCAAAGAGCCAGAATTCAAACAGGAATCCAAAAGCCATAGATATGTTTGAGAATTCGCACTAATTCCCCGCTCATTCATCAAAATTAGGAATTCAATTCCTCTTATATTTCCTTCATTTTCC</w:t></w:r><w:r w:rsidRPr="00600740"><w:rPr><w:rFonts w:hAnsi="宋体" w:cs="宋体" w:hint="eastAsia"/></w:rPr><w:t>TGATAAAAAATTTCGTCAAATGCATTACAAGCCAGTCTCGGTCCACTTAGATTCCTACGGAAACACTTTGGAGGATTTCTCGTGGGTTTCAGAGAGAGTGGGATTTTAAATTTACGCGGGAAGTAAAGAGGAAAGGATTTAGAAGTTGACCCGCGAAGGGACATGGGGCTAAAGTTTCTGAGACTCATACACCTGTGTATTTGAGTGAGCCAGCATAGCACTTATATGCGCGGGAACGTGGATCGTGAAGCCTGGG</w:t></w:r><w:r w:rsidRPr="00600740"><w:rPr><w:rFonts w:hAnsi="宋体" w:cs="宋体" w:hint="eastAsia"/></w:rPr><w:t>CGCTTTGAGCTTATTGGTTGAGAAATTGAACCATTAACGCCACCACCAATTGTACCAACACCACAGACATCAGATGCAAATAATGTGGATCGTATAGGGAGATTCGGTGTTG</w:t></w:r></w:p><w:p w:rsidR="00000000" w:rsidRPr="00600740" w:rsidRDefault="007434F3" w:rsidP="00600740"><w:pPr><w:pStyle w:val="a3"/><w:rPr><w:rFonts w:hAnsi="宋体" w:cs="宋体" w:hint="eastAsia"/></w:rPr></w:pPr><w:r w:rsidRPr="00600740"><w:rPr><w:rFonts w:hAnsi="宋体" w:cs="宋体" w:hint="eastAsia"/></w:rPr><w:t>&gt;Cluster-26.2303</w:t></w:r></w:p><w:p w:rsidR="00000000" w:rsidRPr="00600740" w:rsidRDefault="007434F3" w:rsidP="00600740"><w:pPr><w:pStyle w:val="a3"/><w:rPr><w:rFonts w:hAnsi="宋体" w:cs="宋体" w:hint="eastAsia"/></w:rPr></w:pPr><w:r w:rsidRPr="00600740"><w:rPr><w:rFonts w:hAnsi="宋体" w:cs="宋体" w:hint="eastAsia"/></w:rPr><w:t>AAAAAAACAGAGAATCAATTGACAGAGAGAAAATCTTACACTTTCTATTTCATAATAATGAATTAAAAGCTACAAATAAAGAAAAATGAAAAAATCTCAATAAAGAAAAAGAAGAAAAAAAGAAAA</w:t></w:r><w:r w:rsidRPr="00600740"><w:rPr><w:rFonts w:hAnsi="宋体" w:cs="宋体" w:hint="eastAsia"/></w:rPr><w:t>AAGAAGGCATTTGCAAATTCTATTTACAAACCAATACAATTTCTTGAAGTAGTAATTCCACCATCTACAACAAGATTATGACCACTAACATATTTAGATTCATCACTAGCAAGATAAAGAGCAGCTTCAGCAATATCTTTGGCCCTTAATGTTGGTCCTCTTAGATTAGCCAATCCTCTAACAAACTCCTCCATTTTTTCCACTTCTTCCTCACAAGGCAACCCATAATTCATACAATCCTCTTCTTCTTCCTCTT</w:t></w:r><w:r w:rsidRPr="00600740"><w:rPr><w:rFonts w:hAnsi="宋体" w:cs="宋体" w:hint="eastAsia"/></w:rPr><w:t>CACCACTGCTACTACTTCTCCATGCATTGACAAGCATAGAAGTAGCCACCCCAAATGGAGATATACAATTAACCCTAATTCCATATCTCCCAAGCTCACAAGCTGTATTCTTTGTTAATCCAACAATGGCATGCTTTGAAGCTGTATAAGCATGTGGCCCAAGACCTCCCATAACACCTGCAACACTTGCTGTAGAAATTATACAACCAACTTTTCTTGGTATCATAACTCGAGCTGCGTGCTTAATGCCTAAGGC</w:t></w:r><w:r w:rsidRPr="00600740"><w:rPr><w:rFonts w:hAnsi="宋体" w:cs="宋体" w:hint="eastAsia"/></w:rPr><w:t>AACACCTTTAACGTTCACGCGCATGATTTTGTCGAACTCATCAACATCAAAATCAAGAATGCTTTTGTTCTTGGGTTGGTTTCCGAGAATTCCTGCATTGTTGAACAGAATATCGAGGCGACCGTAGTGAGAAACTGTTGAGTTTATTAGGTTTTCTATGTCTTCTTCCTGACTTACATCACAATGAACATAAGTTACTGATGGAGATAAAGCGTTTGCAATTATTGTTCCTAATGTGTCTTCAATATCTGCTATT</w:t></w:r><w:r w:rsidRPr="00600740"><w:rPr><w:rFonts w:hAnsi="宋体" w:cs="宋体" w:hint="eastAsia"/></w:rPr><w:t>ACTACTTTTGCTCCATGTCTTGCAAACAATCTTGCTGTCGCCTCTCCTATTCCTCTTGCTCCCCCTGTAACTATAGCGACTTTCCCTTCCAATCTTCTAGGAGGAGGAGGATTATTTTCCCTTCCCAAAACATGAATGCCATGAAGGGTTTTCTCAGGCATCAGTTGAGCAGGCATGGTTTTATCCAAGTGAAGAAAAAAGAGAGACAGAGAGAGGAAGTAAACTATAAGAGAGAATACTGAAATTGTCCTCCCCT</w:t></w:r><w:r w:rsidRPr="00600740"><w:rPr><w:rFonts w:hAnsi="宋体" w:cs="宋体" w:hint="eastAsia"/></w:rPr><w:t>GTAACTATAGCGACTTTC</w:t></w:r></w:p><w:p w:rsidR="00000000" w:rsidRPr="00600740" w:rsidRDefault="007434F3" w:rsidP="00600740"><w:pPr><w:pStyle w:val="a3"/><w:rPr><w:rFonts w:hAnsi="宋体" w:cs="宋体" w:hint="eastAsia"/></w:rPr></w:pPr><w:r w:rsidRPr="00600740"><w:rPr><w:rFonts w:hAnsi="宋体" w:cs="宋体" w:hint="eastAsia"/></w:rPr><w:t>&gt;Cluster-26.2327</w:t></w:r></w:p><w:p w:rsidR="00000000" w:rsidRPr="00600740" w:rsidRDefault="007434F3" w:rsidP="00600740"><w:pPr><w:pStyle w:val="a3"/><w:rPr><w:rFonts w:hAnsi="宋体" w:cs="宋体" w:hint="eastAsia"/></w:rPr></w:pPr><w:r w:rsidRPr="00600740"><w:rPr><w:rFonts w:hAnsi="宋体" w:cs="宋体" w:hint="eastAsia"/></w:rPr><w:t>ACCCTCATCAGTTGGCACAAATTCTTCCTTGTAATTCACTTCCCAACCAGATACTGTCACATCCCAGATTAAAGTGCTTCCTACCTCTACTGCTTGAATCTCAATAGTTTCTTCTGATCCTGCCTTGACGACTGCCTCTTTTACATCATCTTTAACTGAGAATTCAGCATCGTTTTCGCGTTTAAGCCCACCATACTGGACTGGAATTTCCGATGCACTA</w:t></w:r><w:r w:rsidRPr="00600740"><w:rPr><w:rFonts w:hAnsi="宋体" w:cs="宋体" w:hint="eastAsia"/></w:rPr><w:t>ATGTACTTGAGCAAGGTGTCTGTTACTCTTGCTGTTCGAGCATAAATGAGTTTGTTCTTGGCTCTTTGAGACAGAGAAGGTGAAAAGAGAGCAAAGTATGCGTAATACCAGAAAGGAACATTGATAAAGATATTTTTTGAAACAAATTCAGGGTAATTGTCCTGAAGAAGATCAACAGCTTTCTTTGTAGCGATCCGGAGTTCTTTCTTGGTAGGTAAAGGAGTGTTTTTGAGATCATTGATTTGCAATGTTGCAG</w:t></w:r><w:r w:rsidRPr="00600740"><w:rPr><w:rFonts w:hAnsi="宋体" w:cs="宋体" w:hint="eastAsia"/></w:rPr><w:t>ATACACCACCAGGATTGAAATCCAGCTTTTGAATAGTCTTCTCCATCAGTTGGATCCTACTCCTCATAAATTTCCCCCGCTTCTCTTCAAATGCCTTACCATATAAATCATCGTTCCCAAGAACTGCAAATATATTGTAACATATTGGATGTCCATCGCGATCATTTCCTGCAATATAGGCCATAGATCCAAGATCAGCCTCAAGATCCTCTTCCAAGATTGAATCAATCTTGTTTTCCTTTCTCCACTGAAGAGA</w:t></w:r><w:r w:rsidRPr="00600740"><w:rPr><w:rFonts w:hAnsi="宋体" w:cs="宋体" w:hint="eastAsia"/></w:rPr><w:t>ATTTTTCA</w:t></w:r></w:p><w:p w:rsidR="00000000" w:rsidRPr="00600740" w:rsidRDefault="007434F3" w:rsidP="00600740"><w:pPr><w:pStyle w:val="a3"/><w:rPr><w:rFonts w:hAnsi="宋体" w:cs="宋体" w:hint="eastAsia"/></w:rPr></w:pPr><w:r w:rsidRPr="00600740"><w:rPr><w:rFonts w:hAnsi="宋体" w:cs="宋体" w:hint="eastAsia"/></w:rPr><w:t>&gt;Cluster-26.2357</w:t></w:r></w:p><w:p w:rsidR="00000000" w:rsidRPr="00600740" w:rsidRDefault="007434F3" w:rsidP="00600740"><w:pPr><w:pStyle w:val="a3"/><w:rPr><w:rFonts w:hAnsi="宋体" w:cs="宋体" w:hint="eastAsia"/></w:rPr></w:pPr><w:r w:rsidRPr="00600740"><w:rPr><w:rFonts w:hAnsi="宋体" w:cs="宋体" w:hint="eastAsia"/></w:rPr><w:t>GGGTATTGTTTCGCAATTTCATTGAAGAAACAGACTTTGAGCGATTGATCAAAAAGAAGCATTGAGTCGATTTGATAAAGAAGCAAAGCGCGTTCCAGTTTCAACAACAAAAAAAGAAAAAAGAAAAGAAAATTACATCAACCACCAAAGCACCTGTAAATAAAAAAATAAAATTCCACCTCTCCCAAAAACAGACAGTAAAGCAATCAAAAAAATTGAAAAGCAATTCC</w:t></w:r><w:r w:rsidRPr="00600740"><w:rPr><w:rFonts w:hAnsi="宋体" w:cs="宋体" w:hint="eastAsia"/></w:rPr><w:t>CTGCACTCAACTCAATCTGCTCTGCCACCCTGTCAATAACTCCCCCAAGTATATAATTTACCCGCACGCGCGGCCTTTCCTTTAAAAATCTTTCCCTTTCTCCTTTCTTTATTTCTTGTTCCTTCCCTTCTTTCTTGCTCTGTTTTCTGCTTCTCTGTTTGCTTATTCAAATCTTTTTTTAGCTTTCTCTTTCTTTCTTTCTTCTTCTTCACATGACCTTGTTGCCTTTCTATTAATGCGTCTTGCAGCTTTTGAC</w:t></w:r><w:r w:rsidRPr="00600740"><w:rPr><w:rFonts w:hAnsi="宋体" w:cs="宋体" w:hint="eastAsia"/></w:rPr><w:t>ATTCTCTTAGCAGACATTATACCTCACAACTCTCTTAAACTAAATTCATTGTCTTTTAACTCCCCTGTTTCTTCTATTTATAAATACTCTTGTGTTGCTCTGTTTTATTTCAGTTCACATAAAAAATGAATAAGAAAGAGAGATCTTCCAGGGAAAACCCATGTCCTCAACGAAGAAGGACTCAATCTTTCTCTTCATCGCTTCTCGATGCTATATACCGTTCGATTGACGAATCCAACGGTGGAGTTGAAAAGGA</w:t></w:r><w:r w:rsidRPr="00600740"><w:rPr><w:rFonts w:hAnsi="宋体" w:cs="宋体" w:hint="eastAsia"/></w:rPr><w:t>AGTTTTGAGTCAATATAAAGAAACCACCACGATAAAAAAACAGAGCACCACGTGCTCTGTTTCTTCGATTCGGCGAGATATGTTTCTTGAAGAAGACAAAGATATATCAAATCTTCGGCGAGCTGTTATGATTGAGAGCTGGATGGAGAAACAAACCACTCGTGGCTCTGTTTTTTCTAATTCTACTTCCACCTCGTCCGATTCTAGCTCTGCTAGAGGCGGTGGTGTTTTCTCTTCCTCTGAAACAGAGTCGAGT</w:t></w:r><w:r w:rsidRPr="00600740"><w:rPr><w:rFonts w:hAnsi="宋体" w:cs="宋体" w:hint="eastAsia"/></w:rPr><w:t>GTTAAAGAAAATTCAAGAAAGAAGCAACTTTCAGAGAATCAAAAAAAACCCAAGTGCGAAGGAGGATTCTGCAAAACAAAGCTACGAGCTTTAAAAATCTATGGCGAATTAAAGAAAGTAAAGCAACCAATTTCACCGGGTGGCCGCATTGCTAGCTTTATAAATTCCATTTTCAGTTCAGGAAGTGGAAAGAAAGTGAAAATGTGTTCTATTGGAGCAATGGATGATGTCAGCTCTGATCGTAAATCAAAATCTG</w:t></w:r><w:r w:rsidRPr="00600740"><w:rPr><w:rFonts w:hAnsi="宋体" w:cs="宋体" w:hint="eastAsia"/></w:rPr><w:t>CTTGTTCTTCAGTTACTTCGTTTTCAAGGTCTTGCTTAAGCAAAACCCCTGTTTCAAGAGGAAAACAGAACAATGGAAACAAAAGGTCCGTTAGATTTTATCCTGTGAGTGTAATTGTTGATGAAGATTCCAGACCTTGTGGTCATAAATGTATTTATGAAGATGATCCTGGTTTGATGCCAATTGCGAAGCCTCAAAAAATTGCTACGAGCAAGTCTCTGAAGGAAGATGTTGCTAAAGGAGCAAATTTCATTAG</w:t></w:r><w:r w:rsidRPr="00600740"><w:rPr><w:rFonts w:hAnsi="宋体" w:cs="宋体" w:hint="eastAsia"/></w:rPr><w:t>AAGTTACCAGAAGAAGAATATTGGTGAATTAGATTTCAGGGGTTTTCATAGTTATGCTGGAGATGATGAAGGTAGTGATGATGAAGAAGAAGATGATGATGATGACGAAAGTTGTTCAAGCTCTGATCTTTTTGAGTTAGATCATCTTATTGGGATTGGAAGATACAGAGAAGAGCTTCCAGTTTATGAGACTACAAGCTTGAAAACAAATCAAGCCATTGCTAATGGGTTCATTATGTAGTTAATGGGTGAAATC</w:t></w:r><w:r w:rsidRPr="00600740"><w:rPr><w:rFonts w:hAnsi="宋体" w:cs="宋体" w:hint="eastAsia"/></w:rPr><w:t>AAATGAATGTAATTATTGATATTGGGCAATTAATTTAATTAATGAAATAACTTAAAAAAAAAAAAAAAA</w:t></w:r></w:p><w:p w:rsidR="00000000" w:rsidRPr="00600740" w:rsidRDefault="007434F3" w:rsidP="00600740"><w:pPr><w:pStyle w:val="a3"/><w:rPr><w:rFonts w:hAnsi="宋体" w:cs="宋体" w:hint="eastAsia"/></w:rPr></w:pPr><w:r w:rsidRPr="00600740"><w:rPr><w:rFonts w:hAnsi="宋体" w:cs="宋体" w:hint="eastAsia"/></w:rPr><w:t>&gt;Cluster-26.2378</w:t></w:r></w:p><w:p w:rsidR="00000000" w:rsidRPr="00600740" w:rsidRDefault="007434F3" w:rsidP="00600740"><w:pPr><w:pStyle w:val="a3"/><w:rPr><w:rFonts w:hAnsi="宋体" w:cs="宋体" w:hint="eastAsia"/></w:rPr></w:pPr><w:r w:rsidRPr="00600740"><w:rPr><w:rFonts w:hAnsi="宋体" w:cs="宋体" w:hint="eastAsia"/></w:rPr><w:t>TCGTAAATTTCGTAAAACTGTAAGACTGAGAATACATATTCGATTTTTTCAGGAAACACACTATATTTATTATACGGTTAAAAATGGATTATTAAAAAAATCCAATAAATTGATCAAACAAATATCTTTTCACCTATATTAAATTTATTTGCATCTTTAATTGTGTTCT</w:t></w:r><w:r w:rsidRPr="00600740"><w:rPr><w:rFonts w:hAnsi="宋体" w:cs="宋体" w:hint="eastAsia"/></w:rPr><w:t>CCACGACATGAAGTTCTTTGAAACAGACAGAGAAAATTGGAATACTTTCTAGGTTATCATTATTGTATTAGAAAATTGGAATACTACATTTATTTATTAGAAAATTTTACTTTTAAAAACGATATATTTAGACATTACAGAGAGAGACTTCAATTATATCTTTTTGAACCTAGGAGATAAGTGCGCCTTGAGTGGATTCTTCATCACGACGATGACCTCCGTCTTCTCCGATAGATCAATATCATTTCCATCCACA</w:t></w:r><w:r w:rsidRPr="00600740"><w:rPr><w:rFonts w:hAnsi="宋体" w:cs="宋体" w:hint="eastAsia"/></w:rPr><w:t>GCTTTCCACTCAAACTTCCATACCAAATTAGCCACAAAATACTCCAAATGAAACAACCCTAAGCTATATCCAGGGCATATTCTCCTCCCTGCTCCGAATGGCATCATCTTAATTTCCCTGCTTCCTTTTATATCAAACGCTTCATCACCATTAAACCTCTCTGGCTTAAATTCCATAGGGTCCTCCCACACCTTTGGGTCCAATCCTATATCTGCTACCATGAAATTTATAATCCCATTTTTAGGCACTAAATAGT</w:t></w:r><w:r w:rsidRPr="00600740"><w:rPr><w:rFonts w:hAnsi="宋体" w:cs="宋体" w:hint="eastAsia"/></w:rPr><w:t>TGCCTAAAACTACATCGTCACTCACTGCATGTGGCAGCAACATATGTGATGGTGGGTGCCTCCTCAGTCCTTCTAAAATTACAGCTTTCAAATACTTCATTTTATGTAAATCTTCTTCCTTTATATGTTCTTCCTCTTCATTTCCAACCACCATTTTCATTTCCATAAAAAGTTTCTCTTGAATATGTGGGTATTTTACCAAATTTGCCATGATCCATTGCAAGGCTGTCGAAGTAGATTCAGTCCCTCCATTAAA</w:t></w:r><w:r w:rsidRPr="00600740"><w:rPr><w:rFonts w:hAnsi="宋体" w:cs="宋体" w:hint="eastAsia"/></w:rPr><w:t>GAACTCATCGCACAAAGTAACTATTTCCTCTTCATTTAGCTTTCTTTTCATATCAGGAAGTTCTATATCCAACAACGTATCAACATAGGATAACATAAATTCATTATTTTCTTTGCTCAATCCCAATTCTTTCACTTTCTTTCTTGCTCTTACTAATGGAGTAAATGCGTCTTGTAAGTTCTTTCTAAGCTGCAATAACTCTGACCAGCGTTTGCGAAACACAATTTTGGATAATCTTGGCGATAAAATGTTAAGT</w:t></w:r><w:r w:rsidRPr="00600740"><w:rPr><w:rFonts w:hAnsi="宋体" w:cs="宋体" w:hint="eastAsia"/></w:rPr><w:t>ATATTGAATCTTGCACTGCGGCTATTCAAAAAAATGGAGTGATGAAATCTTTCAATTTCTTCTATTTTTGTCTGGTCGAGCTTTTCACCAAAACACATAACGAACAACAAGCAAAAAATGATATGTCGAAAATTAATACTATTATTACCCTTTGATTGTGATTCCAATCTTTCTATGAGGATTTGCAGCGCCCATTTTCGAGCTTCAGAGTAGGATTTCACTACAGAAGGATGGAGCATTTCTGAAACGAGGTTAC</w:t></w:r><w:r w:rsidRPr="00600740"><w:rPr><w:rFonts w:hAnsi="宋体" w:cs="宋体" w:hint="eastAsia"/></w:rPr><w:t>GCCGGAGAAGACGCCATGTCGGGCCGTAAAAGGCCATGCCGATGTTATGTTGATTGCAACTAATGATTCTGTAAGTATTGGTAGGGGGTGGGCGGCTCGCAAAACTAACACCATTTTGAATTAACGCTTGGTGGGCAAGGCGTCCGTCAGCAACATAGAAGTGGAGTTTAGTACCAATTGGGAGTGCCACCATAGAGCCAAACTTGGCATGGAAGGAGCGGATAGTGGACTCGAACTCCCAGAATGAAGTTTTCTT</w:t></w:r><w:r w:rsidRPr="00600740"><w:rPr><w:rFonts w:hAnsi="宋体" w:cs="宋体" w:hint="eastAsia"/></w:rPr><w:t>GAGCCATAAAATACTACCGACGAAACTAAGAGGCCGTGGAGGGAGGCTGATGGTGGAGTTCTTGGAAATAAAGAAAAGGTTAAGGAAAGGTTTGAGCAAGGCAGCTATGGAGAGGGAGATAACTATGACAAACCAAATCTCCATCTTGATCATGGAAGAATGTGGAGTGTGGAATTGTAAGTGACATTAAGCTATTAATAGCTATATCACCAACATCTAGAATCCCCAATGATGCACAGAGACTGTACAAAATCTA</w:t></w:r><w:r w:rsidRPr="00600740"><w:rPr><w:rFonts w:hAnsi="宋体" w:cs="宋体" w:hint="eastAsia"/></w:rPr><w:t>CAGTACAGGTAAAGATATATCAGAAGTGACAGGGTTATATAAGCTGTCTTCCTCGGTTACCTTTGGGTGTAGATCAGGTCTCTTTGATTATAATTCAATATCATATAGGTAGGACCTACCATATAGAGAGTGTTCAAGTG</w:t></w:r></w:p><w:p w:rsidR="00000000" w:rsidRPr="00600740" w:rsidRDefault="007434F3" w:rsidP="00600740"><w:pPr><w:pStyle w:val="a3"/><w:rPr><w:rFonts w:hAnsi="宋体" w:cs="宋体" w:hint="eastAsia"/></w:rPr></w:pPr><w:r w:rsidRPr="00600740"><w:rPr><w:rFonts w:hAnsi="宋体" w:cs="宋体" w:hint="eastAsia"/></w:rPr><w:t>&gt;Cluster-26.2401</w:t></w:r></w:p><w:p w:rsidR="00000000" w:rsidRPr="00600740" w:rsidRDefault="007434F3" w:rsidP="00600740"><w:pPr><w:pStyle w:val="a3"/><w:rPr><w:rFonts w:hAnsi="宋体" w:cs="宋体" w:hint="eastAsia"/></w:rPr></w:pPr><w:r w:rsidRPr="00600740"><w:rPr><w:rFonts w:hAnsi="宋体" w:cs="宋体" w:hint="eastAsia"/></w:rPr><w:t>ACAGTGAATGATCTGGTATCAACATTCTCTCTTCGTGACAATATAGATATTAAATTTATAAATAATCTTAATTTAACATCAAATTGGTAAATAATTTT</w:t></w:r><w:r w:rsidRPr="00600740"><w:rPr><w:rFonts w:hAnsi="宋体" w:cs="宋体" w:hint="eastAsia"/></w:rPr><w:t>ATGAACTAACATTACTTTTTTATATCTCTAATTAAGAATCATCAAACTAATTAATAGAGAAAAATTAACGCATCATTTTCATGCTCAACAATCTCCACAACTATCCAATCCATATTACCACATCTCGTGATCTTCGCTGCCCACTAGCATAAGGCTTGGACACGTGTCTTTCATGCATGCCTTTCCGTCTAATCTTCCCATCCTGTAACAAACTTTTTAAAGTATTGGTCCACATACGCCCACTTTTTTAACCTTA</w:t></w:r><w:r w:rsidRPr="00600740"><w:rPr><w:rFonts w:hAnsi="宋体" w:cs="宋体" w:hint="eastAsia"/></w:rPr><w:t>CGTGTCGCCACATCCTTCATTCTTCATTAATACCTCATACTCCTCTATATCGCCAAGTGTCGTTTTTACCTATCTTTATCCACTCCACTTCCGCCACGTGTACGATGCAACGTCAGTATCACTCGACGAGACTGTGAAGCAACTTGATCGGCCTCTACTGTTTTCTGTTGCCTATGCAATCCACGTGTCATCGACGAACCTCCCTAACCACTCGTATAGGGCCCACGTTGAGAATTCTGTACACGTGTCAAAATCA</w:t></w:r><w:r w:rsidRPr="00600740"><w:rPr><w:rFonts w:hAnsi="宋体" w:cs="宋体" w:hint="eastAsia"/></w:rPr><w:t>CACATGGATGTACAGCTTCTGAGCCCTTCGCATCTGTATTAGTGAAAAAGACGGTGGAGATTCTCAGGGACAGCAAGATCTTGCACCACGTGTCCGTATCTGCTTACCAGAGTGTCAGACCACACGGCTGTTCTTCTCATAACAAGAGCGTGAAACTGAAAACGTGTCATGTCCTCAGCTATTCTTGCGACGAATCCACGTGGCGGTTTTAGAACGTTGGAGCGCGCACCGTAAGATCAAAGGATACCTATTAAAC</w:t></w:r><w:r w:rsidRPr="00600740"><w:rPr><w:rFonts w:hAnsi="宋体" w:cs="宋体" w:hint="eastAsia"/></w:rPr><w:t>GCTAATTAACAAAAACAAAAAGAAAAACCGGTTTCCCGCTAAAATCAAAACACTTTAATTAGCGATTAATTAGGAATTAGTGGTGTAACCTTGCTTGACGCTTCTTCAAAAATAAGCCAAATTTCGCTTACGTGTCAGGAACCGACTTTTACTCTTCTCTTGTTTCGACACGTGGCATCTTCTTTCCTCCAAACCTCTCCATTTCCTTCTTTCTTTTTCTCTCTCCCCGTCTCCGCAGAAACCTGAAACCCGAAAC</w:t></w:r><w:r w:rsidRPr="00600740"><w:rPr><w:rFonts w:hAnsi="宋体" w:cs="宋体" w:hint="eastAsia"/></w:rPr><w:t>ACAACACAACAAATAGAAAAAAAACGAGTCATTTAGAAGCATCTCGCTGTTTTCTTCATGTTGCTATAAAAGTCATTTTGAGCTGTTTCAATGGAAAGCAATTATTGCGAAATGGAGACAAACACAGGTTTGAAAGAAGAAGAGATAGAGTTAGAGTTAGGATTATCTCTAGGAGGGAGCTACAAAAGGCAAAACGGTAGCGAATCGAGATCTGATACTACTGCTGATATGGGTTCAAGAGAAAAGCAATCAACTT</w:t></w:r><w:r w:rsidRPr="00600740"><w:rPr><w:rFonts w:hAnsi="宋体" w:cs="宋体" w:hint="eastAsia"/></w:rPr><w:t>GCATAAGATCTAATGTGTCTCCTTGTTTTATTGGAGATTCTGGGCATTTAGTTATGGATCCAAAGAAGAAACGGGAGATTCATGCGTTAAGAAGACAGGAAGCGAAGAAGAAAAGAGAAGAGAAACAGTTAAAGAAGGGTGGGGTTTGTAGAGCATATTTTAACGGAATTCAAGTGATTAACGGAGATAATGTTAGTAACAACAATGAAATGTTTTTAAAGGTGAAAGCTTCTCAATCTCAAGTCGACAGAGATGG</w:t></w:r><w:r w:rsidRPr="00600740"><w:rPr><w:rFonts w:hAnsi="宋体" w:cs="宋体" w:hint="eastAsia"/></w:rPr><w:t>TGAAATGGAAGAGCGAGAATGCAAGAAAAGCAAAACAGAAAATATTGGATCTGAACGTATCGACGGAAAGAAAGTGAATCTAAATTTGAATGTCGACCAATATAACGGTACTCCTTATCCAATGGCATGTACTTCGTCGCCTGTGCACCCGACGGTTTTACCCGTGCAATATGCCCACCCGCCGTTGCAGTATGGTCCGCCGACGAATGGGTTTGTCTATCCTTGTGCAAATGTAAATGTAATGCCTTGTTGGTTC</w:t></w:r><w:r w:rsidRPr="00600740"><w:rPr><w:rFonts w:hAnsi="宋体" w:cs="宋体" w:hint="eastAsia"/></w:rPr><w:t>ACTGCTGGAGAGGAAAGGAATGTGGTTCAGGTCCAATCGGTGGTTAGCTATGGATTCGTGCCGTTTCAGGCGGCTTCGGATCCGGGTCATAATTTGGGCAGTGGTTATGATTCAGAGCAGAATGGCAGCCGGGATAATGGGAATAAGAAAGATGGGTCTAATGGGTCACCGATGTGTGCTTCCTCTACGTCTTCGGACCATAGGAGCTTTTCTAATGAAGGAGGTGGTAGCAGCGACACAAGAAGTCGTTCAAGTC</w:t></w:r><w:r w:rsidRPr="00600740"><w:rPr><w:rFonts w:hAnsi="宋体" w:cs="宋体" w:hint="eastAsia"/></w:rPr><w:t>CCTCAGTACCAGAACAACCTCAATTGAATGATTCAAAAGCAAAGGAAGCCAAAGGCCAGTCTGAACACAGTGCTACCTCTGAGCTCATAGAAGCTGCTCAAGTTGAAAACAAAATGATTCAATCTTCATCAACTGAACCTAAAGGAGAAGCTAAAATTGAAAAAGAAACCAGTCCTACTAATCAAAGATTCGCAACTCCATTGATGAAAAGCAAATCAACAGATTTAGGCAAGCCTCCTAAGCCTCAAAAACTGAA</w:t></w:r><w:r w:rsidRPr="00600740"><w:rPr><w:rFonts w:hAnsi="宋体" w:cs="宋体" w:hint="eastAsia"/></w:rPr><w:t>CCACAGCAACTCTTCCTTGCCTTCCATGCCTTGCGTTTCAACGACAGGGAATGGTCCGAATGGGAGAACCATTAATGGGTTCCTGTATAGATATACAAAAACAGAAGTTAGCATCATTTGTGTTTGCCATGGAAGTTCATTTTCGCCGGCCGAGTTCGTGCAGCATGCAGGAGGCACCGATGTTTCACATCCTCTAAAGCACATTACTGTGATTCCTTCAGCTTTTTGACTTTGCATTTGCAATGGTCGTTCCCTT</w:t></w:r><w:r w:rsidRPr="00600740"><w:rPr><w:rFonts w:hAnsi="宋体" w:cs="宋体" w:hint="eastAsia"/></w:rPr><w:t>TTTTCTTTTCTTTCTTTTAATTCTAGCCCATGACAAGGTGTATATATATACATTTTGAGTTAGAGGAAATCTTCCTGGCAAATGGTAGGAGGAGACAGAGTCATTTCTTCTTTAGCTATTCTCTAACTGCATTAACAAATTAATACTGGGAATATTTGACATTTAGGTCAGGTATTTAATAATTTTCTGATTTGGCTAGTTTGTGGTACATTAAAATTCCTGAAAGTTACTACCTGACACCCCTCATTATCATAAA</w:t></w:r><w:r w:rsidRPr="00600740"><w:rPr><w:rFonts w:hAnsi="宋体" w:cs="宋体" w:hint="eastAsia"/></w:rPr><w:t>AATACAATTTTCAGTAGCTGTAAATGGCCCTGGCCTGGTTGGTGTAGGGTCAAGACATTGTTAATACTTGATACAAAGTTACAGACTTACAGATGCCAACTTTTGACTTTTCAAAAGTAAAATTGTTATATGATTAATGAATCAGTATCTTTTTGTAATGTAGAATTTTTCATCTGTCTGTGGTATTTTTTATTATTATTATAATATGTAAACGAGCTAAATTCAAG</w:t></w:r></w:p><w:p w:rsidR="00000000" w:rsidRPr="00600740" w:rsidRDefault="007434F3" w:rsidP="00600740"><w:pPr><w:pStyle w:val="a3"/><w:rPr><w:rFonts w:hAnsi="宋体" w:cs="宋体" w:hint="eastAsia"/></w:rPr></w:pPr><w:r w:rsidRPr="00600740"><w:rPr><w:rFonts w:hAnsi="宋体" w:cs="宋体" w:hint="eastAsia"/></w:rPr><w:t>&gt;Cluster-26.2421</w:t></w:r></w:p><w:p w:rsidR="00000000" w:rsidRPr="00600740" w:rsidRDefault="007434F3" w:rsidP="00600740"><w:pPr><w:pStyle w:val="a3"/><w:rPr><w:rFonts w:hAnsi="宋体" w:cs="宋体" w:hint="eastAsia"/></w:rPr></w:pPr><w:r w:rsidRPr="00600740"><w:rPr><w:rFonts w:hAnsi="宋体" w:cs="宋体" w:hint="eastAsia"/></w:rPr><w:t>ATTCCCTTCTC</w:t></w:r><w:r w:rsidRPr="00600740"><w:rPr><w:rFonts w:hAnsi="宋体" w:cs="宋体" w:hint="eastAsia"/></w:rPr><w:t>ATCTTCCACTATAAAAATTCTGCAACTGCCAAGTATAATTCCGAAACTGTGAATTTAACTTCTATCCATTAAAACTATGGGTGAAATACAAAATATGAACTCCAAATTCACAAATTATCATGTAATTTTATTCCCTTTTATGTCCAAAGGCCACACCATCCCACTCCTCCACTTAGCCCACCTCCTACTCCGCCGTAGCATTGTAATCACTGTTTTTACAACTCCGGCGAACTATCCTTTCATTGCTGACTTTCTT</w:t></w:r><w:r w:rsidRPr="00600740"><w:rPr><w:rFonts w:hAnsi="宋体" w:cs="宋体" w:hint="eastAsia"/></w:rPr><w:t>TCCAATACCACTGCCTCTATCATCGTCCTTCCTTTCCCACAAAATAATCCAGAAATTCCTTCTGGTGTTGAAAGCACAGACAAACTCTCTTCTATGTCGTTGTTTCACCTTTTTAGCCTTGCCACCAAACACATGCAACCAGACTTTGAACGAAAACTTGAAACTCTTCGGTCATCGGTTAACTTTATTGCGTTTGATGGGTTTCTATGGTGGGTTGCTGAGTCTGCTATGAAGTTTGGTATTCCAAAACTGTTAT</w:t></w:r><w:r w:rsidRPr="00600740"><w:rPr><w:rFonts w:hAnsi="宋体" w:cs="宋体" w:hint="eastAsia"/></w:rPr><w:t>TCTTAGGTTCGAATAATTATTCTTCATGTCTCTTAAAAGCTGTATTAGAAGATGGCCTTCTGTCAAGGCCTGAGTTAGATAATGACGAGTTAATGACTGTGAGACAGTTTCCATGGATAAAGGTCAATAGAAATGACTTCGACCCATTATTTACTGGCGCTGAACTAAAGGGTCCTCCTTTGGAGCATCTGTCAAAGGTAAACATAGCACATTCACTATGCGATGGTTTTATAACAAATAGTTTCTACCAACTTGA</w:t></w:r><w:r w:rsidRPr="00600740"><w:rPr><w:rFonts w:hAnsi="宋体" w:cs="宋体" w:hint="eastAsia"/></w:rPr><w:t>ATCTATTTTGGTTGATTATTGGAACACTCGTAATAAACAAAAGTCCTGGTGTGTGGGGCCATTATGTCTAGCCAAGAAATTACAGAAAATAGAAAGAGACGAACCATTTTATAAGAAACCCAGTTGGATTCGGTGGTTAGACCTAAAGTTAAATGAAGGAAGCTCAGTCTTGTACGCAGCTTTTGGATCTCAGGCTGAGATCTCGCAGGAACAATTAAATGAGATAGCAAATGGGTTGGAAGAATCTAAGGTGAAC</w:t></w:r><w:r w:rsidRPr="00600740"><w:rPr><w:rFonts w:hAnsi="宋体" w:cs="宋体" w:hint="eastAsia"/></w:rPr><w:t>TTTTTATGGGTGATAAGGAAAAAAGAGTCAGAACTTGGAGAAGGCTTCTTAGAAAGAGTAAAAGAAAGAGGAATTATAGTGAGAGATTGGGTTGATCA</w:t></w:r></w:p><w:p w:rsidR="00000000" w:rsidRPr="00600740" w:rsidRDefault="007434F3" w:rsidP="00600740"><w:pPr><w:pStyle w:val="a3"/><w:rPr><w:rFonts w:hAnsi="宋体" w:cs="宋体" w:hint="eastAsia"/></w:rPr></w:pPr><w:r w:rsidRPr="00600740"><w:rPr><w:rFonts w:hAnsi="宋体" w:cs="宋体" w:hint="eastAsia"/></w:rPr><w:t>&gt;Cluster-26.2434</w:t></w:r></w:p><w:p w:rsidR="00000000" w:rsidRPr="00600740" w:rsidRDefault="007434F3" w:rsidP="00600740"><w:pPr><w:pStyle w:val="a3"/><w:rPr><w:rFonts w:hAnsi="宋体" w:cs="宋体" w:hint="eastAsia"/></w:rPr></w:pPr><w:r w:rsidRPr="00600740"><w:rPr><w:rFonts w:hAnsi="宋体" w:cs="宋体" w:hint="eastAsia"/></w:rPr><w:t>TTTTTTTTAGAAGAGAAATGCCTTGTATTTTTATTACTAACAATCTTAGTGCACAAAGCACAAGAAGCTCCAAGAAACAATTGCTCACAATAAATAAAGAGAAGCCAATCAAACAATACGAAAGGTGTATGCACTATACA</w:t></w:r><w:r w:rsidRPr="00600740"><w:rPr><w:rFonts w:hAnsi="宋体" w:cs="宋体" w:hint="eastAsia"/></w:rPr><w:t>TAAAATAACAAATTGAAGATGAATAAATAAAAAACCAAACTCAACTAGCCCCTTCCAAATCCGAGCCTTGATCCATTTAGATAAGGTCTAGCGTCTTAATTTTTGCTTTCGAAAATTATTCCTTTGAAGCCAATTTTACTTGTGCATAATATGAGCATAAGATGTAGAATTGCCATTTTGGAAATTGGAGCAAATTGGCCTGGATCTTTCAAGTTGTGGCCTGCTAATGCAAAATTCAGATCCTTATTGAATGGAC</w:t></w:r><w:r w:rsidRPr="00600740"><w:rPr><w:rFonts w:hAnsi="宋体" w:cs="宋体" w:hint="eastAsia"/></w:rPr><w:t>TTGGATAAGAGGTTTGATATACACATCTTTTCCACTTGGAGCTTTTCTTTATTACATTGCTGAAATTAAAATATGATTGATTGTGGTATCTCATGGAGCTGTTTCCTAATAATGAGTTGGTGGTGGCGGAGAGGCATAAATGTAAACTGGAGGTGGAGGTGATTAAGCAAATGTTTGAGACTGGTGAATTAGCCAAGATTCTTGATGGGTTTCCAAGAAGACAAACGGGGTTTNTTTGTGAAGGATGTGGGGATGT</w:t></w:r><w:r w:rsidRPr="00600740"><w:rPr><w:rFonts w:hAnsi="宋体" w:cs="宋体" w:hint="eastAsia"/></w:rPr><w:t>GAGGTTTGTCCGTGTGGAAATTGTAGTGGCAGTAGGAAAGTGTTTGACGAAGACGAA</w:t></w:r></w:p><w:p w:rsidR="00000000" w:rsidRPr="00600740" w:rsidRDefault="007434F3" w:rsidP="00600740"><w:pPr><w:pStyle w:val="a3"/><w:rPr><w:rFonts w:hAnsi="宋体" w:cs="宋体" w:hint="eastAsia"/></w:rPr></w:pPr><w:r w:rsidRPr="00600740"><w:rPr><w:rFonts w:hAnsi="宋体" w:cs="宋体" w:hint="eastAsia"/></w:rPr><w:t>&gt;Cluster-26.2471</w:t></w:r></w:p><w:p w:rsidR="00000000" w:rsidRPr="00600740" w:rsidRDefault="007434F3" w:rsidP="00600740"><w:pPr><w:pStyle w:val="a3"/><w:rPr><w:rFonts w:hAnsi="宋体" w:cs="宋体" w:hint="eastAsia"/></w:rPr></w:pPr><w:r w:rsidRPr="00600740"><w:rPr><w:rFonts w:hAnsi="宋体" w:cs="宋体" w:hint="eastAsia"/></w:rPr><w:t>GGAAAGAAAATTGATCTCCTACACCTTGCATCACTTGATGTCATCTCCTATATATATATATATATATACAGGCTAATTAGAAATTATAATAGCCAAAAATAAGACCAGGCCCTTATTATATATAGGCATGTCTAGTTTGGTTTCCCTTTCTTTTTGGTATCTCCCTTTCTTTCTCTCTCTC</w:t></w:r><w:r w:rsidRPr="00600740"><w:rPr><w:rFonts w:hAnsi="宋体" w:cs="宋体" w:hint="eastAsia"/></w:rPr><w:t>TCTTTTACGATACAATTTTCTTGCGGTTCTTTCTTTCCTTCAAGATTCTTCTCTATTATTTGCTGGCCTGCTTGGTGTTTCATCTCCCTTGTGTAGCAGTGAAAGAAAAACAGTACAGCATGCTGGAAAATGTGCTTGAATTCTGTTAATTCTTTCTACAGAGTCTGTGAATTTTGATTTCAATTTTTTCAGCTGTCATTGGCCGACCTAGAAGAGGTTGGATACTCAGCATATGACAGGTCTACACTCGAGGTTC</w:t></w:r><w:r w:rsidRPr="00600740"><w:rPr><w:rFonts w:hAnsi="宋体" w:cs="宋体" w:hint="eastAsia"/></w:rPr><w:t>GAATGGACAAGAGAATCATAAATACAATTCCTGCTGTGCTAGAGTACAACCTCAGTGAGACGGTTGAGTTCTAGAATTTTAGAGATTTGTTAATTTCCCTTTTATTGTATATACTATTCTAGCCAGAAAACACACATTACTAGAGTCTATTAGGAGGATTTGGTTTCATTTACGATGGATCGAAAAGAGAATGTGTTGATGCAGAGATATGATTTCGGGAGATTCTTAGGCCAGGGTAACTTTGCTAAGGTTTACC</w:t></w:r><w:r w:rsidRPr="00600740"><w:rPr><w:rFonts w:hAnsi="宋体" w:cs="宋体" w:hint="eastAsia"/></w:rPr><w:t>ATGGAAGGAACCTTAAAAGTGGTCAAAGTGTTGCTATTAAGGTCAT
[truncated: 2,472,139 more chars]
